# Supplementary material for: Flux estimation analysis systematically characterizes the metabolic shifts of the central metabolism pathway in human cancer
Source: Front Oncol. 2023 Jun 12;13:1117810. doi: 10.3389/fonc.2023.1117810 (PMC10291142; doi:10.3389/fonc.2023.1117810)
Supplement: Supplementary file 6 [file Table_1.xlsx]

## Sheet: Metabolic Abundance
		Pyruvate - c	Acetyl-CoA	L-Glutamate	L-Glutamate - c	2-Oxoglutarate	Oxaloacetate	Succinate	L-Aspartate	Glutathione	L-Glutamine	L-Glutamine - c	Succinyl-CoA	L-Cysteine	D-Glyceraldehyde	Glutathione	(S)-Malate	Citrate	Citrate - c	(S)-Lactate	3-Phospho-D-glycerate	alpha-D-Glucose	4-Aminobutanoate	cis-Aconitate
Mean Difference	BRCA_TNBC	-0.00174373	0.000497661	-0.00182986	-0.0656698	0.000359439	-0.00169715	-0.000695364	-0.00079245	0.00395965	0.00229137	-0.00629863	0.000665108	0.00841232	-0.00325208	-0.00162845	0.00256015	0.00562706	0.00507682	-0.00165041	0.00037933	-0.00619319	0.000458115	-0.00729619
	BRCA_luminal	0.00193737	-0.00055889	0.00131785	-0.0562516	0.000875678	-0.00431345	0.000240514	-0.00040064	0.0102549	-0.00157779	-0.00456486	-0.000636682	0.00820704	0.000565426	-0.0029117	0.00480096	0.00645743	0.00319702	-0.00184358	-0.000412191	-0.0132714	8.17831e-05	-0.00693555
	BRCA_Her2	-0.000460935	0.000244807	-0.000972794	-0.0677116	0.000609372	-0.0027534	-0.000614448	-0.000747191	0.00399877	0.00156047	-0.00495989	0.000520131	0.00807027	-0.00153136	-0.00186806	0.00352341	0.00601399	0.00424948	-0.00184285	0.00011378	-0.00915975	0.000227386	-0.007577
	COAD	-0.000141381	-0.00236499	0.00159094	-0.0471701	0.00450042	-0.00307108	-0.00332163	0.00033472	0.00399069	-0.00196989	-0.00757597	-5.13123e-07	8.38597e-05	-0.000156778	-0.000409206	0.0019639	0.00824512	0.0132321	0.0047482	0.00224732	-0.00106128	0.00038713	-0.00833279
	HNSC	-0.0020789	-0.00184989	-0.000849609	-0.0498514	0.000783509	-0.00186767	-0.000587879	0.000502173	0.0124503	0.000268237	0.00358705	9.88198e-05	0.00256176	0.000439657	-0.00227793	0.000884653	0.00275308	-0.000464811	-0.0158111	0.00199443	-0.00216036	0.000391758	-0.00282996
	KIRC	0.00296388	-0.00667499	-0.00371833	-0.0266066	0.00509886	-0.013101	-0.00624234	0.00147619	0.00596767	0.00280135	0.000450739	-0.00410662	0.0110933	0.00396852	-0.00215497	0.0100606	0.0117728	-0.00192939	0.000183195	0.000313425	0.00367661	0.00519233	-0.00892547
	KIRP	0.00284499	-0.00387551	-0.00373846	-0.0129211	0.00603837	-0.00968906	-0.0107362	0.00084856	0.00495599	0.00378436	-0.00248974	-0.00486259	0.0054486	0.005435	-0.00305805	0.00828942	0.0181628	-0.00364358	0.000293336	-0.000782487	-0.00508142	0.00897925	-0.0168919
	LUAD	-0.0072352	0.000415783	-0.00265254	-0.0690289	0.00334924	0.00414042	-6.74406e-05	-0.00199791	0.0169756	0.00386218	-0.0123548	-0.00207039	-0.00497586	0.00661247	6.8009e-05	-0.00390342	-0.000244278	0.00315136	0.00384746	0.000323863	0.00368563	1.23844e-05	-0.000851887
	PRAD	-0.000925653	-0.000225709	-0.00134272	-0.0233871	0.000945174	-0.000881904	5.53641e-05	-1.31502e-06	0.0037353	0.0011414	-0.00315202	-0.000502492	0.00837157	-0.00120475	-0.000496403	0.000100749	0.00158495	-0.000826704	-0.000676668	0.000138859	-0.00487649	4.54217e-05	-0.00121139
	STAD	-0.00419766	-3.33252e-05	0.00153661	-0.0465568	0.000752932	-0.000317014	-3.87302e-05	-0.000209183	0.00633612	-0.00183584	-0.00584027	-0.000202891	-0.00196537	0.00091342	0.00141536	-0.000762032	0.00219805	0.00188867	0.00230537	0.00131477	-0.00425399	9.81406e-05	-0.00147523
	THCA	-0.00092085	-0.00109458	-0.00442199	0.000732702	0.00416672	0.000278937	-0.00337563	4.78824e-05	-0.00417419	0.00486921	0.00320382	-0.00336078	-0.000994942	0.00155474	-0.000350338	-0.00104198	0.000250908	-0.00178855	0.000783727	0.000187685	0.0019422	0.00340046	-0.000320125
P-Value	BRCA_TNBC	0.000208116	0.0088823	0.0250237	2.76144e-37	0.677647	0.743426	2.84759e-21	1.95971e-24	0.00541559	0.0015955	6.40619e-22	0.000516596	6.63345e-28	1.00379e-20	0.000390682	0.773991	1.98605e-11	7.46034e-32	0.000280528	2.28074e-07	0.187062	1.98747e-13	1.06251e-20
	BRCA_luminal	3.39073e-07	2.04408e-12	5.38318e-09	2.95859e-56	0.137855	2.28241e-12	0.000394839	4.59117e-19	3.73696e-19	4.19317e-09	5.13214e-29	0.258923	4.1406e-39	0.0218845	3.99455e-19	5.31668e-12	2.79184e-28	3.38711e-38	6.4799e-18	1.73478e-14	4.11736e-19	1.62391e-07	9.61844e-28
	BRCA_Her2	0.165624	0.129218	0.570872	8.77345e-20	0.958276	0.501964	5.5068e-10	6.94487e-13	0.0781807	0.117547	6.32415e-10	0.0194481	4.43577e-13	0.000311532	0.00141614	0.318093	5.84471e-07	6.78838e-16	0.00251683	0.206112	0.0118837	0.00127362	1.73076e-11
	COAD	0.28309	1.3014e-14	4.0107e-05	3.43346e-24	2.74899e-19	1.49909e-15	3.12741e-23	4.60464e-09	6.8999e-05	3.34124e-05	6.89592e-22	0.0620656	0.084928	0.590102	0.143521	7.41579e-13	2.54744e-23	9.39759e-24	8.73578e-06	1.72615e-20	0.840299	7.92491e-16	2.68876e-24
	HNSC	7.27877e-06	1.83498e-14	0.34933	8.75964e-24	0.976456	0.0202616	1.09756e-13	5.31705e-09	1.00834e-18	0.682048	0.00748152	0.0399412	0.109562	0.0477794	2.41492e-13	0.83946	0.135144	0.00529262	5.20639e-14	1.0076e-17	0.215339	8.35409e-19	0.212757
	KIRC	1.0968e-15	4.49293e-38	3.72141e-17	8.15321e-25	1.36554e-31	4.52225e-36	2.7153e-37	8.72811e-38	9.02013e-06	1.43195e-11	0.00957767	2.84575e-30	2.70845e-34	1.16344e-09	1.80155e-06	2.81954e-35	3.79027e-32	1.88152e-07	0.0942834	0.000506082	1.30713e-08	3.43707e-35	3.85984e-20
	KIRP	1.0742e-05	6.03019e-12	1.03408e-06	5.0079e-05	1.34109e-11	2.98651e-09	2.78338e-14	9.86451e-10	0.00581171	1.28057e-06	3.01197e-07	2.71197e-11	9.14434e-10	2.16377e-10	5.67815e-07	8.35451e-09	1.50777e-13	1.88566e-08	0.0224952	0.000406793	2.89624e-09	5.22535e-13	2.59371e-13
	LUAD	4.60112e-31	0.102498	9.40742e-05	3.7822e-33	2.00717e-27	1.54226e-26	7.40809e-05	5.80586e-35	6.3899e-23	7.97358e-08	1.1616e-35	1.38766e-22	1.17338e-31	7.06954e-34	0.149432	1.50214e-25	0.444604	6.17392e-26	2.66622e-28	0.000258006	8.43463e-18	0.520767	3.08287e-09
	PRAD	0.00029487	0.0283819	0.000117504	8.82075e-13	4.97157e-05	1.67628e-05	0.902732	0.000175021	4.6308e-06	0.00072986	7.44342e-14	8.87221e-05	0.190753	1.03134e-08	4.99079e-06	0.272179	2.22584e-12	0.000200444	5.16932e-06	0.0115416	2.18585e-11	0.665653	1.69031e-05
	STAD	1.07652e-08	0.373454	0.0307966	1.33962e-18	0.00177417	0.115448	0.0548376	0.0449951	0.00186107	0.00590449	4.38651e-13	0.357695	3.73787e-06	0.00157723	0.000254258	0.129457	7.69121e-05	0.00508545	4.46115e-05	3.9084e-14	0.477715	0.00257414	0.000189153
	THCA	0.354383	3.91262e-13	1.30185e-19	0.104231	2.18748e-17	0.806018	1.36101e-14	0.0109744	0.370187	1.13628e-20	1.26155e-19	1.21028e-17	0.0135512	1.3115e-16	0.00480974	6.40975e-05	0.075669	1.65259e-13	0.18556	0.00156038	0.0115811	3.9943e-15	0.0969508

## Sheet: Metabolic Flux
		M_1	M_2	M_3	M_4	M_5	M_6	M_7	M_8	M_9	M_10	M_11	M_12	M_13	M_14	M_15	M_16	M_17	M_18	M_19	M_20	M_21	M_22	M_23	M_24	M_25	M_26	M_27	M_28	M_29	M_30	M_31	M_32	M_33	M_34	M_35	M_36	M_37	M_38	M_39	M_40	M_41	M_42
Mean Difference	BRCA_TNBC	-0.00866097	-0.00246778	0.0003209	0.00053644	0.000463396	-0.000594871	0.00170599	0.0033564	0.000574182	-0.0212191	7.42863e-07	-5.48848e-05	0.00144082	0.00767389	0.0443981	6.63023e-05	-0.00222506	2.35828e-06	7.65215e-05	-0.000628579	-0.00555604	0.00155916	0.000180995	5.4923e-06	-0.00507132	8.87315e-06	0.000139881	-0.00218245	-0.00162802	4.29429e-07	1.15125e-05	-0.00840968	8.07199e-06	0.000214077	4.35813e-08	4.6378e-05	0.000524724	-0.000244038	0.000310942	-0.000140384	-0.00224921	0.000163871
	BRCA_luminal	-0.012794	0.00047749	8.39587e-05	0.000487749	-0.000171894	8.40067e-06	-0.00103368	0.000809899	-0.00041594	-0.0198649	2.94563e-07	0.00107273	0.000528948	0.00507202	0.0374601	2.20841e-05	0.00159987	6.39221e-07	0.00014295	-0.000350511	-0.00631213	0.000580679	4.27347e-05	-2.34631e-06	-0.00319937	4.82197e-06	0.00166217	-0.00567625	-0.00291143	2.66592e-07	2.38707e-07	-0.00821162	6.68396e-06	0.000620394	7.13705e-08	9.24883e-06	-0.000654831	0.000538611	0.000279948	-1.81488e-05	-0.00452101	5.01284e-05
	BRCA_Her2	-0.0104648	-0.0013051	0.000244687	0.00055101	-1.84236e-05	-0.000420104	0.000584882	0.00242773	0.000427064	-0.0224251	3.34326e-07	3.54822e-05	0.00151892	0.00641957	0.0453241	5.95709e-05	-0.0015009	2.10866e-06	0.000182257	-0.000616804	-0.00583592	0.00164143	9.96536e-05	4.19194e-06	-0.00424529	8.2932e-06	-0.000233145	-0.00235556	-0.00186764	4.20757e-07	3.27989e-06	-0.00807529	7.85557e-06	7.04395e-05	3.79569e-08	1.71146e-05	0.000398097	-0.000156946	0.000335467	-0.000122034	-0.00318795	0.000130387
	COAD	-0.000187248	0.000874037	0.000322697	-0.00104598	0.000708118	-0.000878642	0.000793516	-0.00395469	-0.00169812	-0.0270662	5.55116e-07	0.00023346	0.00653284	0.0137354	0.0203391	0.000373957	0.00234385	1.81388e-06	0.00066687	0.000341778	-0.0075926	0.000685199	5.49927e-05	1.43488e-05	-0.0132178	3.504e-05	0.00356798	2.15377e-05	-0.000409698	-4.91942e-07	1.72659e-06	-0.000117173	1.80579e-05	0.000356226	8.17109e-08	-8.37572e-05	-0.00338977	-3.0904e-05	-9.85322e-05	-0.00338925	-0.00206243	7.05749e-06
	HNSC	-0.000393935	0.00176643	0.000606676	-0.0012151	0.000720092	-0.000172658	0.00229996	0.0181111	-0.00143615	-0.00774313	4.78531e-08	0.000255232	0.0145503	0.0107704	0.0423659	0.000192864	-7.53729e-05	2.39121e-06	0.000413736	0.00060487	-0.00236355	2.23282e-05	0.000444076	2.42117e-05	0.000489023	7.75532e-05	0.00471562	-0.0053792	-0.00227787	6.11793e-08	2.19852e-07	-0.00263909	2.815e-06	8.66067e-05	-6.07212e-08	-7.93486e-06	-0.000148315	-0.000305151	3.55933e-05	-0.000247135	-0.00084906	0.000102697
	KIRC	0.00900233	0.00532572	0.000211337	-0.000613785	0.00114586	0.000511697	0.00189483	0.00171163	-0.0054725	-0.0317826	2.86998e-08	0.000428882	0.00196668	0.00151639	-0.00474751	-4.28236e-07	-0.00280178	-3.58247e-07	0.00120249	0.00138352	-0.0105536	-0.00166164	3.35124e-05	-1.6661e-05	0.00191273	4.50968e-06	-0.00156388	-0.00537208	-0.00215574	-7.76942e-07	-3.54681e-05	-0.0111333	-1.82202e-05	-0.00045291	-1.3989e-05	-0.000204925	-0.00515807	-0.00564524	-0.000454347	-0.00105145	-0.010515	-9.26637e-05
	KIRP	0.00234064	0.00742206	0.000202645	0.000542311	0.00178441	0.00044282	0.00115274	0.000859403	-0.00345542	-0.0268155	1.54646e-08	0.000537276	0.00172355	0.00420192	-0.0133566	1.13783e-05	-0.00377299	5.0486e-07	0.000420089	0.000672666	-0.0177325	-0.000821884	-1.87311e-05	-1.02364e-05	0.00363334	5.6811e-05	-0.00588407	-0.0077252	-0.00305779	2.66162e-07	-4.08506e-05	-0.00554626	-5.78757e-06	-0.000758716	-4.73438e-05	2.74895e-05	-0.00616773	-0.00973797	-0.000306884	-0.00130513	-0.0085963	-0.000175893
	LUAD	0.00785325	0.00416762	0.00025115	0.00110396	-0.002696	-0.00117667	0.00580562	0.00195816	0.00253354	0.0632816	1.67805e-07	0.000659238	0.00334931	0.0156629	0.132971	4.13424e-05	-0.00382084	1.61869e-06	0.00211776	-0.0016787	0.00232923	0.00331253	-0.000131416	3.28093e-05	-0.00311855	0.000193628	0.0106783	-0.00617168	6.9658e-05	1.64896e-06	2.28736e-05	0.00480511	8.60128e-06	0.000306554	1.22953e-06	3.9313e-05	-0.00175595	0.00029417	0.000676054	0.000314443	0.00457948	0.000319213
	PRAD	-0.00513297	-0.000256472	1.04621e-05	-4.29482e-05	0.000937816	-8.54489e-05	0.000236067	0.000912734	0.000646638	-0.0149898	1.16842e-08	9.17961e-05	-0.00025324	0.00282881	0.00852367	6.99873e-05	-0.00107142	3.45893e-05	0.000872347	3.21221e-05	-0.000773311	0.000454986	-1.69123e-05	6.07124e-05	0.000887417	9.13643e-07	0.00177475	-0.00146323	-0.000497361	-9.57631e-07	1.45491e-05	-0.00835794	3.11873e-07	0.000203365	3.41234e-08	2.36575e-05	-0.000481757	0.000157944	0.000123315	2.0735e-05	2.25652e-05	3.34371e-05
	STAD	-0.0038713	0.000382687	8.10007e-05	-0.00103186	-0.000611733	-0.000201906	0.00193679	-0.000368578	0.00122901	0.00235389	2.18596e-07	0.000582927	0.00190087	0.00771694	0.0494946	2.44133e-05	0.00186025	9.64544e-07	0.00126233	-3.63761e-05	-0.000944253	0.000474838	5.61437e-05	8.53483e-06	-0.00188014	7.91369e-06	0.00493503	-0.00280854	0.00141558	2.12637e-07	6.44632e-06	0.0019639	1.0572e-05	0.000340566	9.63414e-08	2.25696e-05	-0.000337136	0.000242425	0.00014691	-0.000134245	0.000908942	0.000172807
	THCA	0.00236989	0.000427687	2.59858e-05	-0.000255607	-0.00115304	9.39081e-05	0.00109127	0.000307539	-0.000426023	-0.00526148	4.8344e-10	2.48817e-05	0.00499577	0.00124353	-0.00596755	0.000548425	-0.00432079	1.74265e-06	0.000668556	6.21561e-05	0.000417012	0.000735143	1.99459e-06	6.3498e-07	0.00178918	9.60708e-08	-0.000521186	0.00400344	-0.000350305	3.30545e-08	-4.52962e-05	0.000949549	-3.72395e-06	4.09293e-05	-2.56419e-07	4.00484e-05	-0.00340921	-0.00335953	-3.23366e-05	-4.84357e-05	0.00100965	1.42737e-05
P-Value	BRCA_TNBC	0.000245619	2.20765e-13	1.40241e-33	3.16678e-20	0.144321	7.372e-32	4.84651e-07	8.40077e-32	0.000159865	6.31002e-18	1.23234e-22	0.210918	0.000227032	2.25118e-19	1.66921e-31	1.42931e-23	0.00210929	4.41683e-35	0.117275	2.786e-23	2.33031e-07	4.92614e-31	4.62832e-28	8.19623e-06	8.20371e-32	8.04942e-33	0.459919	0.000895694	0.00039367	6.75834e-30	5.2986e-17	6.78214e-28	8.72764e-20	6.87164e-13	1.6857e-16	1.13691e-13	0.00172065	1.14098e-06	4.06901e-28	1.37087e-14	0.991989	2.89031e-30
	BRCA_luminal	9.02619e-29	0.28116	1.33813e-28	3.52019e-32	0.378215	0.454698	1.56806e-05	3.12456e-16	0.0113604	1.93333e-27	6.83397e-33	6.4395e-16	0.672404	3.5594e-22	3.04231e-48	1.0943e-09	3.1434e-09	8.57653e-47	0.00762257	1.68254e-19	8.08988e-19	1.35224e-11	2.79254e-21	0.837653	2.51881e-38	1.1261e-28	1.07486e-07	3.70968e-18	3.99455e-19	1.65071e-39	0.623317	4.03258e-39	7.63138e-26	3.19776e-21	1.80968e-32	0.0192194	0.267205	1.13064e-17	2.069e-44	0.183247	8.86266e-09	1.68769e-06
	BRCA_Her2	4.83855e-05	0.00555756	5.94207e-17	1.96925e-12	0.640862	3.54017e-13	0.0967001	4.4176e-17	0.0220868	1.74014e-10	1.29502e-11	0.694779	0.0645246	4.28793e-10	1.14645e-17	6.02682e-14	0.135952	1.19166e-18	0.0811762	2.60744e-12	7.81715e-05	5.72627e-17	1.57156e-12	9.37005e-05	6.55008e-16	7.96992e-16	0.445489	0.0391921	0.00143766	3.5349e-16	0.00131251	4.58066e-13	1.73019e-11	4.41504e-06	7.45454e-10	0.000122562	0.0330134	0.0924012	3.30976e-16	4.06051e-06	0.530132	1.98839e-14
	COAD	0.111589	0.000133034	1.06111e-18	9.45118e-16	3.28373e-05	6.80354e-24	3.83529e-07	5.66716e-05	9.60999e-12	2.4582e-21	3.0533e-22	0.000393608	1.39341e-21	6.76221e-23	7.8163e-20	1.0593e-21	2.43977e-06	3.1406e-22	4.87021e-13	4.93004e-10	3.28365e-22	0.00104085	2.6442e-15	0.0338996	1.09143e-23	4.1611e-21	5.33244e-07	0.581513	0.142282	0.00167866	0.765261	0.109686	7.50844e-19	1.70031e-22	1.73238e-14	3.3112e-13	4.79194e-16	0.234807	0.000213313	1.62322e-18	1.46376e-12	0.541722
	HNSC	0.0224627	0.522975	2.58158e-19	2.58248e-13	0.161788	8.37537e-06	6.86876e-12	2.96094e-16	0.000348905	0.54734	2.2411e-11	0.0776924	2.52121e-18	4.16796e-15	7.63158e-07	5.2713e-20	0.882689	1.00876e-21	0.000847212	4.37869e-12	0.743186	0.622928	2.1565e-17	3.37326e-11	0.00447353	9.21944e-19	3.17068e-06	5.05241e-05	2.41492e-13	0.00477719	0.0106773	0.0787079	0.00258884	1.39959e-09	0.511937	7.12252e-05	0.117547	0.00019761	0.0492617	5.44488e-11	0.892172	1.46539e-15
	KIRC	4.14372e-25	1.52415e-14	1.00286e-18	4.36672e-11	4.55976e-37	4.73444e-28	3.49882e-17	3.61848e-37	9.06573e-39	1.23069e-29	0.670518	3.54962e-25	1.97331e-09	0.0042644	0.0167842	0.440769	1.2578e-11	0.0417394	2.75629e-18	2.36263e-37	9.54839e-28	3.06669e-34	0.15547	0.00359038	1.85244e-07	0.792655	3.03106e-06	2.63775e-09	1.78546e-06	5.91557e-32	2.81137e-36	2.11198e-34	6.89092e-35	6.28358e-24	5.90894e-39	5.42839e-26	2.36738e-33	3.80295e-36	2.5105e-38	5.23597e-40	1.81225e-35	1.41468e-05
	KIRP	0.00452862	1.78754e-12	1.52764e-08	0.00267398	3.17849e-17	8.12419e-11	8.91741e-05	9.4187e-13	1.72151e-11	7.44686e-13	0.41164	2.66656e-10	0.00393795	1.33353e-06	0.00516615	3.50598e-05	1.40271e-06	1.14077e-14	0.00556586	3.54487e-09	2.37035e-13	3.10881e-06	0.276333	0.09802	1.32664e-08	1.90469e-15	9.71324e-15	1.17898e-08	5.73778e-07	0.000912787	5.88037e-13	5.08959e-10	0.00146682	3.62523e-14	1.4115e-16	0.538365	3.1792e-12	6.2238e-14	1.35986e-11	1.79657e-14	6.81651e-09	0.000242003
	LUAD	6.33711e-31	8.77081e-35	3.0317e-33	2.24171e-30	4.31995e-22	5.48259e-34	2.71206e-34	2.7158e-30	3.21069e-31	4.01713e-33	1.62191e-35	1.5817e-12	6.55751e-19	8.58059e-36	5.52794e-36	7.29242e-31	9.94105e-08	5.64954e-34	1.70813e-35	6.43722e-35	2.07592e-23	1.70664e-33	5.61376e-12	2.95199e-32	9.94019e-26	1.45421e-30	4.71687e-33	3.64344e-10	0.152747	7.68712e-28	7.8277e-35	1.95226e-31	1.69462e-21	3.32044e-35	4.46163e-36	8.63978e-11	8.32338e-21	9.76676e-26	6.33458e-36	3.43709e-31	1.70371e-27	7.51378e-34
	PRAD	3.92672e-17	0.00243127	0.056825	0.0870884	0.0538335	0.0585255	0.270772	3.06196e-13	6.25369e-10	1.34613e-10	3.10425e-07	0.0272368	0.0380881	4.45373e-08	9.50364e-05	0.0695662	0.000117504	1.07511e-10	7.1526e-07	0.0522477	0.000184261	0.000278496	0.630433	0.000193604	0.00065531	1	0.127003	0.0106638	4.81816e-06	0.00283401	7.27722e-05	0.190128	0.844971	0.00244989	0.00154314	0.023523	6.9334e-05	0.562741	6.04195e-11	0.128387	0.770345	0.00748729
	STAD	0.408011	0.000526431	6.754e-07	1.84885e-10	0.000205038	4.46106e-07	6.64655e-09	0.144322	9.36581e-06	0.0997252	5.96741e-16	1.13566e-06	0.000431281	4.35537e-14	2.85653e-13	2.13997e-06	0.00526085	9.00404e-08	1.17836e-13	0.909632	0.00463568	0.0110319	5.41257e-08	0.104151	0.00531196	1.7011e-11	7.68276e-07	0.042223	0.00025271	0.00814954	0.0251203	3.85247e-06	1.56804e-06	3.08696e-16	2.71266e-13	0.616386	0.0603962	1.80887e-09	8.22839e-08	0.0146903	0.072418	2.62325e-14
	THCA	3.17169e-14	0.00721718	1.76779e-13	1.21013e-14	0.0108671	0.000645403	0.0427841	1.61579e-13	2.12862e-07	0.00142802	2.90398e-11	6.40971e-05	3.64052e-16	5.01234e-05	2.74686e-06	4.88227e-18	4.46516e-19	7.1171e-14	8.03226e-11	0.00545611	0.956595	1.14686e-06	2.56935e-07	0.0134375	1.621e-13	0.174428	0.684225	0.0145565	0.00480974	4.68429e-20	3.79488e-26	0.0199833	6.54771e-07	5.50237e-09	2.1664e-18	0.000635329	2.09283e-17	4.07709e-15	0.0150654	9.05402e-06	0.00369011	0.814989
