# Supplementary material for: Flux estimation analysis systematically characterizes the metabolic shifts of the central metabolism pathway in human cancer
Source: Front Oncol. 2023 Jun 12;13:1117810. doi: 10.3389/fonc.2023.1117810 (PMC10291142; doi:10.3389/fonc.2023.1117810)
Supplement: Supplementary file 7 [file Table_2.xlsx]

## Sheet: class_table
	BRCA Normal	BRCA Tumor	COAD Normal	COAD Tumor	HNSC Normal	HNSC Tumor	KIRC Normal	KIRC Tumor	KIRP Normal	KIRP Tumor	LUAD Normal	LUAD Tumor	PRAD Normal	PRAD Tumor	STAD Normal	STAD Tumor	THCA Normal	THCA Tumor
1	60	500	0	4	3	15	0	3	0	4	0	40	5	43	0	1	1	6
2	30	548	36	442	3	59	2	418	1	87	2	262	4	30	3	295	5	120
3	21	12	1	1	4	2	5	58	2	46	3	7	0	9	21	64	0	16
4	2	10	1	1	2	0	55	39	15	134	0	5	0	3	0	2	1	16
5	0	0	3	3	2	1	1	0	2	3	0	182	0	0	3	9	0	1
6	0	1	0	0	29	275	0	0	0	0	0	0	0	0	5	3	0	0
7	0	6	0	0	1	145	0	0	0	1	0	1	0	0	0	0	0	0
8	0	0	0	0	0	0	9	0	12	0	0	0	0	0	0	0	0	0
9	0	1	0	0	0	0	0	7	0	13	54	8	0	4	0	0	0	5
10	0	5	0	1	0	3	0	1	0	0	0	1	43	404	0	1	0	1
11	0	0	0	0	0	0	0	0	0	0	0	0	0	0	0	0	51	337
12	0	8	0	4	0	0	0	4	0	0	0	7	0	2	0	0	0	0
