# Supplementary material for: Flux estimation analysis systematically characterizes the metabolic shifts of the central metabolism pathway in human cancer
Source: Front Oncol. 2023 Jun 12;13:1117810. doi: 10.3389/fonc.2023.1117810 (PMC10291142; doi:10.3389/fonc.2023.1117810)
Supplement: Supplementary file 8 [file Table_3.xlsx]

## Sheet: TCGA_all_module
M_id	M_name	C_in	C_in_name	C_out	C_out_name	SL
M_1	Glucose import -> Glucose	C00267_i	Glucose import	C00267	Glucose	E->C
M_2	Glucose -> G3P	C00267	Glucose	C00118	G3P	C
M_3	G3P -> 3PD	C00118	G3P	C00197	3PD	C
M_4	3PD -> Pyruvate_Cyto	C00197	3PD	C00022_c	Pyruvate_Cyto	C
M_5	G3P -> PRPP	C00118	G3P	C00119	PRPP	C
M_6	3PD -> Serine	C00197	3PD	C00065	Serine	C
M_7	Pyruvate_Cyto -> Lactate	C00022_c	Pyruvate_Cyto	C00186	Lactate	C
M_8	Lactate -> Lactate_out	C00186	Lactate	C00186_o	Lactate_out	C
M_9	Pyruvate_Cyto -> Acetyl-CoA	C00022_c	Pyruvate_Cyto	C00024	Acetyl-CoA	M
M_10	glutamate_in2 -> Glutamate_Cyto	C00000	glutamate_in2	C00025_c	Glutamate_Cyto	C
M_11	glutamine_in2 -> Glutamine_Cyto	C00000	glutamine_in2	C00064_c	Glutamine_Cyto	C
M_12	glutamate_in -> Glutamate_Cyto	C00000	glutamate_in	C00025_c	Glutamate_Cyto	C
M_13	Glutamine_in -> Glutamine_Cyto	C00000	Glutamine_in	C00064_c	Glutamine_Cyto	C
M_14	Glutamine_Cyto -> glutamine_out	C00064_c	Glutamine_Cyto	C00000	glutamine_out	C
M_15	Glutamate_Cyto -> glutamate_out	C00025_c	Glutamate_Cyto	C00000	glutamate_out	C
M_16	Glutamine_Cyto -> Glutamine_Mito	C00064_c	Glutamine_Cyto	C00064	Glutamine_Mito	C->M
M_17	Glutamine_Mito -> Glutamate_Mito	C00064	Glutamine_Mito	C00025	Glutamate_Mito	M
M_18	Glutamate_Mito -> Glutamate_Cyto	C00025	Glutamate_Mito	C00025_c	Glutamate_Cyto	M->C
M_19	Acetyl-CoA+Oxaloacetate -> Citrate_Mito	C00024+C00036	Acetyl-CoA+Oxaloacetate	C00158	Citrate_Mito	M
M_20	Oxaloacetate+Glutamate_Mito-> 2OG_Mito+Asparate	C00036+C00025	Oxaloacetate+Glutamate_Mito	C00026+C00049	2OG_Mito+Asparate	M
M_21	Citrate_Mito -> Cis-Aconitate	C00158	Citrate_Mito	C00417	Cis-Aconitate	M
M_22	Cis-Aconitate -> 2OG_Mito	C00417	Cis-Aconitate	C00026	2OG_Mito	M
M_23	Cis-Aconitate -> Itaconic Acid	C00417	Cis-Aconitate	C00490	Itaconic Acid	M
M_24	Citrate_Mito -> Citrate_Cyto	C00158	Citrate_Mito	C00158_c	Citrate_Cyto	M->C
M_25	Citrate_Cyto -> Fatty_acids	C00158_c	Citrate_Cyto	F00001	Fatty_acids	C
M_26	Glutamate_Mito+L-Cysteine -> GSH	C00025+C00097	Glutamate_Mito+L-Cysteine	C00051	GSH	M
M_27	GSH_in -> GSH	C00051_i	GSH_in	C00051	GSH	M
M_28	GSH -> GSH_out	C00051	GSH	C00051_o	GSH_out	M
M_29	GSH -> GSSG	C00051	GSH	C00127	GSSG	M
M_30	GSSG -> GSH	C00127	GSSG	C00051	GSH	M
M_31	L-Cysteine_IN -> L-Cysteine	C00097_i	L-Cysteine_IN	C00097	L-Cysteine	M
M_32	L-Cysteine -> OUT	C00097	L-Cysteine	C00097_o	L-Cysteine_OUT	M
M_33	Glutamate_Mito-> 2OG_Mito	C00025	Glutamate_Mito	C00026	2OG_Mito	M
M_34	Glutamate_GABA	C00025	Glutamate_Mito	C00334	GABA	M
M_35	2OG_2HG	C00026	2OG_Mito	C02630	2HG	M
M_36	2OG_Mito->2OG_Cyto	C00026	2OG_Mito	C00027_c	2OG_Cyto	M->C
M_37	2OG_Succinyl-CoA	C00026	2OG_Mito	C00091	Succinyl-CoA	M
M_38	GABA_Succinate	C00334	GABA	C00042	Succinate	M
M_39	Succinate_Malate	C00042	Succinate	C00149	Malate	M
M_40	Succinyl-CoA_Succinate	C00091	Succinyl-CoA	C00042	Succinate	M
M_41	Malate_Oxaloacetate	C00149	Malate	C00036	Oxaloacetate	M
M_42	Asparate->Asparate_out	C00049	Asparate	C00049_o	Asparate_out	M->C

## Sheet: Predicted Flux
	M_1	M_2	M_3	M_4	M_5	M_6	M_7	M_8	M_9	M_10	M_11	M_12	M_13	M_14	M_15	M_16	M_17	M_18	M_19	M_20	M_21	M_22	M_23	M_24	M_25	M_26	M_27	M_28	M_29	M_30	M_31	M_32	M_33	M_34	M_35	M_36	M_37	M_38	M_39	M_40	M_41	M_42
BRCA-TCGA_BH_A0DZ	0.0194092	0.0238995	2.89306e-05	0.0217822	0.00786203	0.000856295	0.010123	0.00311775	0.00717655	0.306744	5.16884e-08	0.00106175	0.0415103	0.0412416	0.2563	2.07201e-05	0.0158487	4.93601e-08	0.0115032	0.00926343	0.019173	0.0209239	0.0161347	-2.65427e-08	0.0190873	-3.83891e-06	0.0381071	0.0131415	0.0109997	2.6077e-08	0.0294468	0.0155922	0.000382587	0.0233347	-8.89413e-08	0.000152186	0.0240105	0.000869855	0.0167089	0.000571124	0.01019	0.000479117
BRCA-TCGA_BH_A1FC	0.025747	0.024584	1.35526e-05	0.0214335	0.00458822	0.0012234	0.0107454	0.00284787	0.00795469	0.296248	2.70084e-08	0.0012209	0.0441664	0.0381841	0.257152	1.43871e-05	0.0217981	-1.44355e-08	0.0118274	0.00927478	0.0235627	0.0208376	0.0161354	-8.05594e-08	0.0186941	-3.72529e-06	0.0311414	0.014211	0.0118629	9.12696e-08	0.0294456	0.0184539	0.000386089	0.0232823	-4.28408e-08	7.61002e-05	0.0246166	0.000805661	0.0166714	0.000637047	0.0133173	0.000491686
BRCA-TCGA_BH_A1FU	0.0252969	0.0227017	8.56817e-06	0.0213947	0.00405428	0.00131425	0.0110825	0.00299719	0.0073573	0.297337	7.26432e-08	0.00124194	0.0439919	0.0388608	0.249988	3.79421e-06	0.0189426	-1.61119e-07	0.0119803	0.0093514	0.0226702	0.0199378	0.0161349	-6.22682e-06	0.0182807	-6.32182e-06	0.0317949	0.0152075	0.0107756	3.95812e-09	0.0294454	0.0162103	0.000385679	0.0232774	-1.25729e-08	7.15405e-05	0.0249949	0.000906453	0.0164895	0.000597999	0.0100856	0.000514783
BRCA-TCGA_A7_A0DB	0.04305	0.016585	0.000274517	0.020213	0.00265805	0.0011012	0.0177042	0.0037376	0.00961167	0.267744	3.49246e-10	0.00197402	0.0386676	0.0275397	0.242161	6.33299e-08	0.0245959	-4.75906e-07	0.0127248	0.00861189	0.0348049	0.0208227	0.0161462	1.25766e-05	0.0177397	9.63919e-08	0.0304466	0.0284645	0.0186666	3.57628e-07	0.0294439	0.0272552	0.000386938	0.023369	-1.54134e-07	0.000194713	0.0309067	0.000293553	0.0164384	0.000511855	0.0204332	0.000665396
BRCA-TCGA_BH_A0H9	0.0495593	0.0206065	0.000117898	0.020824	0.00337724	0.00107974	0.0159507	0.00360256	0.00898117	0.273122	8.14907e-10	0.00166422	0.0407862	0.0288824	0.223391	1.49384e-06	0.0210223	-8.43778e-07	0.012589	0.00915369	0.0350998	0.0203033	0.0161367	1.02594e-05	0.0184918	-4.58583e-06	0.0301265	0.0259071	0.0172711	6.51926e-09	0.0294443	0.0283018	0.000378631	0.0233532	-1.99303e-07	0.00012584	0.0288983	0.00025633	0.0164501	0.000512533	0.0230334	0.000535324
BRCA-TCGA_BH_A1FB	0.0252174	0.0209882	3.17767e-06	0.0214785	0.00525536	0.00117965	0.0108394	0.00285873	0.00725341	0.308542	3.49246e-08	0.00105129	0.0437454	0.0379758	0.232651	8.06339e-06	0.0154169	-1.49943e-07	0.0112763	0.00945845	0.0226618	0.0201367	0.0161358	-4.34741e-06	0.0191455	-4.66034e-06	0.0322764	0.0193761	0.0111907	5.35511e-09	0.0294465	0.0154179	0.000381261	0.0232667	-8.33534e-08	8.44598e-05	0.0253779	0.000564329	0.0163974	0.000628866	0.0100119	0.000502281
BRCA-TCGA_BH_A18P	0.0626927	0.0184206	4.77694e-05	0.0205836	0.00177075	0.00101662	0.0167984	0.00364912	0.0105764	0.274347	0	0.00149737	0.0373207	0.0264128	0.212332	2.32831e-08	0.0296555	-4.6473e-07	0.013526	0.00907391	0.0418984	0.0203688	0.0161711	3.57218e-05	0.0192254	-5.36628e-06	0.0281284	0.0270409	0.0172129	4.88944e-09	0.0294549	0.0318138	0.000374354	0.0234595	-6.28643e-09	0.000110678	0.030758	0.000475958	0.016444	0.00061202	0.0216529	0.000536799
BRCA-TCGA_A7_A0CH	0.0337927	0.0233512	1.35973e-05	0.0212674	0.0043752	0.00122708	0.0121755	0.0029677	0.00824797	0.297164	7.68341e-09	0.00259212	0.0434933	0.034935	0.235709	1.50017e-05	0.0195563	-1.234e-07	0.0120583	0.00928325	0.0281804	0.0204551	0.0161351	3.67872e-08	0.0182782	-2.80887e-06	0.0310697	0.0197826	0.0141596	7.21775e-09	0.0294441	0.0233348	0.000379354	0.0232994	-1.39698e-07	9.3028e-05	0.0258112	0.000572138	0.0165924	0.000580378	0.0171888	0.000479467
BRCA-TCGA_BH_A0BZ	0.0426451	0.0223909	1.21593e-05	0.0210824	0.00329195	0.00113647	0.0136701	0.00311348	0.00873515	0.290041	4.42378e-09	0.00239645	0.0432403	0.0315961	0.218152	4.59701e-06	0.0213219	-4.85219e-07	0.0126624	0.00957185	0.0342853	0.0198901	0.016135	1.78814e-07	0.0188237	-7.24941e-06	0.028347	0.0207657	0.0152841	-5.82077e-11	0.0294471	0.0257009	0.000372849	0.023338	-7.96281e-08	8.5026e-05	0.0270941	0.000452615	0.0164457	0.000582092	0.0242937	0.000484295
BRCA-TCGA_BH_A0AZ	0.0192444	0.0238017	5.83008e-06	0.021347	0.00586393	0.00128233	0.00947076	0.00277469	0.00684351	0.290503	1.31782e-07	0.00198257	0.0436338	0.0417041	0.256646	4.73671e-06	0.020909	-1.83936e-08	0.0119315	0.00945497	0.0199175	0.019903	0.016135	-1.65887e-05	0.0205462	-5.32344e-06	0.0318381	0.00923917	0.00887588	3.58559e-08	0.0294469	0.0127313	0.000384808	0.023485	-1.74623e-10	7.34217e-05	0.0242433	0.001508	0.0166458	0.000703394	0.00882053	0.00049939
BRCA-TCGA_E9_A1RC	0.0630184	0.0189872	5.12823e-05	0.0206242	0.00221579	0.000957385	0.0167367	0.00374979	0.0105106	0.270223	0	0.00173919	0.0374519	0.0267317	0.213155	1.26194e-07	0.0304616	-3.43658e-07	0.013646	0.00917199	0.0415999	0.0203533	0.0161731	4.50127e-05	0.0193339	-3.51481e-06	0.0280211	0.0273342	0.0173625	7.21775e-09	0.0294555	0.031906	0.000373818	0.023479	-1.72295e-08	0.000113159	0.0303871	0.000466891	0.0164357	0.000580393	0.0218948	0.000543132
BRCA-TCGA_E9_A1ND	0.0365388	0.0148818	0.000441425	0.0198261	0.00279932	0.00111833	0.0186293	0.0038137	0.00959948	0.265635	8.14907e-10	0.00258239	0.038626	0.0286071	0.263531	4.13507e-07	0.0234019	-2.44007e-07	0.0128615	0.00838369	0.0324136	0.0213649	0.0161774	3.53158e-06	0.0161243	5.84684e-06	0.0327896	0.0291616	0.0187911	1.35228e-06	0.0294451	0.0202527	0.000393622	0.0233884	-6.75209e-08	0.000226229	0.0313453	0.000277713	0.0164746	0.000471301	0.0167899	0.000784948
BRCA-TCGA_GI_A2C9	0.0199596	0.0235273	6.99051e-06	0.0213369	0.00594786	0.0012676	0.00930887	0.00285746	0.00667655	0.297161	6.51926e-08	0.00151679	0.0426331	0.041447	0.25475	4.29712e-06	0.0204217	-2.32831e-09	0.0116171	0.00946832	0.019595	0.0200256	0.0161349	-1.45175e-05	0.0199696	-6.32741e-06	0.0344579	0.00926983	0.00933644	6.51926e-08	0.0294463	0.0123381	0.000382759	0.023611	-1.07102e-08	8.52868e-05	0.0241258	0.00132692	0.016639	0.000717104	0.00862354	0.00047195
BRCA-TCGA_BH_A0BQ	0.0250351	0.0237823	8.76002e-06	0.0215206	0.0053623	0.00120522	0.0108547	0.00292222	0.00753263	0.298577	8.98726e-08	0.00132041	0.0447764	0.0398737	0.250317	1.32844e-05	0.0175971	-5.7742e-08	0.0120517	0.00929737	0.0230343	0.0202703	0.0161349	-2.58535e-06	0.0180713	-4.24124e-06	0.0316637	0.0158868	0.010857	1.60653e-08	0.0294462	0.017521	0.000386171	0.0232694	-1.39698e-08	7.08886e-05	0.0247022	0.000823453	0.0165328	0.000605546	0.0110494	0.000521503
BRCA-TCGA_BH_A204	0.0432769	0.0132312	4.84586e-05	0.0211081	0.000300914	0.000656508	0.0156111	0.00313255	0.0123186	0.2699	0	0.000564568	0.0351644	0.0272134	0.226785	5.40167e-08	0.0249197	-1.28057e-09	0.0122689	0.0079335	0.0358075	0.0215568	0.0161749	6.55428e-05	0.0169286	-4.02331e-07	0.0296085	0.0343496	0.0190718	2.08616e-07	0.0294726	0.0319352	0.000392608	0.023549	3.72529e-09	0.000225842	0.031382	0.0019954	0.0166033	0.000729173	0.0192468	0.000613749
BRCA-TCGA_BH_A18V	0.0228997	0.0206977	1.66856e-05	0.0215954	0.00684574	0.00100684	0.0107184	0.00305212	0.0073514	0.313733	2.7474e-08	0.000745371	0.0421794	0.0381942	0.24344	1.79261e-05	0.013851	-2.56114e-09	0.0109103	0.00930032	0.021138	0.0209493	0.0161365	-3.0268e-08	0.0194968	-1.33365e-06	0.0377239	0.0166632	0.0124519	1.18744e-08	0.0294465	0.0160388	0.000381008	0.0232738	-1.63913e-07	0.000137329	0.0249327	0.00056991	0.0164896	0.000578873	0.0103837	0.000489987
BRCA-TCGA_BH_A0AY	0.0241877	0.0228033	8.68924e-07	0.0213034	0.00651699	0.00125375	0.0103273	0.00265585	0.00721812	0.307916	4.65661e-08	0.000992089	0.0443422	0.0386188	0.23265	7.98143e-06	0.0158259	-4.06988e-07	0.0113932	0.00954467	0.0222475	0.0199073	0.0161348	-8.30926e-06	0.0193464	-6.69062e-06	0.0311261	0.0168684	0.0106829	2.44472e-09	0.0294459	0.0157792	0.00038249	0.0232627	-7.59028e-08	7.63163e-05	0.0246961	0.000649646	0.0164152	0.000662014	0.0103594	0.000488952
BRCA-TCGA_E9_A1N4	0.0223488	0.0239699	2.35289e-05	0.021547	0.00467931	0.00115387	0.010669	0.003111	0.00782177	0.281885	1.08965e-07	0.00160909	0.0445969	0.0404088	0.261529	1.44057e-05	0.0196934	-2.32831e-10	0.0120027	0.00906673	0.0211432	0.020664	0.0161353	-4.66593e-07	0.0165968	-1.67824e-06	0.0312301	0.0143502	0.0105287	1.16415e-07	0.0294445	0.0160855	0.00038936	0.0233699	-2.09548e-09	8.17552e-05	0.0246734	0.00100894	0.0167139	0.000636004	0.0105795	0.000523672
BRCA-TCGA_BH_A0B8	0.0591871	0.0202635	3.50438e-05	0.0206157	0.00287108	0.000997573	0.0162071	0.00366659	0.0100087	0.271017	5.82077e-11	0.00202098	0.0391725	0.0276401	0.207358	6.83591e-07	0.0271293	-4.28408e-07	0.0134372	0.00942257	0.0415096	0.0201253	0.0161447	2.07946e-05	0.0199926	-5.06639e-06	0.0272192	0.0249774	0.0169943	2.91038e-10	0.0294545	0.0306357	0.000370793	0.0233956	-2.18861e-08	8.94144e-05	0.0296413	0.000346661	0.0164258	0.000598356	0.0245555	0.000511847
BRCA-TCGA_BH_A18N	0.0301122	0.023045	1.2558e-05	0.0213599	0.00403079	0.00125712	0.0117868	0.00306876	0.00783333	0.298648	3.39933e-08	0.00174116	0.0445767	0.0374804	0.24654	1.06208e-05	0.0191056	-1.14087e-07	0.012209	0.00932962	0.0259569	0.0202766	0.0161354	-2.95229e-07	0.0177446	-3.49805e-06	0.0319141	0.0182542	0.0126097	9.31323e-09	0.0294444	0.0197891	0.000382408	0.0232733	-3.67872e-08	7.39396e-05	0.0252977	0.000690237	0.0165392	0.000587001	0.0136936	0.00051301
BRCA-TCGA_E2_A1IG	0.0417194	0.022192	2.53581e-05	0.0211608	0.00410309	0.000947446	0.0138525	0.00344008	0.00898537	0.287082	1.72295e-08	0.00235643	0.0440587	0.0337287	0.227347	1.30236e-05	0.0200926	-4.05125e-08	0.0128104	0.00946298	0.0332988	0.0202095	0.0161364	6.21192e-07	0.0176831	-3.43099e-06	0.029915	0.0202703	0.0154158	1.16415e-10	0.0294527	0.0257922	0.000374839	0.0233886	-3.11993e-08	8.21799e-05	0.0269403	0.000491254	0.016462	0.000583686	0.022861	0.000523932
BRCA-TCGA_E9_A1RD	0.0508276	0.0225472	2.14204e-05	0.0207475	0.00443456	0.0010509	0.0151352	0.00337847	0.00933528	0.272265	5.82077e-10	0.00219293	0.0416717	0.0290753	0.203729	1.61491e-06	0.0236904	-8.35396e-07	0.013022	0.00971991	0.0394071	0.019749	0.0161352	3.52785e-06	0.0195827	-7.88271e-06	0.0264365	0.0216767	0.0165496	-3.49246e-10	0.0294507	0.0285411	0.000369653	0.0233465	-5.68107e-08	7.91028e-05	0.0282948	0.000301413	0.0164191	0.00060866	0.0295554	0.000483327
BRCA-TCGA_A7_A0DC	0.0401548	0.0209179	2.00458e-05	0.0210202	0.00290777	0.00110145	0.0139306	0.00329605	0.00862393	0.298459	1.49012e-08	0.00229999	0.0438589	0.0335692	0.232956	7.05384e-06	0.019976	-2.35625e-07	0.0126541	0.0093967	0.0316435	0.020127	0.0161366	2.65427e-08	0.0180273	-4.31389e-06	0.0303265	0.0220647	0.0150187	4.65661e-10	0.0294473	0.0233502	0.000376269	0.0233432	-4.74975e-08	8.42363e-05	0.0269152	0.000522815	0.0164294	0.000574395	0.019131	0.000532106
BRCA-TCGA_E9_A1NG	0.0410132	0.0209774	4.77284e-05	0.0210565	0.00290683	0.000969708	0.0144529	0.00355431	0.0087412	0.293091	2.468e-08	0.00233988	0.0442431	0.0348196	0.237146	1.7155e-05	0.0190888	-9.31323e-08	0.0126812	0.00921735	0.03135	0.0203951	0.0161379	4.16301e-07	0.0172993	-1.94646e-06	0.0309665	0.0237155	0.0156526	1.97906e-09	0.0294475	0.0245935	0.000379197	0.0233911	-4.61005e-08	9.15751e-05	0.0271705	0.000486262	0.0164886	0.000565819	0.0190302	0.000557512
BRCA-TCGA_E2_A15M	0.0399405	0.0225592	8.66689e-06	0.0210655	0.00336124	0.00114588	0.013077	0.00304733	0.00849274	0.299461	1.02445e-08	0.00212224	0.0442448	0.0334664	0.222795	8.98354e-06	0.0195046	-3.78117e-07	0.0124623	0.00951508	0.0315945	0.0199753	0.0161352	7.21775e-09	0.018536	-5.80773e-06	0.0299343	0.0207648	0.0146745	0	0.029446	0.0237412	0.000374705	0.0233342	-9.82545e-08	8.41171e-05	0.0264885	0.000488959	0.0164462	0.000576273	0.020572	0.000492878
BRCA-TCGA_AC_A2FB	0.0251551	0.0206847	4.5076e-06	0.0215094	0.00597489	0.00116926	0.0109062	0.00289185	0.00723487	0.309929	3.39933e-08	0.0011332	0.0438415	0.0380578	0.235497	1.01253e-05	0.0161566	-1.26194e-07	0.0112433	0.00944525	0.0225616	0.0201254	0.0161364	-3.72157e-06	0.018685	-2.8871e-06	0.0328203	0.0188242	0.0112998	8.14907e-09	0.0294465	0.015612	0.000381425	0.0232724	-9.35979e-08	8.63373e-05	0.0253616	0.000566833	0.0164033	0.00061959	0.0101943	0.000501201
BRCA-TCGA_BH_A1FD	0.0437444	0.0223969	2.14614e-05	0.02097	0.00372392	0.00102031	0.0139454	0.00326107	0.00900191	0.281892	3.72529e-09	0.00199622	0.0424637	0.0312004	0.219134	3.47197e-06	0.0214683	-2.97092e-07	0.0127536	0.00954145	0.0354433	0.0200217	0.0161351	1.3113e-06	0.0189667	-7.39843e-06	0.0283534	0.0209099	0.0157536	0	0.0294511	0.0270626	0.000372522	0.0233594	-5.54137e-08	8.83862e-05	0.0274271	0.000412442	0.0164492	0.000580482	0.0258441	0.000492677
BRCA-TCGA_BH_A1FR	0.0255596	0.0216367	2.34135e-06	0.0213741	0.00581807	0.00126024	0.0108105	0.00283238	0.00733435	0.309716	3.91155e-08	0.00122884	0.0442494	0.0383478	0.238551	7.16001e-06	0.0164157	-2.5332e-07	0.0115337	0.00948554	0.0228465	0.0200199	0.0161353	-6.36838e-06	0.0185528	-3.36394e-06	0.0315477	0.0161588	0.0112098	8.84756e-09	0.0294456	0.0164363	0.000383593	0.0232661	-6.93835e-08	7.29598e-05	0.0249024	0.000610016	0.0164255	0.000639349	0.0107059	0.000500694
BRCA-TCGA_BH_A18Q	0.0228555	0.0228356	1.32062e-06	0.0212791	0.00577495	0.00124717	0.0101224	0.00269251	0.00701705	0.304145	6.89179e-08	0.00102217	0.0439835	0.0394917	0.237996	5.91017e-06	0.0169882	-2.35625e-07	0.0114636	0.00956368	0.0214753	0.0198889	0.016135	-1.21072e-05	0.0202275	-7.86595e-06	0.0315441	0.0128664	0.0100844	2.09548e-09	0.0294464	0.0146825	0.000382744	0.0232733	-4.33065e-08	7.29375e-05	0.0245704	0.000866532	0.0164374	0.00065057	0.00942782	0.000491604
BRCA-TCGA_BH_A0DL	0.0273273	0.0208629	2.60547e-05	0.0213476	0.00316395	0.00123945	0.0121198	0.00333236	0.00769934	0.296492	4.42378e-08	0.00140847	0.0438768	0.0380488	0.256882	3.93763e-06	0.0204661	-8.33534e-08	0.0121813	0.0091666	0.024061	0.0202611	0.0161369	-1.44541e-06	0.0169583	-4.09596e-06	0.0325698	0.0187288	0.0121544	1.72295e-08	0.029445	0.0168879	0.000386149	0.0232846	-9.77889e-09	7.80337e-05	0.0257167	0.000773564	0.0165418	0.000568598	0.0109471	0.000541337
BRCA-TCGA_E2_A1BC	0.0534128	0.014023	5.55255e-05	0.0206395	0.000380486	0.000677824	0.0160816	0.00333518	0.0117871	0.281651	0	0.0011435	0.0373312	0.0272006	0.229765	1.78814e-06	0.0300304	-2.98023e-08	0.0130829	0.00839615	0.0415512	0.0212726	0.0165359	7.01137e-05	0.0169451	-1.79559e-06	0.0309758	0.0314086	0.0187637	7.49715e-08	0.0294655	0.0356102	0.000383295	0.02353	9.31323e-10	0.000177816	0.0320317	0.00139292	0.0165424	0.00075385	0.0209416	0.000591747
BRCA-TCGA_BH_A0BS	0.0207601	0.0236782	5.78351e-06	0.0213958	0.00772992	0.00102428	0.00967297	0.00275476	0.00689128	0.31156	6.19329e-08	0.000949547	0.042874	0.0409169	0.246087	1.36681e-05	0.0151812	-3.25963e-09	0.0114211	0.00947043	0.0200857	0.0204278	0.0161347	-3.27639e-06	0.0222087	-7.41147e-06	0.0351755	0.0119803	0.00996909	1.32713e-08	0.0294475	0.014081	0.000381842	0.023315	-6.61239e-08	0.000108868	0.0242333	0.000868574	0.0165217	0.000630453	0.00938418	0.000485577
BRCA-TCGA_E2_A153	0.0214808	0.0256934	1.52998e-05	0.0217057	0.00599095	0.00137058	0.010331	0.00290707	0.00815892	0.30977	3.53903e-08	0.00245731	0.0445759	0.040558	0.276948	2.32905e-05	0.0184867	5.82077e-11	0.0125256	0.00882193	0.0229891	0.0214493	0.0161352	-1.5879e-07	0.0165271	-2.87779e-07	0.0319358	0.0130786	0.0101684	1.59256e-07	0.029445	0.0208618	0.000391997	0.02328	-7.45058e-09	7.88569e-05	0.0244131	0.000798523	0.0167893	0.000707582	0.0118454	0.000516161
BRCA-TCGA_E9_A1N9	0.0285208	0.0249059	7.80635e-06	0.0215136	0.00460985	0.00133969	0.011357	0.00288889	0.00829923	0.311053	2.00234e-08	0.00295682	0.0445504	0.0379573	0.255333	1.80081e-05	0.0183751	-3.0268e-08	0.012504	0.00904828	0.0267365	0.0208536	0.0161349	-2.00234e-08	0.0176268	-1.05705e-06	0.0313301	0.017378	0.0122695	2.65427e-08	0.0294444	0.0228606	0.000384927	0.0232787	-3.53903e-08	7.92444e-05	0.0251671	0.000706807	0.0166543	0.000669703	0.0146848	0.000503816
BRCA-TCGA_E2_A158	0.0445229	0.0220128	2.69487e-05	0.0210235	0.00356458	0.00097245	0.0143951	0.00338626	0.00948027	0.27765	5.82077e-09	0.00219904	0.0420066	0.0313724	0.221805	3.27826e-06	0.0223075	-1.0943e-07	0.0129231	0.00936714	0.0362847	0.0202065	0.0161352	2.06754e-06	0.0190166	-5.63264e-06	0.0281283	0.0215411	0.0159665	3.49246e-10	0.029456	0.028879	0.000374958	0.0233973	-1.18744e-08	8.63299e-05	0.0279146	0.000481226	0.0164657	0.000602044	0.0252797	0.000512242
BRCA-TCGA_BH_A0DO	0.0225899	0.0225877	2.55369e-06	0.0213336	0.0062333	0.00116792	0.0101603	0.00272122	0.00708809	0.306969	6.19329e-08	0.000879526	0.0436187	0.039438	0.237582	8.40426e-06	0.0156509	-1.50409e-07	0.0113212	0.00952286	0.0214404	0.0201615	0.016135	-6.26035e-06	0.0205116	-7.07991e-06	0.0323574	0.0138439	0.0103729	2.56114e-09	0.0294468	0.0148136	0.00038138	0.023269	-6.37956e-08	8.56072e-05	0.0246402	0.000752017	0.0164435	0.000655204	0.0096519	0.000494994
BRCA-TCGA_BH_A0H7	0.0245757	0.0226848	3.57106e-05	0.0214196	0.00477155	0.000938505	0.0112383	0.00345714	0.00807533	0.294586	5.44824e-08	0.00119869	0.0443018	0.0396504	0.255556	3.53083e-05	0.0173036	4.65661e-10	0.0118205	0.00901619	0.0217591	0.0212155	0.0161352	8.3819e-09	0.0155363	-7.17118e-07	0.0333434	0.0170634	0.0118474	5.16884e-08	0.0294463	0.0177926	0.000387348	0.023315	-2.98023e-08	0.000108771	0.0247941	0.00078316	0.0166815	0.000592284	0.0117689	0.000528604
BRCA-TCGA_BH_A0DV	0.0213603	0.0242971	8.65199e-07	0.0212011	0.00654373	0.00130598	0.00974888	0.00258304	0.00706449	0.301858	6.61239e-08	0.00119811	0.0443217	0.0397655	0.242988	8.5663e-06	0.0181416	-2.7474e-07	0.0116005	0.00948772	0.0207607	0.0199526	0.0161346	-1.48378e-05	0.0201142	-6.32554e-06	0.0308004	0.0117808	0.00936809	2.32831e-09	0.0294457	0.015183	0.000385813	0.0232954	-4.05125e-08	7.29673e-05	0.0239876	0.000966921	0.0165114	0.000671878	0.00946552	0.000483036
BRCA-TCGA_BH_A0DT	0.0227246	0.024538	7.3649e-06	0.0214954	0.00550547	0.00132607	0.0103383	0.00286235	0.00759375	0.299402	5.68107e-08	0.00151327	0.0444875	0.0399095	0.26029	1.00173e-05	0.0197592	-3.53903e-08	0.0120007	0.00923079	0.0219691	0.0205288	0.016135	-3.75696e-06	0.0179283	-2.9467e-06	0.0311567	0.0128576	0.0101065	4.65661e-08	0.0294455	0.0171048	0.000388592	0.0232924	-1.32713e-08	7.02329e-05	0.0242781	0.000916213	0.0166421	0.000652775	0.0108179	0.000500925
BRCA-TCGA_BH_A0DK	0.0185236	0.0261741	1.52253e-05	0.021536	0.00634998	0.00132497	0.00966749	0.00291887	0.0082221	0.320707	3.11993e-08	0.00271516	0.0439704	0.0415455	0.295001	4.89727e-05	0.0191702	5.4948e-08	0.0126596	0.00857449	0.0219367	0.021702	0.0161352	-2.81259e-07	0.0160537	-1.04774e-09	0.0342944	0.0124905	0.00900471	2.30037e-07	0.0294472	0.0217877	0.00039123	0.0233202	-3.95812e-09	9.50247e-05	0.0242939	0.000954479	0.0169222	0.000724867	0.0115371	0.000503711
BRCA-TCGA_E2_A1L7	0.0229933	0.022451	2.56859e-05	0.0215232	0.00562087	0.000972495	0.0100802	0.00334677	0.00703353	0.302548	6.61239e-08	0.00177307	0.043805	0.0423004	0.260417	1.54749e-05	0.0206964	1.14087e-08	0.0117015	0.00926814	0.0204029	0.0206021	0.0161384	-5.15021e-06	0.019781	-1.03191e-06	0.0348383	0.0118438	0.0104705	1.69501e-07	0.0294474	0.012762	0.00038401	0.0235426	-6.98492e-09	0.000101842	0.0250774	0.00117879	0.0166179	0.000656106	0.00950637	0.000502266
BRCA-TCGA_BH_A0HK	0.0204837	0.0247271	2.68035e-06	0.0212841	0.00682795	0.00123148	0.00954524	0.00260276	0.00691679	0.304157	4.47035e-08	0.0012157	0.0440693	0.0394604	0.242626	1.88872e-05	0.0179401	-8.9407e-08	0.0114847	0.00945103	0.0198864	0.0201415	0.0161346	-9.21078e-06	0.0195348	-4.69759e-06	0.0331924	0.011878	0.00950727	3.49246e-10	0.0294445	0.0155877	0.000385091	0.0233261	-9.49949e-08	9.97558e-05	0.0238184	0.000923976	0.0165367	0.00064487	0.00949562	0.00046704
BRCA-TCGA_BH_A18J	0.0271196	0.0226738	1.62683e-05	0.0213417	0.00386675	0.00122243	0.0114266	0.00307183	0.00783214	0.294906	3.72529e-08	0.00156844	0.0442291	0.0380068	0.253705	1.13435e-05	0.0194625	-3.63216e-08	0.0120049	0.00920641	0.0239007	0.0205237	0.0161354	-2.27243e-07	0.0173813	-2.93367e-06	0.0321284	0.0178364	0.0122638	3.86499e-08	0.0294446	0.0183021	0.000385337	0.023294	-2.79397e-08	8.09096e-05	0.0250921	0.00074394	0.0166002	0.000596039	0.012108	0.000511289
BRCA-TCGA_E2_A1LS	0.0408698	0.011337	9.92417e-05	0.0209625	0.000202388	0.000623599	0.0171144	0.00300749	0.0136343	0.268338	-5.82077e-11	0.00034856	0.0337607	0.0252954	0.233024	-1.00303e-06	0.0241289	-9.96515e-08	0.0123473	0.00734335	0.0385064	0.0217469	0.016156	6.4414e-05	0.0147351	-3.0268e-08	0.0279447	0.0374666	0.0200659	3.01749e-07	0.0294704	0.034999	0.000394672	0.0238005	1.09896e-07	0.000326261	0.0342827	0.00251758	0.0167434	0.000884488	0.0207269	0.000640348
BRCA-TCGA_BH_A1EV	0.0359166	0.0205705	2.5779e-05	0.0209709	0.00219356	0.00117785	0.0133374	0.00320186	0.00861844	0.296443	1.83936e-08	0.00190024	0.0436761	0.0343571	0.2448	5.89341e-06	0.0209077	-1.61119e-07	0.012621	0.0091058	0.0292461	0.0202897	0.0161354	5.82077e-11	0.0173795	-4.11086e-06	0.0311621	0.0227471	0.0140717	8.84756e-09	0.0294462	0.0221123	0.00038144	0.0233226	-1.35042e-08	9.79751e-05	0.0268704	0.000697181	0.0165082	0.000572972	0.01585	0.000532866
BRCA-TCGA_E9_A1RH	0.0507282	0.0144598	5.2277e-05	0.0209375	0.000545256	0.000724852	0.0161599	0.00321805	0.0123264	0.272446	-2.91038e-11	0.00078778	0.0352516	0.0265964	0.222757	5.82077e-11	0.0288331	-2.23517e-08	0.012827	0.00806841	0.0382204	0.0213529	0.0162087	6.84895e-05	0.0172079	-3.53903e-07	0.0285491	0.0327974	0.018775	1.62981e-07	0.029467	0.0356262	0.000389054	0.0235557	6.98492e-10	0.000213392	0.0316837	0.00149408	0.0166072	0.000718772	0.0210153	0.000592127
BRCA-TCGA_E9_A1RI	0.051767	0.0189583	0.000294343	0.0203297	0.00174303	0.000938728	0.0192131	0.00436687	0.0116376	0.27137	3.72529e-09	0.00128199	0.0381915	0.0277205	0.245562	0	0.0224202	-6.30505e-07	0.0135784	0.00815779	0.0370797	0.020846	0.0161741	1.70358e-05	0.0157755	-1.34856e-06	0.0279021	0.0327868	0.0175898	1.42958e-07	0.0294515	0.0314202	0.00039468	0.0239099	-1.6531e-08	0.000225492	0.0316033	0.000346199	0.0164882	0.000443123	0.0195672	0.000666931
BRCA-TCGA_A7_A0D9	0.061837	0.0203992	4.04492e-05	0.0206352	0.0030992	0.000973091	0.0165341	0.00379351	0.0102567	0.27181	2.91038e-11	0.00212844	0.0393718	0.0274332	0.207087	1.64844e-06	0.0288591	-5.11296e-07	0.0135979	0.00942457	0.0431257	0.0202026	0.0161474	3.08454e-05	0.0196544	-2.79956e-06	0.0266433	0.0255631	0.0174132	1.62981e-09	0.0294537	0.0323342	0.000370324	0.0234083	-2.84053e-08	9.41455e-05	0.0299819	0.000337206	0.0164489	0.000620112	0.0256498	0.000517264
BRCA-TCGA_BH_A18R	0.0398175	0.0205983	1.41263e-05	0.0218215	0.00269851	0.00112247	0.0134391	0.00329663	0.00874934	0.305751	6.0536e-09	0.00182098	0.043411	0.0323607	0.227742	6.2827e-06	0.019437	-3.37139e-07	0.0125158	0.00933346	0.0324737	0.0202565	0.0161357	1.23866e-07	0.0187235	-5.08502e-06	0.0286057	0.021051	0.0150287	4.65661e-10	0.0294486	0.0244088	0.000373505	0.0233195	-7.21775e-08	9.22754e-05	0.0271842	0.000440255	0.0164461	0.000683412	0.0204731	0.000510588
BRCA-TCGA_BH_A0HA	0.0209035	0.0237504	9.30391e-07	0.0212206	0.0073007	0.00113706	0.00977597	0.00256848	0.00685194	0.30223	1.05239e-07	0.00087662	0.0437487	0.040867	0.236141	4.91738e-06	0.0154661	-2.85916e-07	0.0114572	0.00961107	0.0205318	0.0197937	0.0161346	-1.47708e-05	0.0226634	-1.09859e-05	0.0307446	0.0117671	0.00933975	5.82077e-10	0.0294475	0.0138742	0.000382587	0.0232814	-3.21306e-08	7.61673e-05	0.0240804	0.000888973	0.0164472	0.000659257	0.00914881	0.000502534
BRCA-TCGA_AC_A23H	0.0474173	0.0224261	1.6205e-05	0.0207463	0.0041634	0.00116408	0.0148098	0.00326611	0.00892416	0.271658	8.14907e-10	0.00199099	0.0417933	0.0293238	0.206988	5.01983e-07	0.0231296	-1.0971e-06	0.0129834	0.00974902	0.0380491	0.0196073	0.0161349	5.52274e-07	0.0192958	-1.16676e-05	0.0262266	0.020665	0.0159521	-1.04774e-09	0.0294481	0.026676	0.000370078	0.0233784	-4.14439e-08	7.51764e-05	0.0278639	0.000325374	0.0163962	0.000593878	0.0285185	0.000477999
BRCA-TCGA_BH_A0DP	0.0198699	0.0248252	1.3113e-06	0.0212082	0.00688687	0.00124218	0.00941282	0.00255401	0.00690144	0.304071	6.14673e-08	0.00132214	0.0442563	0.0400721	0.243053	1.43796e-05	0.0181231	-1.60187e-07	0.0115429	0.00946564	0.0199113	0.0200118	0.0161346	-1.44914e-05	0.0203919	-4.53182e-06	0.0322028	0.0114068	0.00908583	3.49246e-10	0.0294452	0.0148868	0.000385158	0.0233548	-6.10016e-08	9.20519e-05	0.0238218	0.00104949	0.0165243	0.000689164	0.00914913	0.000473492
BRCA-TCGA_BH_A0AU	0.0213481	0.0236107	6.34231e-07	0.0211997	0.00689608	0.00119206	0.00977063	0.00256217	0.00685856	0.304058	8.00937e-08	0.000867814	0.0439916	0.0401305	0.234712	6.26035e-06	0.0159564	-3.51109e-07	0.0114009	0.00960818	0.0206389	0.0198091	0.0161346	-1.50949e-05	0.0219495	-9.8031e-06	0.0309462	0.012131	0.00951311	2.32831e-10	0.0294468	0.0142004	0.000382967	0.0232759	-5.26197e-08	7.65808e-05	0.0241043	0.000865817	0.0164308	0.000659451	0.00916141	0.000488825
BRCA-TCGA_BH_A18S	0.0341399	0.0181579	0.000133425	0.0210057	0.00316121	0.0010255	0.0146351	0.00399323	0.00840124	0.291406	1.97906e-08	0.00184669	0.0425631	0.0351431	0.262101	1.92001e-05	0.019291	-5.16884e-08	0.0123239	0.00899145	0.0269547	0.0211028	0.0161418	3.29688e-07	0.0153259	1.60653e-08	0.0348191	0.0242314	0.0158301	1.03842e-07	0.0294445	0.0190043	0.000384264	0.0233275	-7.21775e-08	0.00012242	0.0275161	0.000423752	0.0165471	0.000481688	0.0133837	0.000595622
BRCA-TCGA_BH_A0C3	0.025456	0.020663	1.08555e-05	0.0215802	0.00543058	0.00108702	0.0110955	0.0030724	0.00750777	0.306882	4.14439e-08	0.00106059	0.0438375	0.0384223	0.238014	1.72779e-05	0.0152549	-5.72763e-08	0.0112987	0.00929511	0.0226943	0.0205842	0.0161372	-6.03497e-07	0.0181737	-1.64099e-06	0.0326815	0.0196315	0.0113989	1.74623e-08	0.0294473	0.0160644	0.000380561	0.0232763	-7.68341e-08	9.92417e-05	0.0255002	0.000557259	0.0164575	0.000657469	0.0103423	0.000517286
BRCA-TCGA_E9_A1R7	0.0531352	0.022553	1.95168e-05	0.020607	0.00463143	0.00106874	0.0154939	0.00343445	0.00941125	0.269714	2.91038e-10	0.00223422	0.0413111	0.0284769	0.200637	9.16421e-07	0.0246249	-1.03191e-06	0.0131944	0.00977626	0.0404421	0.0196189	0.0161355	3.91714e-06	0.0198057	-9.4492e-06	0.0257457	0.0217158	0.0165547	-4.65661e-10	0.0294507	0.0285117	0.000368714	0.0233569	-4.84288e-08	7.55861e-05	0.0284189	0.000280842	0.0164094	0.000604957	0.029797	0.000481688
BRCA-TCGA_E9_A1NF	0.0374682	0.0188283	7.24271e-05	0.0207357	0.00221904	0.00131401	0.0150329	0.00386545	0.00794464	0.288544	1.53668e-08	0.00126502	0.0421306	0.033711	0.24888	4.84288e-08	0.0189921	-7.51577e-07	0.012874	0.00911298	0.0292206	0.0199267	0.0161373	-4.61005e-08	0.0167648	-7.1153e-06	0.0334582	0.0221757	0.0143529	4.65661e-09	0.0294416	0.0188367	0.000384741	0.0232818	-2.79397e-08	8.57636e-05	0.0278779	0.000475243	0.0163775	0.000445068	0.011928	0.000586346
BRCA-TCGA_BH_A0DQ	0.0170583	0.025964	5.74999e-06	0.0213105	0.00595793	0.00139016	0.00917372	0.00281434	0.00740153	0.313432	4.98258e-08	0.0036287	0.0433069	0.0417055	0.282112	3.44217e-05	0.0215892	2.32831e-10	0.0123834	0.00889885	0.0207107	0.0206627	0.0161348	-8.16397e-06	0.0177152	-3.11993e-08	0.0352647	0.011962	0.00827906	3.95812e-08	0.0294455	0.015427	0.000387043	0.0236136	-7.21775e-09	0.000110418	0.024077	0.00158168	0.0168467	0.000772595	0.00985062	0.000459887
BRCA-TCGA_BH_A1EO	0.0476027	0.0192302	0.000181064	0.0207231	0.00315297	0.00110313	0.0165037	0.00370118	0.00894695	0.270926	1.39698e-09	0.00169176	0.0401934	0.0286469	0.231184	7.72998e-07	0.0212678	-8.06525e-07	0.0125721	0.00898415	0.0338566	0.0204837	0.0161392	9.6932e-06	0.0183791	-1.65775e-06	0.0308157	0.0271057	0.0176579	3.77186e-08	0.0294431	0.0270305	0.000381932	0.0233646	-2.13273e-07	0.000142708	0.0292434	0.000236601	0.0164512	0.000493847	0.0207318	0.000571161
BRCA-TCGA_BH_A0DD	0.054947	0.0218713	1.885e-05	0.0207129	0.00410084	0.00103384	0.0155579	0.0034623	0.00963512	0.271283	1.16415e-10	0.00219172	0.0407025	0.0281509	0.200218	1.2815e-06	0.0254839	-7.56234e-07	0.0132068	0.0097076	0.0413183	0.0198239	0.0161373	9.04873e-06	0.0203424	-7.23265e-06	0.0263779	0.022364	0.0169305	-2.32831e-10	0.0294517	0.0295706	0.000368595	0.0233628	-5.4948e-08	7.96914e-05	0.0288333	0.000285171	0.016416	0.000609338	0.0290329	0.000485308
BRCA-TCGA_BH_A1F0	0.0371656	0.0228678	4.47221e-06	0.0210773	0.00313503	0.00117607	0.0124706	0.0029393	0.0082975	0.302001	1.18744e-08	0.00192191	0.0444226	0.0340246	0.223439	8.90158e-06	0.019496	-3.59491e-07	0.0122887	0.00955686	0.0301257	0.0199545	0.016135	-3.25963e-09	0.0187945	-6.29015e-06	0.0298903	0.0188971	0.0140566	0	0.0294457	0.0223047	0.000374734	0.0233135	-9.63919e-08	8.09617e-05	0.0260196	0.00053592	0.0164539	0.000579111	0.0190438	0.000485376
BRCA-TCGA_BH_A1FG	0.0196275	0.00910306	5.19976e-05	0.0206697	1.44057e-05	0.000480011	0.0130764	0.00272255	0.013366	0.285595	3.49246e-10	0.000189438	0.0372706	0.0283694	0.255368	1.13808e-05	0.0163102	6.51926e-08	0.0109581	0.00727358	0.0325244	0.0223215	0.0161695	0.000118129	0.0128522	8.84756e-09	0.0354542	0.0363362	0.0206354	2.91504e-07	0.0294782	0.0245118	0.000403918	0.0235674	8.75443e-08	0.000415072	0.0327458	0.00350019	0.0168056	0.000987083	0.0174856	0.000689089
BRCA-TCGA_A7_A0CE	0.0188393	0.025057	6.11506e-06	0.0214054	0.00703001	0.00120968	0.00924996	0.00271191	0.00698292	0.311204	3.58559e-08	0.0017197	0.042777	0.0404038	0.255691	2.31713e-05	0.0185195	-1.16415e-10	0.0115654	0.00928843	0.0195858	0.0205772	0.0161346	-3.8892e-06	0.0189743	-1.89058e-06	0.0362738	0.0117787	0.0094547	4.65661e-09	0.0294445	0.0152469	0.000384234	0.023444	-8.24221e-08	0.000129111	0.0237709	0.00114696	0.0166672	0.000687256	0.00941038	0.000451319
BRCA-TCGA_AC_A2FM	0.0203799	0.0229618	2.58014e-05	0.0215812	0.00808361	0.000838891	0.00995317	0.00305359	0.00705734	0.317632	3.11993e-08	0.000746042	0.0414237	0.0402618	0.25211	2.71462e-05	0.0148572	3.49246e-08	0.0110732	0.00929278	0.0189379	0.0210949	0.016135	-4.65661e-09	0.0200234	-3.13856e-06	0.0396268	0.0132944	0.0108302	1.25729e-08	0.0294451	0.0153353	0.000380553	0.0233306	-1.98372e-07	0.000175171	0.0237735	0.000684321	0.0166738	0.000569694	0.0101214	0.000461489
BRCA-TCGA_E9_A1RF	0.0624866	0.0192074	4.01512e-05	0.0207112	0.00233369	0.000911519	0.0164059	0.00371796	0.0104577	0.269012	0	0.00187598	0.0376123	0.0267998	0.209737	3.61353e-07	0.0307913	-2.69152e-07	0.0136316	0.0092735	0.0418238	0.0203535	0.0161757	5.17443e-05	0.0199031	-3.14787e-06	0.0277773	0.0267974	0.0173803	4.65661e-09	0.0294563	0.031814	0.000372119	0.023429	-2.23517e-08	0.000107281	0.030147	0.000476718	0.016434	0.000593595	0.0224038	0.000531442
BRCA-TCGA_A7_A13G	0.0566269	0.0152444	7.37049e-05	0.0207675	0.000932336	0.00092937	0.016929	0.00339367	0.011481	0.278627	0	0.00109461	0.0357881	0.0266859	0.225227	-1.16415e-08	0.0304378	-1.53203e-07	0.0133539	0.00835699	0.0398901	0.0208783	0.0161878	4.92632e-05	0.0171676	-2.21468e-06	0.0294208	0.0301187	0.0178582	6.28643e-08	0.0294575	0.034877	0.000385143	0.0237003	0	0.000173464	0.0315574	0.000818536	0.0165548	0.000610135	0.0203196	0.00058163
BRCA-TCGA_BH_A0BC	0.0280024	0.0210947	7.26096e-05	0.0210302	0.0033152	0.000908226	0.012802	0.00353614	0.00832093	0.288012	6.23986e-08	0.00139479	0.0438863	0.0378907	0.262761	1.30795e-05	0.0188825	-3.72529e-09	0.0123098	0.00894374	0.0236927	0.0209483	0.0161364	4.23752e-08	0.0171474	-1.20606e-06	0.0316084	0.0200494	0.0130256	5.82077e-08	0.0294453	0.0172892	0.000387169	0.0233248	-6.75209e-09	0.000112385	0.0258945	0.000713319	0.0166647	0.000541195	0.0120284	0.000569806
BRCA-TCGA_E2_A15K	0.0404675	0.0163499	0.000119157	0.0210242	0.000875249	0.000766754	0.0153717	0.0034913	0.0110155	0.278164	3.49246e-10	0.000701293	0.037131	0.0303149	0.250858	2.16626e-06	0.0215899	-1.28057e-09	0.0123228	0.00818971	0.0331878	0.0213272	0.0161881	3.28571e-05	0.0175394	-5.29923e-07	0.0350587	0.032233	0.0173512	1.43424e-07	0.0294597	0.0294571	0.00038977	0.0234526	-5.35511e-09	0.000213057	0.0305449	0.000999108	0.0165184	0.000553183	0.0168505	0.000615507
BRCA-TCGA_E2_A1LH	0.0208841	0.0239241	5.45755e-07	0.0211397	0.00675556	0.0012386	0.00961405	0.00253893	0.00682834	0.30301	6.75209e-08	0.000975803	0.0443067	0.0398409	0.235211	8.99844e-06	0.0168506	-4.12576e-07	0.0114097	0.00958598	0.0202213	0.0197911	0.0161346	-1.82912e-05	0.0225713	-8.01496e-06	0.0308412	0.0115231	0.00928044	0	0.0294461	0.0145583	0.000384338	0.0232851	-7.03149e-08	7.87973e-05	0.0238424	0.000896588	0.0164509	0.000668034	0.00910059	0.000478774
BRCA-TCGA_BH_A0B7	0.0216885	0.0241129	8.25152e-07	0.0212113	0.00651032	0.00128487	0.0098353	0.00258674	0.00707358	0.302973	7.17118e-08	0.0010857	0.0443001	0.0398394	0.242454	7.14511e-06	0.0175689	-3.07336e-07	0.0115847	0.00951126	0.0209718	0.0199527	0.0161346	-1.41747e-05	0.0204579	-7.15628e-06	0.030682	0.0121723	0.00949201	2.09548e-09	0.0294461	0.0150681	0.00038524	0.0232835	-3.67872e-08	7.10003e-05	0.024069	0.000921562	0.0164908	0.000668481	0.00949121	0.000488542
BRCA-TCGA_BH_A0B5	0.0573717	0.0175284	4.05014e-05	0.020884	0.00147507	0.000813454	0.0159417	0.00348689	0.011131	0.268047	0	0.00112814	0.035764	0.0269273	0.216169	1.21072e-08	0.0306284	-8.47504e-08	0.0132456	0.00877431	0.0387112	0.0207801	0.0161873	6.74352e-05	0.019485	-8.81031e-07	0.028557	0.0297162	0.0178377	4.51691e-08	0.0294609	0.0327898	0.000380181	0.023447	-5.35511e-09	0.000148661	0.0303537	0.000911817	0.0164739	0.000590257	0.0205256	0.000560746
BRCA-TCGA_BH_A18K	0.0374392	0.01975	2.75336e-05	0.021628	0.00192612	0.00111343	0.0132782	0.00324841	0.00871855	0.297983	1.35042e-08	0.00184715	0.0429786	0.0334092	0.244606	6.20261e-06	0.0199487	-6.37956e-08	0.0125133	0.00896761	0.0295129	0.0204928	0.0161354	2.51457e-08	0.0167351	-4.97885e-06	0.0305322	0.0235362	0.0143894	1.69966e-08	0.0294486	0.024433	0.000381313	0.0233863	-1.6531e-08	0.000106767	0.0274081	0.000675097	0.0164881	0.000541925	0.015928	0.000532649
BRCA-TCGA_E2_A15I	0.0488726	0.0132541	6.19963e-05	0.0208495	0.000391625	0.000706613	0.0163528	0.00305539	0.013117	0.275614	-1.16415e-10	0.000675216	0.0348936	0.0259126	0.225509	-3.86499e-08	0.0295648	-3.63216e-08	0.0128722	0.00775942	0.0399523	0.0215535	0.0162221	6.69025e-05	0.0159034	-3.76254e-07	0.0288454	0.0338641	0.018925	2.1141e-07	0.0294677	0.0382266	0.000392184	0.0236267	1.60653e-08	0.000261933	0.0330124	0.00182696	0.0166664	0.000827268	0.0222294	0.000600673
BRCA-TCGA_BH_A0BT	0.0167387	0.0261791	3.52599e-06	0.0214013	0.00589192	0.00147839	0.00886267	0.00268738	0.00725082	0.303365	5.9139e-08	0.00389199	0.0431664	0.0408631	0.270974	2.19978e-05	0.0223757	-5.82077e-10	0.0121519	0.00909346	0.0203609	0.0204009	0.0161346	-1.38357e-05	0.0172387	-4.93601e-08	0.0343262	0.0106998	0.00825748	8.14907e-09	0.0294449	0.0149741	0.000387646	0.0237936	-6.28643e-09	0.000115246	0.0239602	0.0018833	0.0167864	0.000829294	0.0094578	0.000446036
BRCA-TCGA_BH_A0E1	0.01939	0.023718	1.05053e-05	0.0215507	0.00825658	0.000882775	0.00992396	0.00289686	0.00706175	0.307364	9.40636e-08	0.00105698	0.0424657	0.0425183	0.251329	1.10343e-05	0.0149664	2.32831e-10	0.0116249	0.00938034	0.0196219	0.0204913	0.0161347	-2.07871e-06	0.0241499	-7.18981e-06	0.0348237	0.01142	0.00967586	5.02914e-08	0.0294492	0.0139084	0.000383243	0.0233533	-2.6077e-08	0.000114784	0.0242057	0.000904664	0.0166003	0.000644699	0.00966716	0.000507705
BRCA-TCGA_BH_A18U	0.0198039	0.0251645	1.64472e-06	0.0212599	0.00641456	0.0013513	0.00947118	0.00259933	0.00701347	0.301668	5.26197e-08	0.0018739	0.0443057	0.0396837	0.247442	1.6205e-05	0.0195593	-1.35507e-07	0.0116866	0.00936538	0.0202993	0.0200193	0.0161346	-1.51731e-05	0.0188663	-2.78465e-06	0.0320911	0.011472	0.00903076	1.86265e-09	0.0294446	0.0156323	0.000387073	0.0233707	-5.26197e-08	9.08002e-05	0.0238025	0.00111653	0.0165814	0.000698552	0.00952712	0.000465356
BRCA-TCGA_E9_A1RB	0.0473257	0.0218223	2.58721e-05	0.0206829	0.00364666	0.00109117	0.0152344	0.00340742	0.00928891	0.272261	1.97906e-09	0.00209031	0.041582	0.0295638	0.213449	5.16884e-07	0.0235621	-7.94418e-07	0.0130045	0.00956204	0.0375448	0.019771	0.0161354	8.92207e-07	0.0189806	-9.85526e-06	0.0265866	0.0223773	0.0163021	0	0.02945	0.0276573	0.000372723	0.0233664	-2.65427e-08	8.09133e-05	0.0282332	0.000352554	0.016417	0.000598639	0.0267397	0.000510938
BRCA-TCGA_BH_A1FM	0.0382868	0.0217357	1.01849e-05	0.0210425	0.00276776	0.00112644	0.0129995	0.00306697	0.00852171	0.300511	1.25729e-08	0.00189921	0.0439348	0.0336878	0.230854	7.48783e-06	0.0195653	-3.09199e-07	0.0124653	0.00938415	0.0308565	0.0200785	0.0161351	5.82077e-10	0.0185732	-5.85057e-06	0.030104	0.0211243	0.0145707	5.82077e-11	0.0294465	0.023043	0.000376225	0.0233248	-5.12227e-08	8.86098e-05	0.0265765	0.000568174	0.0164413	0.000572301	0.0186547	0.000506163
BRCA-TCGA_BH_A1F8	0.0301912	0.0227188	1.95242e-05	0.0211754	0.00348575	0.001074	0.0117474	0.00310448	0.0081358	0.297046	2.14204e-08	0.00152685	0.0440043	0.0367492	0.244121	1.57133e-05	0.0188942	-1.74623e-08	0.0119711	0.00917688	0.0253132	0.0206374	0.0161352	4.19095e-09	0.0174819	-2.15322e-06	0.0322508	0.0191006	0.013301	1.60653e-08	0.0294458	0.0205854	0.000381604	0.023306	-5.54137e-08	0.000101089	0.0255625	0.000694051	0.0165837	0.000553615	0.0142395	0.000502199
BRCA-TCGA_BH_A208	0.0236833	0.0221404	2.33948e-06	0.0212935	0.00608954	0.00113618	0.0104062	0.00275362	0.00723401	0.305949	5.12227e-08	0.000864446	0.0440399	0.0389434	0.23525	1.17645e-05	0.0148991	-7.26432e-08	0.0113719	0.00949693	0.0219519	0.020186	0.016135	-3.52226e-06	0.0193605	-5.7742e-06	0.0326387	0.0178127	0.0107915	3.49246e-09	0.029448	0.0153823	0.00038261	0.0232666	-7.40401e-08	8.56742e-05	0.024841	0.000647746	0.0164053	0.000617944	0.00997132	0.000498086
BRCA-TCGA_BH_A0B3	0.0224158	0.0231735	1.76579e-06	0.0212388	0.00583008	0.00127892	0.0100324	0.00270036	0.00694776	0.29976	6.61239e-08	0.00116953	0.0439704	0.0393887	0.239278	5.73695e-06	0.0180591	-2.75671e-07	0.0115003	0.00956583	0.0210545	0.0198006	0.0161348	-1.51731e-05	0.019663	-7.19726e-06	0.031421	0.0119594	0.00984809	6.98492e-10	0.0294455	0.0147943	0.000384018	0.0232807	-5.02914e-08	7.39098e-05	0.0242728	0.000898451	0.0164727	0.000642218	0.0094915	0.000483036
BRCA-TCGA_BH_A1FN	0.0250862	0.0183818	2.4084e-05	0.0216723	0.00497472	0.0010476	0.0118691	0.00340381	0.00745061	0.312899	2.6077e-08	0.00131795	0.0432818	0.0376091	0.250106	1.81384e-05	0.0175076	-1.74623e-10	0.0112754	0.00917763	0.0229293	0.0207199	0.0161478	-2.70084e-07	0.0172254	-8.70787e-08	0.0349534	0.019806	0.0113686	1.02911e-07	0.0294492	0.0146616	0.000382088	0.0233088	-6.37956e-08	0.000102587	0.026482	0.000590824	0.0164285	0.000626668	0.00939167	0.000544764
BRCA-TCGA_A7_A13E	0.0489182	0.0221578	2.51234e-05	0.0207761	0.00394811	0.00107712	0.0149753	0.00335251	0.0090901	0.274805	1.04774e-09	0.00209817	0.0419686	0.0293893	0.2083	1.36718e-06	0.0228735	-9.79751e-07	0.0129558	0.0097079	0.0381547	0.0197543	0.0161353	1.86823e-06	0.0189531	-8.39122e-06	0.0272599	0.0211567	0.0163626	-2.32831e-10	0.0294484	0.0274461	0.000370421	0.0233356	-6.98492e-08	8.29399e-05	0.0280787	0.000299357	0.0164158	0.000587255	0.0289635	0.000490859
BRCA-TCGA_BH_A209	0.0362361	0.0197388	2.19196e-05	0.0208942	0.00249654	0.00120303	0.0137466	0.00337775	0.00818881	0.298306	2.468e-08	0.00174706	0.0437644	0.0346625	0.242515	3.75882e-06	0.0200667	-3.82774e-07	0.0125873	0.00934848	0.0292184	0.0200368	0.0161372	-6.70552e-08	0.0175251	-5.9884e-06	0.0315142	0.0208096	0.0140975	2.56114e-09	0.0294449	0.0200852	0.000379927	0.0232797	-2.6077e-08	7.69869e-05	0.0266111	0.000584543	0.0164343	0.000552848	0.014896	0.00055366
BRCA-TCGA_BH_A1EW	0.0217053	0.0219572	1.08108e-05	0.0215636	0.0040959	0.00124946	0.0100915	0.00308231	0.00723475	0.300155	8.00937e-08	0.00200041	0.043552	0.0406258	0.256117	7.00541e-06	0.0208781	-2.79397e-09	0.0117474	0.00929713	0.0213805	0.0203887	0.0161366	-6.26035e-06	0.0192476	-4.09596e-06	0.0330142	0.0104157	0.00965285	1.24332e-07	0.0294474	0.0128851	0.000381216	0.0233873	-1.86265e-09	8.76635e-05	0.0254088	0.00136782	0.0165972	0.000798166	0.00897407	0.00049971
BRCA-TCGA_BH_A1EN	0.0529429	0.0208255	3.30582e-05	0.0206294	0.00367901	0.00112951	0.015854	0.00348975	0.00945646	0.270084	3.49246e-10	0.00194383	0.0402391	0.0283303	0.209472	1.02911e-07	0.0248463	-9.54606e-07	0.013251	0.00946426	0.0396403	0.0198019	0.0161358	3.63588e-06	0.0194386	-9.29646e-06	0.026432	0.0239404	0.0164837	2.91038e-11	0.0294506	0.0289628	0.000372723	0.0233954	-2.23517e-08	8.51601e-05	0.0289874	0.000333697	0.0164147	0.000581108	0.0261661	0.000509948
BRCA-TCGA_E2_A1LB	0.0182184	0.023904	1.75945e-05	0.0218168	0.00802955	0.000761837	0.0104264	0.00311778	0.00748023	0.295656	2.22586e-07	0.00140347	0.042901	0.0452154	0.258591	6.18398e-06	0.0167378	8.84756e-09	0.0121288	0.009271	0.0193535	0.0204155	0.0161348	-2.82936e-06	0.0221216	-5.11482e-06	0.0321893	0.0100705	0.00879127	1.12224e-07	0.029452	0.0135021	0.000385441	0.0234538	1.16415e-10	0.00010851	0.0243977	0.00115974	0.0167208	0.000723138	0.00986666	0.000553973
BRCA-TCGA_BH_A0C0	0.0191877	0.0245216	1.44169e-06	0.0212423	0.00666872	0.00124224	0.00943384	0.00262183	0.00694421	0.304519	7.77654e-08	0.00160252	0.043872	0.0413364	0.250532	9.73046e-06	0.0187374	-9.35979e-08	0.0117125	0.00941443	0.0200644	0.0200895	0.0161346	-1.51247e-05	0.0212868	-4.35114e-06	0.0318315	0.0111781	0.00878727	5.12227e-09	0.0294466	0.0141326	0.000385471	0.0233972	-2.42144e-08	8.59499e-05	0.0238974	0.00119546	0.0165767	0.000726372	0.00903553	0.000480436
BRCA-TCGA_BH_A0BM	0.0332923	0.0229693	1.46553e-05	0.0210264	0.0038958	0.00102335	0.012164	0.00309308	0.00840378	0.295178	2.37487e-08	0.00186655	0.0444027	0.0359763	0.23429	1.66744e-05	0.0183615	-5.30854e-08	0.0121667	0.00931093	0.0273156	0.0204307	0.0161353	4.88944e-09	0.0177974	-3.11248e-06	0.0306267	0.0190335	0.0136314	1.86265e-09	0.0294467	0.0218814	0.000377789	0.023334	-6.23986e-08	9.78932e-05	0.0255898	0.000605054	0.0165635	0.000569113	0.016592	0.000501238
BRCA-TCGA_E9_A1NA	0.0375445	0.0207781	1.4022e-05	0.0210851	0.00327115	0.00120221	0.0133398	0.00326413	0.00806224	0.300985	1.46683e-08	0.00190519	0.044011	0.0344581	0.234574	6.09458e-06	0.0192481	-3.58559e-07	0.0124041	0.00949037	0.0296873	0.0200019	0.0161363	-1.7928e-08	0.0178412	-4.7069e-06	0.0320595	0.0201277	0.0143315	5.82077e-10	0.0294449	0.0209982	0.000377432	0.023286	-7.49715e-08	7.53254e-05	0.0264581	0.000509307	0.0164089	0.000541255	0.0162467	0.00052397
BRCA-TCGA_BH_A1FE	0.0256366	0.0213088	4.43459e-05	0.021241	0.00329506	0.000981927	0.012052	0.00342338	0.00801507	0.289207	7.07805e-08	0.00134386	0.0440975	0.0390287	0.262212	1.40481e-05	0.01876	-1.16415e-10	0.0121224	0.00895676	0.0223976	0.0209113	0.0161364	-3.0268e-08	0.0170334	-1.25635e-06	0.0322011	0.0198022	0.0119568	1.17812e-07	0.0294462	0.0159315	0.000389308	0.0233421	-3.49246e-09	9.30801e-05	0.0257218	0.00073792	0.0166346	0.000561476	0.0105148	0.000555486
BRCA-TCGA_BH_A18L	0.0310689	0.0215222	4.0479e-05	0.02131	0.00335932	0.00110465	0.0128368	0.00344396	0.00797421	0.295034	5.30854e-08	0.00170079	0.0443968	0.0379536	0.256203	1.6138e-05	0.0187457	-3.49246e-08	0.0125164	0.00912768	0.0261941	0.020477	0.0161359	-2.14204e-08	0.0167835	-1.92039e-06	0.033123	0.0212058	0.0132642	1.76951e-08	0.0294448	0.0199551	0.000384338	0.0232812	-1.39698e-08	8.1487e-05	0.0259761	0.000673696	0.016542	0.000538677	0.0131862	0.000561506
BRCA-TCGA_BH_A0BJ	0.0192132	0.0237578	1.56239e-05	0.0215991	0.00648773	0.00097017	0.0099788	0.00310269	0.00720024	0.294203	1.53203e-07	0.00176096	0.0429067	0.043724	0.263052	5.28805e-06	0.0193643	8.14907e-10	0.0121146	0.00930691	0.0196275	0.0202844	0.0161349	-7.23638e-06	0.0206872	-4.1388e-06	0.0333738	0.00953168	0.00902361	1.47615e-07	0.0294501	0.0126934	0.000385359	0.02363	1.16415e-10	9.48608e-05	0.024435	0.00140369	0.0167264	0.00075537	0.00932231	0.000523657
BRCA-TCGA_BH_A1ET	0.0303416	0.0204457	3.36394e-05	0.0212178	0.00270054	0.00125372	0.0129048	0.00347358	0.00779262	0.294964	4.37722e-08	0.00125132	0.0436212	0.0370412	0.256303	1.88872e-06	0.0199152	-2.34693e-07	0.0124772	0.00909895	0.0257392	0.02012	0.0161358	-1.11479e-06	0.0170569	-5.21727e-06	0.0326774	0.0201688	0.0126789	9.08039e-09	0.0294443	0.0179008	0.000386804	0.0232739	-6.75209e-09	7.9006e-05	0.0263925	0.00072822	0.0164764	0.000531308	0.0112273	0.000563532
BRCA-TCGA_BH_A0BW	0.0238117	0.0185474	5.73099e-05	0.0216307	0.00497396	0.000795439	0.0119174	0.00396807	0.00754389	0.29337	1.28523e-07	0.00150993	0.0433804	0.0410867	0.26824	1.39624e-05	0.0187498	7.49715e-08	0.0116197	0.00923336	0.0217136	0.0208142	0.0162739	-1.07847e-06	0.0152911	-1.11759e-08	0.0359768	0.0139	0.0117323	1.18278e-07	0.0294498	0.0129199	0.000384554	0.0233439	-1.46683e-08	9.05842e-05	0.0263599	0.000632234	0.0165356	0.000430636	0.0105032	0.00058341
BRCA-TCGA_BH_A203	0.0434594	0.0220014	2.487e-05	0.0210711	0.00394379	0.0010356	0.0141724	0.00334778	0.00896016	0.279599	6.28643e-09	0.00205757	0.042398	0.0314288	0.223542	2.34693e-06	0.0216455	-2.5332e-07	0.0128856	0.00950581	0.0352677	0.0200031	0.0161352	6.02566e-07	0.018615	-7.13021e-06	0.0284564	0.0206746	0.0157219	0	0.0294518	0.0265743	0.000373527	0.023382	-2.37487e-08	8.35359e-05	0.0274732	0.000438735	0.0164258	0.000571042	0.0246581	0.000506818
BRCA-TCGA_BH_A0DG	0.0203514	0.0237572	1.17626e-06	0.0212615	0.00661021	0.00117697	0.00976649	0.00258549	0.0068551	0.298106	1.23866e-07	0.0012072	0.044208	0.0413641	0.240131	4.55044e-06	0.0177195	-2.78465e-07	0.0115798	0.00957033	0.0203021	0.0197366	0.0161347	-1.98931e-05	0.0216781	-8.6017e-06	0.0300599	0.0105542	0.00905186	1.16415e-09	0.0294474	0.0136471	0.00038296	0.0233064	-1.60653e-08	7.45207e-05	0.0240837	0.0011227	0.0164907	0.000713438	0.0089218	0.000500403
BRCA-TCGA_BH_A0H5	0.0242414	0.0244034	7.77096e-06	0.021475	0.00531381	0.00127213	0.0106243	0.00286029	0.00769523	0.299696	5.12227e-08	0.00131013	0.0446727	0.0394381	0.256551	1.13584e-05	0.0192833	-6.47269e-08	0.0119503	0.0092468	0.0225408	0.0205703	0.0161349	-2.02842e-06	0.0180409	-3.13483e-06	0.0310065	0.0139923	0.0107826	4.33065e-08	0.0294453	0.017744	0.000388138	0.0232787	-2.28174e-08	7.09519e-05	0.0243706	0.000833347	0.0166102	0.000652738	0.0113936	0.00050579
BRCA-TCGA_BH_A0DH	0.0383568	0.0220241	6.64219e-05	0.0211613	0.00363062	0.000831202	0.0136651	0.00359023	0.00909856	0.284281	1.86265e-08	0.00173907	0.0423808	0.0338394	0.24111	1.22003e-05	0.0185469	-9.54606e-09	0.0124858	0.0091804	0.0309944	0.0208538	0.0161358	4.90807e-06	0.017257	-3.11807e-06	0.0301045	0.0230644	0.0155511	4.42378e-09	0.0294524	0.0267447	0.000377469	0.0233527	-4.37722e-08	0.000111416	0.026955	0.000418633	0.0165753	0.000527061	0.0208816	0.000527039
BRCA-TCGA_BH_A1FH	0.0235303	0.0217201	1.98297e-05	0.0214672	0.00449727	0.00120562	0.0108539	0.00321944	0.00729606	0.294422	6.84522e-08	0.00164196	0.0430284	0.0394306	0.253542	6.27525e-06	0.0202714	-1.93249e-08	0.0117382	0.00935212	0.0214352	0.0202028	0.0161356	-2.98582e-06	0.016949	-4.02145e-06	0.033873	0.0132234	0.0109221	1.21072e-08	0.0294455	0.0153896	0.000384927	0.02333	-3.21306e-08	8.35583e-05	0.0246954	0.000879839	0.0166091	0.000589259	0.0102537	0.000500582
BRCA-TCGA_BH_A1EU	0.0395252	0.022187	1.40406e-05	0.0210502	0.00310901	0.00110626	0.0132691	0.00310095	0.00870177	0.292746	1.11759e-08	0.00204529	0.043567	0.032915	0.228353	5.17443e-06	0.0207367	-2.96161e-07	0.0125962	0.00938675	0.0321659	0.0200286	0.016135	1.76951e-08	0.0184456	-6.5621e-06	0.0292724	0.0209909	0.0147852	0	0.0294476	0.0247325	0.000375815	0.0233629	-4.19095e-08	9.11653e-05	0.0268133	0.000551961	0.0164627	0.000572756	0.0211094	0.000500567
BRCA-TCGA_BH_A1FJ	0.023353	0.0241341	3.84077e-06	0.0213848	0.00530133	0.00136627	0.0102734	0.00279593	0.00738496	0.29499	4.70318e-08	0.0014843	0.0442527	0.0389558	0.249013	8.45641e-06	0.0200441	-1.2666e-07	0.0117734	0.00937125	0.0218109	0.0201114	0.0161348	-6.84708e-06	0.0178131	-4.64357e-06	0.0309014	0.0128147	0.0103096	2.14204e-08	0.0294446	0.0166556	0.000387117	0.0233015	-3.77186e-08	6.95922e-05	0.0241186	0.000889063	0.0165898	0.000637174	0.0107539	0.000481658
BRCA-TCGA_BH_A1F2	0.0550535	0.0199294	5.12637e-05	0.0206439	0.0031403	0.000980154	0.0162737	0.0037744	0.0098545	0.273971	9.31323e-10	0.00209051	0.039641	0.028964	0.217161	7.68341e-07	0.0244114	-2.47732e-07	0.0133285	0.00922287	0.0391035	0.0203139	0.0161383	9.81614e-06	0.0199284	-3.36021e-06	0.0272954	0.0256172	0.0168045	3.0268e-09	0.0294564	0.0302243	0.000374481	0.0234106	-6.75209e-09	8.90493e-05	0.0293849	0.000349008	0.0164413	0.000567466	0.0226488	0.000538595
BRCA-TCGA_BH_A0E0	0.0278841	0.0209025	6.91079e-05	0.0210925	0.00422952	0.000703335	0.0122956	0.00410888	0.00907776	0.295843	3.95812e-08	0.00110959	0.0435197	0.0391346	0.254864	7.19428e-05	0.0144631	6.00703e-08	0.0120896	0.00883189	0.0238297	0.0218917	0.0161357	6.14859e-06	0.0133328	-3.53903e-08	0.0327264	0.0224093	0.0133117	9.31323e-08	0.0294528	0.0207018	0.000384226	0.0233406	-4.00469e-08	0.000139736	0.025758	0.000710428	0.0166804	0.000605501	0.0134712	0.000562236
BRCA-TCGA_BH_A0BA	0.0260742	0.021056	1.59554e-05	0.0216646	0.0049969	0.00110741	0.011292	0.00333664	0.00815856	0.313343	4.14439e-08	0.00105537	0.0430082	0.037945	0.243099	1.15149e-05	0.0150014	-6.84522e-08	0.011377	0.00912988	0.0239674	0.0208944	0.0161363	-3.86499e-07	0.0189214	-1.51061e-06	0.0322098	0.0160258	0.0112506	7.82311e-08	0.0294482	0.016799	0.000376649	0.0232645	-4.00469e-08	0.000118643	0.026309	0.000626907	0.0165044	0.000953093	0.0109443	0.000532597
BRCA-TCGA_BH_A1F6	0.048532	0.0217544	3.08491e-05	0.0208504	0.00410317	0.000944823	0.0150896	0.00357856	0.00945798	0.275442	3.95812e-09	0.00240025	0.0416655	0.0307547	0.214765	3.3062e-06	0.0225317	-1.72295e-07	0.0130674	0.0094974	0.0378352	0.0201656	0.0161359	3.81283e-06	0.0198873	-4.41447e-06	0.0269504	0.0222119	0.0164354	0	0.0294565	0.0291417	0.00037206	0.0233944	-1.69966e-08	7.7121e-05	0.0281109	0.000343718	0.0164507	0.000586882	0.026171	0.000510015
BRCA-TCGA_AC_A2FF	0.0241753	0.0204598	1.01291e-05	0.0215017	0.00505887	0.00114417	0.0109007	0.00312531	0.00727165	0.305667	5.07571e-08	0.00137115	0.0434284	0.0389749	0.244669	9.95025e-06	0.0171221	-1.83936e-08	0.0113802	0.00938955	0.0223183	0.0203306	0.0161385	-3.00258e-06	0.0183169	-1.70246e-06	0.0335074	0.0144795	0.0109421	4.00469e-08	0.029447	0.0147612	0.00038103	0.0232906	-4.70318e-08	8.72016e-05	0.0256401	0.000739515	0.0164647	0.000649311	0.00967094	0.000514403
BRCA-TCGA_BH_A0BV	0.0186633	0.0240839	6.60494e-06	0.0214055	0.00626263	0.00122406	0.00954381	0.00280514	0.00688669	0.293809	1.13621e-07	0.00201914	0.0433314	0.0421786	0.257596	5.47431e-06	0.020403	-1.00117e-08	0.0119125	0.00940254	0.0198117	0.0200092	0.0161348	-1.34297e-05	0.0205796	-4.90434e-06	0.0325803	0.00945112	0.00889352	5.44824e-08	0.0294472	0.0129691	0.000384308	0.0235483	-1.86265e-09	8.27983e-05	0.024135	0.00147013	0.0166745	0.000743106	0.00896835	0.00049258
BRCA-TCGA_E9_A1N6	0.0245467	0.0215277	3.25777e-06	0.0213286	0.00592032	0.00114284	0.0106043	0.00290865	0.00727788	0.305452	6.28643e-08	0.000945061	0.0440239	0.0391974	0.23722	1.00881e-05	0.0154566	-1.24332e-07	0.0114678	0.00950471	0.0223866	0.0201187	0.0161353	-5.36256e-06	0.0188599	-4.97699e-06	0.0321635	0.0145866	0.0109029	3.95812e-09	0.0294473	0.0155624	0.000381686	0.0232657	-5.40167e-08	7.85664e-05	0.0249894	0.000706375	0.016415	0.000647083	0.00998989	0.000506476
BRCA-TCGA_E9_A1N5	0.0188004	0.0231152	1.92523e-05	0.0215645	0.00590608	0.00111286	0.0097878	0.00307025	0.00709665	0.288562	1.82539e-07	0.00211142	0.043089	0.0431784	0.267832	7.27549e-06	0.0210295	3.72529e-09	0.0121695	0.00932574	0.02008	0.0203249	0.0161355	-5.34579e-06	0.0184677	-5.00493e-06	0.0340782	0.00824845	0.00900844	1.42492e-07	0.0294491	0.0123135	0.000383914	0.0235242	2.91038e-11	8.65087e-05	0.0247738	0.00153278	0.0167452	0.000689432	0.00926605	0.000527144
BRCA-TCGA_A7_A13F	0.0371928	0.0193522	2.6267e-05	0.0209945	0.00121418	0.0010922	0.0136193	0.00314696	0.00883824	0.317336	7.21775e-09	0.00207539	0.0429755	0.032811	0.242053	5.23962e-06	0.0212865	-1.18278e-07	0.0125192	0.00913602	0.0312359	0.0204023	0.0161358	5.36442e-07	0.0182262	-3.60794e-06	0.0299729	0.024551	0.0150608	6.98492e-09	0.0294487	0.0243064	0.000377402	0.023363	-5.21541e-08	0.000108711	0.0274138	0.000557229	0.0164869	0.000590786	0.018777	0.000528142
BRCA-TCGA_GI_A2C8	0.0689873	0.0157464	0.000251941	0.0253083	0.00133787	0.00125909	0.0172683	0.00387576	0.0127797	0.264579	0	0.000190563	0.0375569	0.0242098	0.220076	-1.03302e-05	0.0143875	-1.33738e-06	0.0125758	0.00641227	0.033051	0.0220496	0.016136	-5.15021e-07	0.0168964	-1.97329e-05	0.0252651	0.0316649	0.0145009	1.44355e-07	0.0294451	0.0207331	0.000407033	0.0233708	8.70787e-08	0.00040248	0.0369195	0.000883997	0.0167902	0.000649087	0.0213465	0.000556849
BRCA-TCGA_BH_A18M	0.024051	0.0231392	1.48602e-05	0.0214781	0.00404817	0.00137879	0.0108051	0.00306883	0.0073193	0.289112	8.5216e-08	0.00167939	0.0436453	0.0391735	0.258164	2.59653e-06	0.0210986	-3.86499e-08	0.0120418	0.00934192	0.0222517	0.0200709	0.0161354	-4.00841e-06	0.0172701	-4.70132e-06	0.0324604	0.0126449	0.0107153	1.5134e-08	0.0294447	0.0156137	0.000385299	0.0233132	-4.19095e-09	7.16038e-05	0.0249151	0.00111023	0.0165969	0.000595547	0.0101858	0.000508703
COAD-TCGA_AA_3489	0.0329234	0.019213	0.000569858	0.0221931	0.003804	0.000508428	0.0159496	0.0102685	0.0119113	0.287474	3.04542e-07	0.000482105	0.0412519	0.0423385	0.274951	0.000144199	0.0100039	6.21192e-07	0.0121787	0.00794551	0.0266474	0.0252436	0.0161921	6.21378e-05	0.0120843	1.02893e-05	0.0271895	0.0145524	0.00995961	2.34507e-06	0.0294726	0.0155703	0.00037837	0.0233622	3.0268e-09	0.000273414	0.0283117	0.00025744	0.0170549	0.00201872	0.0159715	0.000750765
COAD-TCGA_AA_3518	0.0251257	0.0168141	9.95696e-05	0.0224261	0.00153598	0.00153878	0.0149956	0.0182409	0.0136139	0.288326	0	0.000373825	0.0331041	0.0257703	0.255695	1.64099e-06	0.00503756	-3.241e-07	0.0115991	0.00756866	0.0346353	0.0240051	0.0161396	0.000133827	0.0263694	2.51457e-08	0.018733	0.0178612	0.00997043	1.94833e-06	0.0294711	0.0114033	0.000361741	0.023263	-7.40401e-08	0.00025636	0.0335301	0.000501134	0.0171001	0.00534862	0.0143104	0.000840932
COAD-TCGA_A6_2675	0.0328503	0.0171424	9.77144e-05	0.0218836	0.0016809	0.00104001	0.0146026	0.00663581	0.011029	0.291849	1.97906e-09	0.000334114	0.0360035	0.0310779	0.260434	2.79769e-06	0.010413	-3.72529e-09	0.0115381	0.00808236	0.0283147	0.0223938	0.0161388	2.14353e-05	0.0221571	-2.32831e-10	0.0281216	0.0248908	0.0133767	7.15256e-07	0.0294634	0.014116	0.000374377	0.0233673	-1.6531e-08	0.000171795	0.0311284	0.000739172	0.0166747	0.00162971	0.0119202	0.00068672
COAD-TCGA_A6_5659	0.0239285	0.0167338	9.51663e-05	0.0226272	0.00203975	0.00152862	0.0150079	0.0191854	0.0135196	0.293323	0	0.000448674	0.0335421	0.0260153	0.25879	2.66545e-06	0.00557885	-2.64496e-07	0.0115641	0.00755453	0.0347286	0.0241199	0.0161436	0.000146203	0.0249928	4.79631e-08	0.0191902	0.0163282	0.00965494	2.04518e-06	0.0294723	0.0113396	0.000361405	0.023265	-8.14907e-08	0.000254236	0.0331787	0.000460796	0.0171307	0.00557265	0.0143228	0.000846684
COAD-TCGA_A6_2682	0.0192568	0.0179504	0.000124455	0.0230909	0.00311024	0.00173314	0.0144568	0.0163025	0.0145682	0.298959	0	0.000294022	0.0342044	0.0252431	0.265832	8.38749e-06	0.00492884	-2.07685e-07	0.0117107	0.00729606	0.0365985	0.0251779	0.0161354	0.000183694	0.0271425	2.93367e-07	0.0190543	0.0139186	0.00982016	2.98768e-06	0.0294693	0.0116208	0.000360481	0.0232482	-1.97906e-08	0.00033047	0.0337107	0.000418194	0.0172819	0.0066784	0.0153038	0.00083901
COAD-TCGA_AA_3662	0.0274377	0.0199897	0.000173792	0.0221072	0.00322892	0.000861019	0.013557	0.00609136	0.0107629	0.30206	1.02911e-07	0.000894114	0.0416661	0.0390435	0.264782	5.04479e-05	0.0128427	5.12227e-09	0.0119272	0.00829035	0.0268877	0.0235243	0.0161433	1.15223e-05	0.0163049	1.32713e-07	0.0285093	0.0138029	0.0104476	1.16695e-06	0.0294568	0.017593	0.000375651	0.0233026	0	0.000194661	0.0284947	0.000603989	0.0168472	0.00184558	0.0124263	0.000675768
COAD-TCGA_A6_2678	0.021111	0.0180882	0.000149675	0.0239369	0.00326657	0.00155403	0.0144821	0.0175554	0.0143309	0.298577	3.49246e-10	0.000302628	0.0344548	0.0266184	0.266436	9.21264e-06	0.00532636	-1.11759e-07	0.011828	0.00731212	0.0357003	0.0250388	0.0161382	0.000158228	0.0246951	4.9267e-07	0.0195101	0.0143822	0.00957662	3.11993e-06	0.0294712	0.0125197	0.000362165	0.0232535	-9.77889e-09	0.000307165	0.0332914	0.000404052	0.0172657	0.00636122	0.0154015	0.000870049
COAD-TCGA_A6_2671	0.0195963	0.0181291	0.000133023	0.0233105	0.00319839	0.00169037	0.0144152	0.0168456	0.0146154	0.298297	2.91038e-11	0.000287071	0.0342094	0.0255608	0.266101	8.02614e-06	0.00500202	-2.14204e-07	0.0117597	0.00728416	0.0364805	0.0251635	0.0161357	0.000177801	0.0265735	3.28757e-07	0.0190775	0.0135078	0.00970361	3.14973e-06	0.0294704	0.0119849	0.000361226	0.0232487	-1.44355e-08	0.000328377	0.033572	0.000415333	0.0172908	0.00673518	0.0155417	0.000853181
COAD-TCGA_AZ_6600	0.0226293	0.0175731	9.536e-05	0.0229748	0.00272976	0.0017083	0.0145059	0.0241729	0.0145168	0.282871	0	0.00026881	0.0330663	0.0246913	0.25298	4.39212e-06	0.00438745	-5.58794e-07	0.011556	0.00738442	0.0363792	0.0246695	0.0161369	0.000189677	0.0265841	5.96046e-08	0.0174065	0.0125969	0.00901887	2.82004e-06	0.0294733	0.0115379	0.000360489	0.0232506	-6.56582e-08	0.000290826	0.0338371	0.00047604	0.017267	0.00702837	0.0156832	0.000873506
COAD-TCGA_AA_3655	0.0308833	0.019802	0.00032527	0.0222045	0.00345144	0.000727415	0.0144354	0.00796202	0.0117576	0.298026	1.47149e-07	0.000625573	0.0404886	0.0397781	0.26621	7.71023e-05	0.0115133	7.72998e-08	0.0120124	0.00805721	0.0272809	0.0246933	0.016155	3.20934e-05	0.015308	1.15298e-06	0.0276522	0.0137999	0.0102018	1.80863e-06	0.0294628	0.0167615	0.000375219	0.0233266	2.32831e-10	0.00025066	0.0285511	0.000412919	0.0169999	0.00227021	0.0148572	0.000708893
COAD-TCGA_A6_2685	0.021233	0.0190158	0.000173628	0.0236451	0.00369494	0.00150116	0.0145244	0.0192619	0.0148827	0.289938	2.79397e-09	0.000269979	0.0346571	0.0276284	0.264879	1.43982e-05	0.00488685	-1.40164e-07	0.0120129	0.00727206	0.0362196	0.0253139	0.016137	0.00017678	0.0242353	1.28336e-06	0.0183375	0.0124515	0.00912765	3.94136e-06	0.0294734	0.0130895	0.000362553	0.0232527	-9.31323e-10	0.000317097	0.0333994	0.000426896	0.0173282	0.006751	0.0161357	0.000899091
COAD-TCGA_A6_5665	0.0261666	0.0143835	0.000201389	0.0215874	0.000752002	0.00116956	0.0175076	0.00599077	0.013101	0.307949	2.32831e-10	0.000549257	0.0333876	0.027512	0.268388	-1.53203e-07	0.00899512	-8.61473e-09	0.0128302	0.00740066	0.0331813	0.0230589	0.016156	4.21442e-05	0.0245788	1.53668e-07	0.0248362	0.0305867	0.0152046	6.88247e-07	0.0294625	0.0127578	0.000378132	0.023358	-1.28057e-09	0.000337087	0.034063	0.000790983	0.0167711	0.00185411	0.0145883	0.000783831
COAD-TCGA_AA_3511	0.0213978	0.018247	0.000157319	0.0239325	0.0034187	0.00152729	0.0145613	0.0171851	0.0143831	0.29731	1.04774e-09	0.000290953	0.0347681	0.0271432	0.266738	1.16788e-05	0.00533129	-1.27591e-07	0.0118836	0.00730059	0.0355881	0.0250971	0.0161392	0.0001636	0.0237206	7.46921e-07	0.019316	0.0141161	0.00954843	3.18512e-06	0.0294719	0.012747	0.000362575	0.0232537	-5.58794e-09	0.000307076	0.0332409	0.000410713	0.0172663	0.0062786	0.0155087	0.000871882
COAD-TCGA_AA_3534	0.0188815	0.0181144	0.00012318	0.0231636	0.00314839	0.00178929	0.014336	0.0187344	0.0149871	0.2918	0	0.00023213	0.0334907	0.0245549	0.262165	6.70366e-06	0.00445938	-2.95229e-07	0.0117308	0.00724223	0.0371369	0.0252982	0.0161351	0.00020621	0.0276698	3.80911e-07	0.0179089	0.0133843	0.00946996	3.40492e-06	0.029471	0.0117403	0.000360318	0.0232472	-2.04891e-08	0.00033994	0.0340325	0.000434302	0.017336	0.00730118	0.0159662	0.000863627
COAD-TCGA_AA_3496	0.0305414	0.0204541	0.000224583	0.0221989	0.00336519	0.000853315	0.0136889	0.00686762	0.011538	0.30225	9.63919e-08	0.000707224	0.0403476	0.0383533	0.264569	4.60781e-05	0.0118102	3.95812e-09	0.0119009	0.00812554	0.0274693	0.0240999	0.016142	1.72183e-05	0.017028	1.80677e-07	0.0283145	0.0127959	0.0104375	1.59629e-06	0.0294586	0.0178338	0.00037384	0.0232879	2.91038e-11	0.000246838	0.028672	0.000499234	0.0169468	0.00232755	0.014606	0.000680417
COAD-TCGA_AA_3712	0.0216156	0.0180179	0.000130452	0.0238831	0.00317098	0.00164166	0.0144465	0.0199443	0.0146099	0.291705	5.82077e-11	0.000256576	0.0338433	0.025637	0.260985	6.61798e-06	0.00478625	-2.97092e-07	0.0117473	0.00729138	0.03633	0.0250014	0.0161368	0.000177957	0.0253536	2.7474e-07	0.0183067	0.0136031	0.00935265	3.18512e-06	0.0294726	0.0124571	0.000361674	0.0232505	-1.88593e-08	0.000312462	0.0336323	0.000432119	0.0172904	0.00683576	0.0159437	0.000876501
COAD-TCGA_A6_2684	0.0201112	0.0183464	0.000135466	0.0236107	0.00358704	0.00169814	0.0143844	0.0201292	0.0149416	0.291171	5.82077e-11	0.000228398	0.0336615	0.0254024	0.262168	7.15815e-06	0.00458008	-3.241e-07	0.0118004	0.00724456	0.0367926	0.0252089	0.0161361	0.000195563	0.0259363	4.17233e-07	0.0180588	0.0124273	0.00925669	3.57069e-06	0.0294733	0.0122553	0.00036145	0.0232489	-1.234e-08	0.000327006	0.0337351	0.000431471	0.0173371	0.00724566	0.0162269	0.000889257
COAD-TCGA_AA_3517	0.0241898	0.0174074	9.61199e-05	0.0227836	0.00232455	0.00162092	0.0146709	0.0231735	0.0141577	0.282323	0	0.000306495	0.0330458	0.0252572	0.252312	3.57255e-06	0.0045491	-4.99189e-07	0.0115397	0.0074662	0.0356869	0.0243728	0.016138	0.000170603	0.026115	4.56348e-08	0.017541	0.0141114	0.0091396	2.48104e-06	0.0294729	0.0115727	0.000360779	0.0232544	-7.59028e-08	0.000273637	0.0336879	0.000478596	0.0172084	0.00639227	0.015287	0.000869364
COAD-TCGA_AZ_6603	0.0281501	0.0172931	0.000337213	0.0221799	0.00340061	0.000655733	0.0154031	0.00939342	0.0108344	0.285195	2.16998e-07	0.0010588	0.0423276	0.0410408	0.285831	0.000171013	0.0114863	8.92207e-07	0.0125575	0.00810042	0.0269284	0.0241014	0.016203	3.62471e-05	0.010943	2.96831e-05	0.0279954	0.0169197	0.0104521	2.21096e-06	0.0294631	0.0120678	0.000375211	0.0235456	2.14204e-08	0.000139058	0.0291893	0.000380456	0.0168742	0.00151277	0.0112289	0.000821978
COAD-TCGA_AZ_6598	0.0234192	0.0110221	0.000214167	0.0209833	0.000227712	0.000641234	0.0163778	0.00367223	0.013117	0.287896	7.45058e-09	0.00031396	0.0355948	0.0310004	0.271312	1.22096e-06	0.0122693	6.28643e-09	0.0118856	0.00727034	0.0316463	0.0227938	0.0163261	4.05051e-05	0.0171653	1.23866e-06	0.0301289	0.0360539	0.019493	4.24683e-07	0.0294633	0.0157237	0.000394858	0.0235166	1.25729e-08	0.000355728	0.0334736	0.00147611	0.0167109	0.00085409	0.0161963	0.000800058
COAD-TCGA_A6_5667	0.0228881	0.0187841	0.000195377	0.0240509	0.00361174	0.00134315	0.0149154	0.0161765	0.0144489	0.294002	6.75209e-09	0.000278987	0.0354068	0.0291215	0.270001	1.9785e-05	0.00548416	-6.56582e-08	0.012066	0.00728419	0.0350805	0.0251134	0.0161392	0.00016062	0.0212511	1.96695e-06	0.0194126	0.0147559	0.00976217	3.28198e-06	0.0294733	0.0137477	0.000364542	0.0232597	-3.49246e-10	0.000299551	0.0330366	0.000442348	0.0172597	0.00581855	0.0158078	0.000898674
COAD-TCGA_AZ_6601	0.0269804	0.0172407	0.000121392	0.0222448	0.00183675	0.00127891	0.0150645	0.0123569	0.0126323	0.290646	4.65661e-10	0.000415832	0.0345581	0.0289858	0.263578	3.51109e-06	0.00710559	-9.22009e-08	0.0115872	0.00775257	0.0320293	0.0234253	0.0161397	8.36253e-05	0.0245135	3.52971e-07	0.0214761	0.0199808	0.0113581	1.451e-06	0.0294677	0.0123286	0.000364929	0.0232912	-5.40167e-08	0.000224814	0.0325574	0.000559717	0.0169505	0.003613	0.0134935	0.00079976
COAD-TCGA_AA_3514	0.0207186	0.0189014	0.000164852	0.023713	0.00375016	0.0015489	0.014504	0.0206949	0.0150374	0.288187	1.62981e-09	0.000229247	0.0341512	0.0268663	0.263774	1.27852e-05	0.00453047	-1.93715e-07	0.0119686	0.00723299	0.0365902	0.0253408	0.0161368	0.000190459	0.0243709	1.1893e-06	0.0178606	0.0123472	0.00901735	3.98792e-06	0.0294745	0.0126419	0.00036218	0.0232519	-2.09548e-09	0.000321612	0.033605	0.000429884	0.0173509	0.00705677	0.0163282	0.000911415
COAD-TCGA_AA_3520	0.020946	0.0182233	0.000138558	0.0238995	0.00335008	0.0016527	0.0144088	0.019553	0.0147757	0.291999	1.16415e-10	0.000243634	0.0338933	0.0257069	0.262048	7.27549e-06	0.00474846	-2.78465e-07	0.0118027	0.00725964	0.0365444	0.0251324	0.0161364	0.00018198	0.0255311	3.91155e-07	0.01825	0.0133428	0.00935105	3.41795e-06	0.0294727	0.0125489	0.000361733	0.0232497	-1.21072e-08	0.000321291	0.0336769	0.000427306	0.0173137	0.00697699	0.0161068	0.000881165
COAD-TCGA_AZ_6599	0.023129	0.0183339	0.000187561	0.0238549	0.00372076	0.00127533	0.0149561	0.0156208	0.013686	0.298056	8.61473e-09	0.000334091	0.0357433	0.0299742	0.271257	2.31825e-05	0.00602019	-1.67638e-08	0.0119838	0.00743413	0.0337902	0.0249232	0.0161464	0.000145875	0.0198973	1.76579e-06	0.0208663	0.0146614	0.00966984	2.69525e-06	0.0294727	0.0131361	0.000363983	0.0232696	-1.39698e-09	0.00026238	0.0324056	0.000399254	0.017182	0.00509356	0.0146704	0.000883236
COAD-TCGA_AA_3516	0.0253136	0.0171626	0.000106834	0.02253	0.00182313	0.00151098	0.0149473	0.0185398	0.0136116	0.287349	0	0.000374593	0.0333166	0.0263035	0.256628	2.73436e-06	0.00506978	-2.80328e-07	0.0116249	0.00756192	0.0345666	0.0240839	0.016139	0.000142537	0.0257241	8.28877e-08	0.0186756	0.017303	0.0098474	2.02842e-06	0.0294713	0.0115909	0.000361763	0.0232634	-7.12462e-08	0.000254758	0.0334863	0.00048732	0.0171127	0.00531818	0.0143876	0.000846997
COAD-TCGA_AA_3522	0.0194649	0.0185178	0.000138476	0.0235556	0.0036739	0.0017309	0.0143168	0.0202493	0.0151669	0.289809	5.82077e-11	0.000211582	0.0335292	0.0251751	0.262132	6.82101e-06	0.00442705	-3.48315e-07	0.0118337	0.00721437	0.037149	0.0253092	0.0161355	0.000201926	0.0266207	5.4203e-07	0.0177277	0.0122042	0.00920778	3.84822e-06	0.0294735	0.0122558	0.000361323	0.023248	-9.08039e-09	0.000337332	0.0338815	0.000431448	0.017364	0.00749516	0.0164676	0.00089401
COAD-TCGA_AA_3713	0.0295728	0.019805	0.00032647	0.0223148	0.00350952	0.000774398	0.0147327	0.00799653	0.0122781	0.297768	1.17812e-07	0.000548758	0.039371	0.0373904	0.266843	5.53988e-05	0.0100094	1.0943e-08	0.0117208	0.0079695	0.027935	0.0248165	0.0161532	3.93279e-05	0.0163037	2.21655e-06	0.0277626	0.0142921	0.0108038	2.20723e-06	0.029462	0.0177679	0.000373177	0.0232845	0	0.000291385	0.028775	0.000317633	0.0170189	0.00257874	0.0159433	0.000725716
COAD-TCGA_F4_6704	0.0227464	0.0198864	0.000455059	0.0217315	0.0035238	0.000423118	0.0157574	0.0111452	0.0126848	0.260831	6.66827e-07	0.000482187	0.0417711	0.0436808	0.284495	0.000363462	0.00778878	1.31503e-06	0.012891	0.00762582	0.0266208	0.0252874	0.016166	7.83727e-05	0.00766829	3.87914e-05	0.0229108	0.0151417	0.00914452	1.87755e-06	0.0294675	0.014089	0.000385888	0.0235433	7.26432e-08	0.000171758	0.0293715	0.000510558	0.0170653	0.00161056	0.0130841	0.000866681
COAD-TCGA_AA_3660	0.0216667	0.0187694	0.000167966	0.0242273	0.00382075	0.00153217	0.0145218	0.0196279	0.0148985	0.290624	1.62981e-09	0.000229158	0.0344211	0.0271054	0.263599	1.20439e-05	0.00475904	-1.98372e-07	0.0119598	0.00723055	0.0363186	0.0252685	0.0161372	0.000180028	0.0237223	1.00397e-06	0.0182259	0.0130925	0.00920323	3.81656e-06	0.0294744	0.0132597	0.000362709	0.023252	-1.74623e-09	0.000319332	0.03352	0.000424184	0.0173284	0.00683576	0.0164083	0.000902995
COAD-TCGA_A6_2686	0.0235021	0.0177293	0.000119165	0.0230544	0.00256047	0.00151677	0.0147202	0.0214465	0.014127	0.28756	5.82077e-11	0.000315681	0.0336054	0.0262287	0.258425	6.92345e-06	0.00479114	-2.29105e-07	0.0116585	0.00743127	0.035355	0.0246055	0.0161389	0.000166968	0.0247661	1.8999e-07	0.0183494	0.0144018	0.00922984	2.63937e-06	0.0294729	0.0119054	0.000361398	0.0232568	-4.09782e-08	0.000277825	0.0333905	0.000453353	0.0172188	0.0061684	0.0152015	0.000875235
COAD-TCGA_A6_2683	0.0213373	0.0182425	0.000135228	0.0238899	0.00346471	0.00164743	0.0144483	0.0205063	0.0148006	0.290373	1.16415e-10	0.000237733	0.033772	0.0256971	0.260823	7.24941e-06	0.00464249	-3.3062e-07	0.0117872	0.00726768	0.036553	0.0251008	0.0161366	0.000187553	0.0252818	3.72529e-07	0.0180628	0.0130072	0.00924775	3.41982e-06	0.0294735	0.0125758	0.000361696	0.0232501	-1.42027e-08	0.000317819	0.0336929	0.000434712	0.0173169	0.00703645	0.0162252	0.000888422
COAD-TCGA_AA_3697	0.0282114	0.0200578	0.000243604	0.022339	0.00326124	0.000905558	0.014345	0.00791028	0.0121846	0.302117	7.54371e-08	0.000722617	0.040123	0.0366144	0.27296	5.4203e-05	0.0103034	5.82077e-10	0.0120503	0.00791016	0.0293836	0.0244932	0.0161424	4.09335e-05	0.0170648	9.25735e-07	0.0264879	0.0132169	0.0104347	2.0396e-06	0.0294595	0.0170765	0.00037133	0.0232802	3.49246e-10	0.000252411	0.0299633	0.000438437	0.0169793	0.00266847	0.0139555	0.000744045
COAD-TCGA_AA_3525	0.0202074	0.0181808	0.00013268	0.0228382	0.00342603	0.00161646	0.0145563	0.0127682	0.0140225	0.307319	1.16415e-10	0.000407621	0.0355011	0.0270764	0.270642	1.11125e-05	0.00603431	-1.28523e-07	0.01173	0.00740591	0.0354674	0.0249745	0.0161355	0.000141494	0.0261814	2.47732e-07	0.0210727	0.0136328	0.0103648	2.55182e-06	0.029466	0.0125429	0.000361368	0.0232496	-9.54606e-09	0.000322744	0.0330029	0.000409059	0.0172064	0.00566551	0.0148015	0.000802323
COAD-TCGA_AA_3663	0.0250494	0.017554	0.000114433	0.0229234	0.00265132	0.00137953	0.0148648	0.0176004	0.0132527	0.291285	3.49246e-10	0.000381738	0.0343808	0.0279713	0.260861	7.10227e-06	0.005795	-1.10827e-07	0.0116422	0.007608	0.0338029	0.0241612	0.0161408	0.000129342	0.0232231	3.3062e-07	0.0199457	0.0157081	0.00974342	2.12342e-06	0.0294717	0.0117776	0.00036215	0.0232729	-4.00469e-08	0.000236414	0.0327952	0.000449136	0.0171062	0.00502011	0.0140636	0.000845656
COAD-TCGA_AA_3531	0.0262418	0.0158118	0.000198558	0.0217257	0.000854179	0.00125548	0.0167716	0.00866741	0.01299	0.305592	8.14907e-10	0.000597157	0.0341485	0.0284831	0.272099	1.91852e-07	0.00734633	-1.55997e-08	0.0123912	0.00756618	0.0319796	0.023473	0.0161458	7.55228e-05	0.0256178	2.21655e-07	0.0231205	0.0288595	0.0126855	1.01514e-06	0.0294654	0.0125394	0.000371709	0.0233414	-1.234e-08	0.000284187	0.0332265	0.000546224	0.0168746	0.00259292	0.013203	0.000812173
COAD-TCGA_A6_2680	0.0294421	0.0136886	0.00052195	0.0204144	0.000183828	0.000803903	0.0193858	0.00414367	0.0120908	0.341446	3.30619e-08	0.00146931	0.0400767	0.0326206	0.302105	3.00817e-06	0.0173632	-1.93249e-08	0.0133926	0.00749356	0.0342402	0.0222583	0.0161408	4.49494e-05	0.0143611	5.00306e-06	0.0304516	0.0368397	0.0187254	1.0943e-06	0.0294529	0.0190392	0.000398472	0.0234458	1.83936e-08	0.000318125	0.0329656	0.0010487	0.0166953	0.000809297	0.0153743	0.000867754
COAD-TCGA_A6_5662	0.0267687	0.0173795	0.000169069	0.0219162	0.0015543	0.000821009	0.0148443	0.00702721	0.012094	0.289256	1.76951e-08	0.000525251	0.038098	0.0341434	0.273054	3.21083e-05	0.0104185	6.98492e-09	0.0116949	0.00779662	0.0273932	0.023096	0.0161417	4.61712e-05	0.0207329	6.47269e-07	0.0261142	0.0239691	0.012573	1.0198e-06	0.0294675	0.0151547	0.000377327	0.0234218	-6.75209e-09	0.000220351	0.0308945	0.000657365	0.0168445	0.00174464	0.0132996	0.000750527
COAD-TCGA_A6_2679	0.0197695	0.0175886	0.000126719	0.0230845	0.00289282	0.00163223	0.0146011	0.0136286	0.0138513	0.309372	0	0.000401638	0.0351797	0.026323	0.270643	9.89996e-06	0.00586528	-1.0198e-07	0.0116838	0.00738186	0.0356244	0.0249155	0.0161363	0.00014504	0.0260926	2.06754e-07	0.0208825	0.0150674	0.0102579	2.44007e-06	0.0294671	0.0114826	0.000360988	0.0232511	-1.95578e-08	0.000310168	0.0331204	0.000393927	0.0171949	0.00574753	0.014283	0.000804752
COAD-TCGA_AA_3527	0.0198857	0.018351	0.000141487	0.0235641	0.00321461	0.0016685	0.0143144	0.0201363	0.0149315	0.291317	1.16415e-10	0.000235312	0.0336308	0.0253846	0.26274	7.13952e-06	0.00454849	-2.21655e-07	0.0118132	0.00724807	0.0367927	0.0252284	0.0161362	0.000185497	0.026355	4.68455e-07	0.0180374	0.0133341	0.00924239	3.6601e-06	0.0294728	0.0121916	0.000361279	0.0232491	-1.0943e-08	0.000328287	0.0337583	0.000426218	0.0173351	0.00719178	0.0160896	0.000887156
COAD-TCGA_AZ_6605	0.0572485	0.0170139	3.637e-05	0.0226859	0.00254832	0.00106007	0.0120107	0.00506765	0.00753164	0.271058	-1.16415e-09	0.000146359	0.0363998	0.029178	0.205549	5.84871e-07	0.00667754	-9.31323e-10	0.011241	0.00903153	0.0266986	0.0213453	0.0161366	-3.95812e-08	0.0171006	-1.80192e-05	0.03551	0.0220781	0.010939	1.07568e-07	0.0294479	0.00883922	0.000383437	0.0233074	-1.05705e-07	0.000102796	0.0313491	0.000353679	0.0162087	0.000429235	0.00812843	0.000457153
HNSC-TCGA_CV_7440	0.041022	0.0267353	0.000614487	0.0243914	0.012035	0.000454053	0.0130217	0.0193353	0.00653198	0.219566	1.16415e-10	0.000735343	0.0597512	0.0368123	0.191812	0.000217631	0.0146897	2.91038e-11	0.0110063	0.00783202	0.0195914	0.021726	0.0161626	-3.64147e-07	0.0148439	3.86089e-05	0.0161808	0.0137256	0.00882429	1.86078e-06	0.0294338	0.00717851	0.000399649	0.0233176	-2.91038e-11	0.000143237	0.0303138	5.57341e-05	0.0165972	7.72141e-05	0.0131953	0.000590824
HNSC-TCGA_CV_7252	0.0261376	0.0272781	0.000325307	0.023864	0.0159289	0.000778362	0.0107786	0.00961089	0.00530633	0.171364	-2.56114e-08	0.000206709	0.0509838	0.0219611	0.119773	6.85453e-07	0.00538325	-5.34579e-07	0.00998914	0.00802171	0.0154205	0.0204028	0.0161361	-5.69411e-05	0.0143121	-9.67644e-07	0.00979248	0.0101315	0.00933436	7.50646e-07	0.0294288	0.00477007	0.000397608	0.0232467	-3.25963e-08	8.33645e-05	0.0292768	1.3452e-05	0.0163535	8.22395e-05	0.00724781	0.000487179
HNSC-TCGA_WA_A7GZ	0.0655947	0.0184992	0.000291824	0.0262259	0.00211421	0.000961363	0.0155712	0.00407743	0.0106577	0.238889	-1.62981e-09	0.000223972	0.0434292	0.0241057	0.1822	-3.53903e-08	0.0126205	-1.03004e-06	0.0116608	0.00656274	0.0272523	0.0219142	0.016136	-8.55327e-06	0.0152901	-9.74536e-06	0.0178521	0.0265436	0.0126958	2.98955e-07	0.0294396	0.015275	0.000404671	0.0233042	2.468e-08	0.000271253	0.0350775	0.000513218	0.0166711	0.000379555	0.0180577	0.000484966
HNSC-TCGA_CV_7245	0.0641404	0.0168038	0.000265121	0.0247246	0.00168477	0.00117798	0.0168531	0.00420402	0.0110658	0.267004	1.16415e-10	0.000454061	0.0408215	0.0259625	0.227158	-3.13856e-07	0.0145454	-6.73346e-07	0.0130396	0.00700924	0.0314243	0.0218539	0.0161358	-2.32831e-09	0.0159309	-1.12168e-05	0.0254848	0.0311477	0.0145518	1.80677e-07	0.0294451	0.0202299	0.00039921	0.0233426	8.14907e-09	0.00028304	0.0345519	0.000627547	0.0166219	0.000543773	0.0175838	0.000574782
HNSC-TCGA_CV_7432	0.0259768	0.0205242	4.14103e-05	0.0209642	0.00463396	0.000731036	0.0109368	0.00365922	0.0082266	0.289746	2.70084e-08	0.00155531	0.0422947	0.040151	0.265623	2.77013e-05	0.0202251	4.52623e-07	0.0119765	0.00896215	0.0225261	0.0211981	0.016141	-1.36532e-06	0.018776	-4.32134e-07	0.0304784	0.0129773	0.0104629	2.6077e-07	0.0294526	0.0136413	0.000381455	0.0233642	-1.30385e-08	0.000105664	0.0262698	0.000974327	0.0166519	0.000537626	0.0106012	0.00050585
HNSC-TCGA_CV_7097	0.0370047	0.0175152	0.000169538	0.0252194	0.00324935	0.0012711	0.0149264	0.00790524	0.0123823	0.310886	6.98492e-10	0.000547096	0.0382695	0.0289762	0.257871	3.1516e-06	0.0104636	-2.14204e-07	0.0120742	0.00741842	0.0331984	0.0236058	0.0161404	2.76044e-05	0.0218322	5.82077e-11	0.023141	0.0247062	0.0125529	1.3113e-06	0.0294594	0.019491	0.000371285	0.0232715	-6.28643e-09	0.000271812	0.0326235	0.000398502	0.0169803	0.00327592	0.0164574	0.000705987
HNSC-TCGA_CV_6936	0.0257915	0.0275991	0.000309408	0.0237375	0.0157827	0.000777349	0.0105588	0.00926173	0.00531642	0.174061	-2.70084e-08	0.000178695	0.050813	0.021962	0.119163	9.45292e-07	0.00525828	-6.99423e-07	0.00997415	0.00802186	0.0155333	0.0203877	0.0161352	-6.0413e-05	0.0140644	-9.59262e-07	0.00978777	0.0105989	0.00936854	8.81031e-07	0.029429	0.00476547	0.000397474	0.0232466	-2.7474e-08	8.08761e-05	0.029055	1.74232e-05	0.0163431	9.07704e-05	0.00725171	0.000483304
HNSC-TCGA_HD_A6I0	0.0307402	0.026683	0.000890717	0.0228195	0.0146255	0.000948533	0.0144737	0.0292743	0.004146	0.154175	-9.31323e-09	2.75075e-05	0.0590348	0.0264047	0.15316	2.13273e-05	0.0042681	3.6601e-07	0.00943065	0.00895405	0.0132357	0.0208236	0.0168192	0	0.01799	3.09572e-06	0.0159303	0.00524838	0.00759909	-5.82077e-08	0.0294294	0.00282714	0.000389285	0.0232618	-6.7614e-07	0.000145726	0.0290128	1.81608e-07	0.016363	1.53296e-06	0.00619623	0.000504382
HNSC-TCGA_CV_7437	0.0243559	0.0278829	0.000307538	0.0235716	0.0158735	0.000783265	0.0104493	0.00889584	0.00531177	0.171351	-2.98023e-08	0.000165135	0.0502757	0.0216308	0.115558	7.1805e-07	0.0050827	-8.05594e-07	0.00990382	0.00802979	0.0152724	0.0203972	0.0161349	-6.18659e-05	0.0141	-9.94653e-07	0.00939324	0.0107242	0.00937316	9.22009e-07	0.0294288	0.00473204	0.000397481	0.0232466	-2.7474e-08	8.13305e-05	0.0288059	1.72146e-05	0.0163482	8.98987e-05	0.00729975	0.00048364
HNSC-TCGA_CV_6956	0.0335477	0.0255091	0.000669226	0.0242758	0.0147465	0.000827819	0.0139323	0.01956	0.0052256	0.162137	-6.0536e-09	0.000309095	0.0570305	0.0274484	0.150948	9.59449e-06	0.00800228	1.16415e-09	0.0102306	0.00828153	0.0150183	0.0209593	0.0163875	-3.54834e-06	0.0169522	3.7346e-07	0.0121055	0.00728345	0.00848192	1.0943e-08	0.0294292	0.00467528	0.000395715	0.0232529	-1.66707e-07	0.000112191	0.0310704	2.68221e-06	0.0164466	1.91517e-05	0.00802591	0.000552207
HNSC-TCGA_H7_A6C4	0.0396635	0.00785503	0.000168107	0.0236921	2.33874e-05	0.000568166	0.0166439	0.00291049	0.0135678	0.270177	-1.74623e-10	0.00011041	0.0349274	0.0234799	0.230434	-4.20399e-06	0.0150476	-3.1013e-07	0.0112127	0.00657743	0.0376296	0.0225063	0.0161431	7.77654e-06	0.0139559	-9.54606e-07	0.0277967	0.0392508	0.020395	3.3062e-07	0.0294649	0.0185867	0.000405677	0.0234947	9.16421e-07	0.000420749	0.0369177	0.00396468	0.0168	0.000978366	0.0220224	0.000677049
HNSC-TCGA_CV_7178	0.0321327	0.0200501	3.14787e-05	0.0208839	0.00175433	0.00081192	0.0124181	0.00307882	0.00974426	0.310684	6.75209e-09	0.00122204	0.0429407	0.034642	0.24801	1.95578e-05	0.0187278	7.91624e-09	0.012284	0.00861248	0.0282323	0.021268	0.0161353	9.34117e-07	0.018076	-8.43778e-07	0.0305939	0.0233722	0.0136165	1.52271e-07	0.0294575	0.0246049	0.000382669	0.0233352	-1.86265e-08	0.00015378	0.0274787	0.000737816	0.0165662	0.000641234	0.0159257	0.000527315
HNSC-TCGA_H7_A6C5	0.0283544	0.0163116	0.000162832	0.0226315	0.00451595	0.000946	0.0149642	0.00288434	0.00962645	0.311861	1.74623e-10	0.000882179	0.0389738	0.0299882	0.282781	8.97795e-07	0.0216844	-2.44472e-09	0.0114837	0.00810659	0.0269773	0.0217582	0.0161422	1.53203e-07	0.0179438	2.32905e-05	0.0288513	0.0308368	0.0145807	4.56721e-06	0.0294568	0.0163162	0.00039129	0.0233092	-1.86265e-08	0.000251688	0.0287713	0.00068377	0.0166129	0.00129516	0.0123093	0.000607766
HNSC-TCGA_CV_7250	0.0452493	0.025931	0.000400089	0.0257502	0.0112329	0.000670686	0.0123588	0.0109516	0.00675002	0.201734	-3.49246e-09	0.000375204	0.0537208	0.0279294	0.154658	3.10317e-05	0.010062	-2.00234e-07	0.0106747	0.00751996	0.0191672	0.0212984	0.0161399	-1.2733e-05	0.0144126	2.63564e-07	0.0129604	0.0129924	0.00944129	1.00676e-06	0.029432	0.00738922	0.000400096	0.0232562	-3.72529e-09	0.000125259	0.0309297	6.45257e-05	0.0164894	0.000117958	0.0111284	0.000511833
HNSC-TCGA_CV_7177	0.0283092	0.0273982	0.000292085	0.0239914	0.015508	0.000772372	0.01054	0.00897035	0.00546342	0.178642	-2.6077e-08	0.000158407	0.0505679	0.0223878	0.120148	1.78069e-06	0.00559226	-8.78237e-07	0.0100678	0.00795868	0.0161927	0.0204338	0.0161349	-5.79804e-05	0.0138002	-7.31088e-07	0.00991961	0.0113081	0.00936693	1.02445e-06	0.0294296	0.00493291	0.000397101	0.023247	-1.58325e-08	7.80709e-05	0.029166	3.03686e-05	0.016328	0.000106931	0.00744733	0.00047677
HNSC-TCGA_CV_6962	0.0261934	0.02773	0.000292055	0.0237477	0.0157141	0.000779152	0.0104038	0.00879177	0.00536706	0.175108	-2.93367e-08	0.000150748	0.0503666	0.0219033	0.117034	1.05985e-06	0.00521488	-9.06177e-07	0.00999001	0.00799829	0.0157575	0.0203897	0.0161348	-6.31586e-05	0.0138685	-1.07661e-06	0.00959945	0.0109688	0.00936145	9.90927e-07	0.0294292	0.00479324	0.000397377	0.0232467	-1.97906e-08	7.7486e-05	0.0289756	2.47173e-05	0.0163311	0.00010176	0.00728267	0.000479147
HNSC-TCGA_CV_7424	0.036982	0.026585	0.000313699	0.0250421	0.0130847	0.000751987	0.0112938	0.00957003	0.00595707	0.189412	-1.49012e-08	0.00021863	0.051668	0.024204	0.133088	6.52112e-06	0.00712097	-6.09085e-07	0.0103429	0.0077385	0.0177005	0.0207093	0.0161359	-3.95216e-05	0.0138491	-1.14087e-07	0.0111912	0.012318	0.00941908	1.0021e-06	0.0294306	0.00585008	0.000397973	0.0232488	-8.3819e-09	9.20743e-05	0.0301209	4.70355e-05	0.0163659	0.000118375	0.00862876	0.000477061
HNSC-TCGA_CV_6943	0.0240323	0.027835	0.000314228	0.0235109	0.0158571	0.000782907	0.0104974	0.00896162	0.00526574	0.170286	-3.07336e-08	0.000168189	0.050213	0.0214871	0.115219	4.98258e-07	0.00499997	-7.82311e-07	0.00988138	0.00805613	0.0151311	0.0203618	0.0161351	-6.15567e-05	0.0141788	-1.11386e-06	0.00941125	0.0104848	0.00938997	8.51229e-07	0.0294288	0.00464255	0.000397317	0.0232466	-2.8871e-08	8.10437e-05	0.0287612	1.51284e-05	0.0163448	8.5026e-05	0.00718415	0.000483163
HNSC-TCGA_CV_7423	0.0291563	0.0268394	0.000343807	0.0243753	0.013755	0.000777021	0.0111764	0.00997198	0.00551805	0.173921	-2.09548e-08	0.000238754	0.0514353	0.022702	0.124533	1.48267e-06	0.00597402	-3.94881e-07	0.0100722	0.00793436	0.0158566	0.0205723	0.0161373	-4.53554e-05	0.0145614	-5.36442e-07	0.0100967	0.0104181	0.0093444	6.64964e-07	0.029429	0.00514273	0.000398003	0.0232471	-3.30619e-08	9.10461e-05	0.0296735	1.53482e-05	0.0163815	8.2396e-05	0.00777689	0.000490509
HNSC-TCGA_CV_7091	0.0571081	0.0128322	0.000203684	0.0247857	0.000905633	0.00107694	0.0173698	0.00344586	0.013041	0.259376	-2.91038e-10	9.89661e-05	0.0331127	0.0232216	0.220634	-2.67401e-05	0.0132445	-6.47269e-07	0.0122575	0.00651175	0.035093	0.0220358	0.0161375	5.58794e-08	0.0166167	-5.16884e-06	0.0271938	0.0337952	0.0170162	8.42847e-08	0.0294475	0.0180778	0.000406958	0.0233508	1.86265e-08	0.000495873	0.0371648	0.00150973	0.0167223	0.000614293	0.0221244	0.000563592
HNSC-TCGA_CV_6934	0.0326267	0.0184369	0.000347227	0.0232021	0.00352594	0.000652611	0.0136715	0.00762492	0.00828818	0.264008	4.47035e-08	0.00178625	0.0463828	0.0381711	0.255462	8.84011e-05	0.0158831	2.20723e-07	0.0120524	0.00822723	0.0235979	0.0224881	0.0161686	3.36207e-07	0.0156647	9.1549e-06	0.0235047	0.0210833	0.00989884	2.2836e-06	0.0294483	0.0102636	0.000386268	0.0234493	0	0.000119083	0.0291198	0.000313662	0.0166611	0.000658989	0.0108778	0.000663444
HNSC-TCGA_CV_6960	0.0331115	0.0269922	0.000334471	0.0244225	0.0150753	0.000743553	0.0111721	0.0112461	0.00562555	0.18817	-1.25729e-08	0.000254989	0.0530443	0.024702	0.136563	9.29833e-06	0.00691468	-3.95812e-07	0.0102997	0.00789055	0.0170193	0.02061	0.0161374	-4.05312e-05	0.013903	-2.56114e-08	0.0114318	0.0113734	0.00932208	1.01048e-06	0.02943	0.00535382	0.000397995	0.0232482	-1.7928e-08	8.77976e-05	0.0298716	2.85618e-05	0.0163603	0.00010056	0.0080817	0.000488222
HNSC-TCGA_CV_6938	0.0365597	0.0256116	0.000823408	0.0225006	0.0103693	0.000390433	0.0139527	0.0194967	0.00640312	0.227323	2.28174e-08	0.0018287	0.0620925	0.0439753	0.237042	0.000245318	0.0151598	9.93721e-07	0.0118502	0.00844753	0.0192555	0.0217144	0.0162543	3.58559e-08	0.0169266	6.4265e-05	0.0210478	0.0125338	0.00846273	9.25735e-07	0.0294379	0.00732616	0.000390433	0.0234015	3.49246e-10	0.000141151	0.0296773	8.3819e-05	0.0167077	7.79145e-05	0.0121742	0.000653401
HNSC-TCGA_CV_7101	0.0392932	0.0244966	0.000376001	0.0244628	0.0103944	0.000599675	0.0118081	0.011459	0.00661623	0.219555	-4.65661e-10	0.000611469	0.0536098	0.0310553	0.171709	6.79232e-05	0.0115921	-6.75209e-08	0.0108275	0.00779808	0.0197102	0.0214047	0.0161412	-7.53999e-06	0.0145587	3.07709e-06	0.0143249	0.0151464	0.00928649	1.79e-06	0.0294333	0.00723517	0.000394508	0.0232695	-3.72529e-09	0.000113875	0.0300488	7.69459e-05	0.0164878	0.000158012	0.010989	0.00052771
HNSC-TCGA_CV_7242	0.0250401	0.0278199	0.000302918	0.0236466	0.0158176	0.00077942	0.0104411	0.00893229	0.00532855	0.173289	-2.8871e-08	0.000162758	0.0504416	0.0217859	0.116914	8.93138e-07	0.00514244	-8.10251e-07	0.0099377	0.00801802	0.0154541	0.0203949	0.0161349	-6.21676e-05	0.0140084	-9.89996e-07	0.00954846	0.0108089	0.00937939	9.4343e-07	0.029429	0.0047655	0.000397526	0.0232466	-2.56114e-08	8.03471e-05	0.0288762	1.89617e-05	0.0163437	9.35942e-05	0.0072892	0.000482038
HNSC-TCGA_CV_7406	0.0647187	0.0146296	0.000285186	0.0252921	0.00108534	0.00103909	0.0172511	0.00364074	0.0120894	0.252238	-5.82077e-10	0.000190549	0.0386018	0.023217	0.204709	-5.28619e-06	0.0136982	-1.11572e-06	0.0122108	0.00644261	0.032047	0.0220847	0.0161366	-5.88596e-07	0.0155362	-1.08741e-05	0.0222616	0.0320405	0.0151548	1.84402e-07	0.0294434	0.0180204	0.000406012	0.0233545	8.33534e-08	0.000375591	0.0365613	0.000983044	0.0167174	0.000506885	0.0207519	0.00054618
HNSC-TCGA_CV_6961	0.0273404	0.0262504	0.000467032	0.0238737	0.0154508	0.000815779	0.012162	0.0134999	0.00495689	0.157956	-2.18861e-08	0.000240244	0.0531109	0.0225505	0.125654	3.70666e-07	0.00537311	-6.75209e-08	0.0100261	0.00822386	0.0145918	0.0203322	0.0162375	-3.32072e-05	0.0155372	-5.37373e-07	0.01033	0.00791955	0.00897518	1.86265e-07	0.0294284	0.0042422	0.000396065	0.0232479	-8.47504e-08	9.2119e-05	0.030016	2.50898e-06	0.0163605	3.74727e-05	0.00680169	0.000511684
HNSC-TCGA_CV_7438	0.0260714	0.0271275	0.000348717	0.0238032	0.0157506	0.00077951	0.0110043	0.0105054	0.00524792	0.171365	-2.18861e-08	0.000241674	0.0518492	0.0223881	0.124086	9.98378e-07	0.00554258	-3.51109e-07	0.0100222	0.00805372	0.0153088	0.0204005	0.0161387	-5.29923e-05	0.0144932	-6.86385e-07	0.0101597	0.00971749	0.0092988	6.64033e-07	0.0294287	0.00472327	0.000397742	0.0232468	-4.28408e-08	8.61064e-05	0.0294576	9.37842e-06	0.0163623	7.26096e-05	0.00722113	0.000494353
HNSC-TCGA_CV_7261	0.0295228	0.027211	0.000306435	0.0241747	0.0155376	0.000764385	0.0107522	0.00958279	0.00550795	0.180319	-2.18861e-08	0.000190325	0.0512542	0.0229107	0.124429	2.6729e-06	0.00592428	-6.78934e-07	0.0101224	0.00793308	0.0163416	0.0204864	0.0161354	-5.27836e-05	0.0138935	-4.20958e-07	0.0102987	0.0111728	0.00936484	9.86271e-07	0.0294295	0.00506544	0.000397496	0.0232472	-1.76951e-08	8.22395e-05	0.0294067	2.68631e-05	0.0163437	0.000101753	0.00763425	0.000481129
HNSC-TCGA_CV_7416	0.0272962	0.0266624	0.000366397	0.0240331	0.0158213	0.00077574	0.0112846	0.0110931	0.00525743	0.16937	-1.93249e-08	0.000282764	0.052406	0.0226329	0.126453	1.02073e-06	0.00575864	-2.13273e-07	0.010093	0.00803271	0.015385	0.0204282	0.0161433	-4.92893e-05	0.0147035	-6.48201e-07	0.010298	0.00914714	0.00923041	5.52274e-07	0.0294286	0.00478466	0.000398196	0.0232469	-4.79631e-08	8.8729e-05	0.0298796	7.07805e-06	0.0163766	6.61388e-05	0.00726753	0.000500202
HNSC-TCGA_CV_7425	0.0281421	0.0269441	0.00077948	0.0226701	0.0139596	0.00106578	0.0144853	0.0263712	0.00383337	0.134797	-2.32831e-08	2.03885e-05	0.0583822	0.0230377	0.132091	1.95019e-06	0.00291948	1.62981e-07	0.0096955	0.00892797	0.0130202	0.0201892	0.0204446	-1.42492e-06	0.0175374	-3.91155e-08	0.0127008	0.00388871	0.00701746	-7.54371e-08	0.0294287	0.00247246	0.000389211	0.0232606	-4.4331e-07	0.000109829	0.0302459	5.58794e-08	0.0162817	1.25542e-06	0.00523725	0.000515468
HNSC-TCGA_HD_8635	0.0304957	0.0258469	0.00050956	0.0241515	0.0151689	0.000803784	0.0126185	0.0153657	0.00517778	0.163468	-1.11759e-08	0.000324823	0.0549855	0.0246958	0.138324	2.57045e-06	0.00665811	-1.07102e-08	0.0102391	0.00814912	0.0151914	0.0205767	0.0162355	-2.30893e-05	0.0157942	-2.00234e-08	0.0111279	0.00780386	0.00888515	1.45752e-07	0.0294287	0.00464568	0.000397608	0.0232485	-9.0804e-08	9.79006e-05	0.0307498	2.95416e-06	0.016405	3.72902e-05	0.00740063	0.00052923
HNSC-TCGA_CV_6959	0.0326877	0.0255327	0.000478186	0.0245716	0.0152535	0.000794843	0.0124259	0.0143305	0.00536655	0.167616	-1.11759e-08	0.000338905	0.0547289	0.0244802	0.138418	3.48501e-06	0.00677037	-2.70084e-08	0.0102689	0.00803202	0.0157351	0.0206737	0.0161923	-2.56971e-05	0.0154896	-6.28643e-08	0.0112588	0.00822979	0.00899828	2.09548e-07	0.0294289	0.0050303	0.000398219	0.0232483	-8.10251e-08	0.00010208	0.0308685	4.45731e-06	0.016418	4.65102e-05	0.00782225	0.000518814
HNSC-TCGA_HD_A6HZ	0.02494	0.0276328	0.000401653	0.0236974	0.0161424	0.000778362	0.0111932	0.0108461	0.00519638	0.170363	-2.84053e-08	0.000170417	0.0503527	0.0219859	0.120643	7.54371e-07	0.00519383	-4.28408e-07	0.00967252	0.00818485	0.0145065	0.0205214	0.0161382	-3.12477e-05	0.0149651	-1.18278e-07	0.0101161	0.0102397	0.00946009	4.44241e-07	0.0294287	0.00452451	0.000395335	0.0232473	-6.93835e-08	9.91002e-05	0.0283096	8.22544e-06	0.01636	5.8692e-05	0.0073373	0.000481866
HNSC-TCGA_CV_6935	0.0239041	0.0277708	0.000322156	0.0235337	0.0159403	0.000783324	0.0105805	0.0090915	0.00525489	0.169014	-3.0268e-08	0.000178516	0.0502768	0.0214651	0.115308	4.16301e-07	0.0050216	-7.03149e-07	0.00987342	0.00805992	0.01503	0.0203668	0.0161353	-6.00927e-05	0.0142916	-1.10734e-06	0.00939569	0.0102919	0.00938463	7.97212e-07	0.0294287	0.00463836	0.000397414	0.0232466	-3.21306e-08	8.24109e-05	0.0288066	1.30162e-05	0.0163507	8.0578e-05	0.00718492	0.000484899
HNSC-TCGA_CV_7183	0.0234404	0.0279259	0.000331499	0.0235812	0.0161556	0.000785381	0.0105238	0.00885549	0.00524677	0.169746	-3.39933e-08	0.00015416	0.0494813	0.0209929	0.112979	3.17581e-07	0.00484675	-9.07108e-07	0.00969425	0.00810045	0.0147507	0.0203775	0.0161349	-5.65201e-05	0.0143321	-9.95584e-07	0.00944987	0.0108483	0.00950348	7.7486e-07	0.0294287	0.00463137	0.000396393	0.0232466	-3.58559e-08	8.76412e-05	0.0282358	1.30236e-05	0.0163425	7.96951e-05	0.00731823	0.000474542
HNSC-TCGA_CV_6933	0.0290199	0.0220159	0.000105396	0.0213584	0.00444983	0.000618279	0.0113458	0.00452495	0.0081104	0.295683	3.63216e-08	0.00259194	0.0450862	0.0411392	0.265436	4.69312e-05	0.0190111	7.86968e-08	0.012123	0.00861988	0.0223302	0.0212623	0.0161406	-9.83477e-07	0.0173221	5.72763e-08	0.027369	0.0166968	0.00979701	4.03263e-07	0.0294462	0.0136175	0.00038217	0.0233685	-7.21775e-09	0.000113636	0.0263648	0.000579588	0.0167312	0.00047157	0.0114808	0.000527635
HNSC-TCGA_CV_7255	0.0460486	0.0254106	0.000576414	0.0252942	0.00971922	0.000519313	0.0133598	0.0141194	0.00731698	0.220822	2.91038e-11	0.000710875	0.0575987	0.0352655	0.194546	0.000145763	0.0144185	-4.65661e-10	0.0111274	0.00763181	0.0197533	0.021924	0.016152	-1.25729e-07	0.0155544	1.90549e-05	0.0165273	0.0136808	0.00922319	1.11852e-06	0.0294347	0.00854278	0.000401236	0.0232903	-1.5134e-09	0.0001546	0.0304176	9.16347e-05	0.016656	0.000100464	0.0136726	0.000598662
HNSC-TCGA_CV_7103	0.0286736	0.0270524	0.000314981	0.0241371	0.0157333	0.000770807	0.0108358	0.00980809	0.00539978	0.176902	-2.23517e-08	0.000210628	0.0515047	0.0225469	0.124204	1.49384e-06	0.0056923	-5.25266e-07	0.0101013	0.00796798	0.0160078	0.0204388	0.0161361	-5.56558e-05	0.0141141	-8.12113e-07	0.0102813	0.0104077	0.00933534	8.00937e-07	0.0294292	0.00494175	0.000397809	0.0232469	-2.65427e-08	8.24779e-05	0.0295642	1.84625e-05	0.0163482	9.15006e-05	0.00737643	0.000483722
HNSC-TCGA_CV_6939	0.0379588	0.00825775	0.000136964	0.0236729	7.03596e-05	0.000613533	0.0164204	0.00288126	0.0142304	0.263652	-2.91038e-10	5.03398e-05	0.031	0.0228548	0.23683	-2.32831e-05	0.015159	-5.53206e-07	0.0112073	0.00644127	0.0389197	0.0222921	0.0161371	1.64583e-05	0.0141174	-5.7742e-07	0.0298826	0.0412848	0.0204843	2.30968e-07	0.0294647	0.0202895	0.000408702	0.0235108	3.18512e-07	0.000535749	0.0379774	0.0042707	0.0168286	0.000956669	0.023018	0.00066559
HNSC-TCGA_CV_7235	0.0262687	0.0195226	0.000176698	0.0212827	0.00666246	0.000390701	0.0123032	0.00507945	0.00827503	0.276507	1.17812e-07	0.00160015	0.0415975	0.0459073	0.273015	2.39834e-05	0.0214151	5.031e-06	0.0117694	0.00896421	0.0215659	0.0211339	0.0161896	-6.21937e-06	0.0180385	-3.75323e-07	0.0283872	0.0112981	0.0100887	1.76951e-07	0.0294515	0.0122173	0.00038261	0.0234307	-3.72529e-09	0.000104226	0.0263089	0.000589125	0.0168648	0.000373341	0.0130649	0.000564799
HNSC-TCGA_CV_7238	0.0493485	0.0247179	0.000437677	0.0255414	0.0100701	0.000621714	0.0126612	0.012324	0.00698337	0.21361	-5.82077e-11	0.000646949	0.0557303	0.0312503	0.175393	8.23885e-05	0.0121092	-3.11993e-08	0.0109718	0.00756106	0.0203616	0.0214767	0.0161419	-4.69573e-06	0.0141222	5.60284e-06	0.0148903	0.0154586	0.00939804	1.5758e-06	0.0294339	0.0082337	0.000397861	0.0232762	-8.14907e-10	0.00014095	0.0311178	8.25673e-05	0.0165181	0.000137299	0.0124051	0.00053376
HNSC-TCGA_CV_6955	0.030952	0.0257005	0.000889108	0.0224394	0.012832	0.000915393	0.0150037	0.0303852	0.00437467	0.153222	-1.04774e-09	0.000113539	0.0629055	0.0301685	0.167351	2.48961e-05	0.00632894	2.95229e-07	0.0107074	0.00867659	0.0146286	0.020482	0.0198394	-2.07126e-06	0.0178902	5.48922e-06	0.0139102	0.00914201	0.00719443	-1.39698e-09	0.0294298	0.00346854	0.000395641	0.0232609	-1.27126e-07	8.68514e-05	0.0316334	1.6503e-06	0.0163591	5.80959e-06	0.00677413	0.000604205
HNSC-TCGA_CV_7434	0.0301283	0.0179624	6.58333e-05	0.0225239	0.0041226	0.000886977	0.0126033	0.00380605	0.00853813	0.304938	1.58325e-08	0.0017684	0.0422639	0.0368295	0.260418	1.51731e-05	0.020166	1.46683e-08	0.0115032	0.00874105	0.0241635	0.0212928	0.0161557	-5.58794e-08	0.018835	-1.02445e-08	0.0316502	0.0198252	0.011916	2.6729e-07	0.0294493	0.0153549	0.000377402	0.0233373	-4.23752e-08	0.00011643	0.0272669	0.000462428	0.0166429	0.000698	0.0113816	0.00055138
KIRC-TCGA_CW_6090	0.0173936	0.00234237	0.000147343	0.0194107	-0.000452124	9.25884e-05	0.0155258	0.00238089	0.0181054	0.300758	2.79397e-09	5.6684e-05	0.0323751	0.0228945	0.290555	-1.15409e-05	0.0210423	-8.08388e-07	0.0116571	0.0060887	0.0667552	0.0238339	0.0161959	9.14261e-05	0.00775072	-5.82077e-10	0.037026	0.045631	0.0243754	2.29664e-06	0.0295256	0.0232811	0.000413641	0.0247118	0.000106618	0.000603303	0.0451632	0.0219172	0.0172051	0.00315511	0.0338678	0.00126708
KIRC-TCGA_B0_5703	0.0234121	0.0104399	0.000237077	0.0209866	1.32248e-06	0.000555776	0.0174946	0.00264093	0.0177097	0.292597	1.83936e-08	0.000115387	0.0350335	0.0297759	0.281386	-5.54137e-08	0.0203003	-6.93835e-08	0.0118814	0.00626582	0.0377811	0.0230703	0.0161446	1.01589e-05	0.0152657	-7.93487e-07	0.0356847	0.0382036	0.0184091	1.37091e-06	0.0294862	0.0293626	0.000421561	0.024092	3.7197e-06	0.000497222	0.0371552	0.00384614	0.0170072	0.00138955	0.0240275	0.000818893
KIRC-TCGA_CJ_5679	0.0242803	0.00956297	0.000343323	0.0208366	3.83705e-06	0.000553496	0.0184639	0.00288154	0.016504	0.289847	1.86265e-08	0.000263371	0.0354331	0.0300053	0.287861	-4.89876e-07	0.0209765	-7.68341e-08	0.0122684	0.00647423	0.0383629	0.0227925	0.0161495	1.79261e-05	0.0147246	3.90224e-07	0.033483	0.0388709	0.0199924	1.35042e-06	0.0294759	0.0246512	0.000416525	0.0239635	2.51643e-06	0.00049524	0.0370672	0.00375761	0.0169457	0.00122075	0.023073	0.000881359
KIRC-TCGA_B0_5711	0.0247794	0.0116971	0.000263162	0.0208991	1.03191e-05	0.000602774	0.0179382	0.00292484	0.017375	0.291749	2.56114e-08	0.00015457	0.035869	0.0302893	0.281015	2.91038e-10	0.0194722	-3.21306e-08	0.012159	0.00641295	0.0371014	0.0231337	0.0161369	1.036e-05	0.0147391	-1.33179e-07	0.0339824	0.0370334	0.018487	1.32807e-06	0.0294867	0.0273616	0.000418216	0.0239631	3.03425e-06	0.000433467	0.0366073	0.00406301	0.0169912	0.00143088	0.0225026	0.000836194
KIRC-TCGA_CZ_4865	0.0261902	0.0158302	0.000231773	0.0220568	9.32291e-05	0.000858307	0.0178805	0.00274327	0.0165319	0.294386	2.93367e-08	0.000101745	0.0362816	0.0295143	0.266602	-6.22682e-06	0.0247847	-2.64496e-07	0.0121305	0.00639179	0.0336339	0.0223649	0.0161355	1.81608e-07	0.0144745	-9.32626e-06	0.0323505	0.0287174	0.0147341	1.19768e-06	0.0294729	0.0321552	0.000426561	0.0237632	1.24518e-06	0.000399314	0.0362024	0.00158697	0.0169459	0.00109725	0.0206484	0.000727624
KIRC-TCGA_CW_5580	0.0333153	0.00906903	0.000163086	0.0210556	4.53554e-07	0.000561446	0.0180525	0.00276011	0.0161687	0.299782	3.72529e-09	0.000217549	0.0344444	0.0267971	0.263423	-4.95277e-06	0.0242494	-5.2806e-07	0.0123485	0.00661734	0.0430667	0.0224416	0.0162026	1.20141e-05	0.0153847	-3.7998e-06	0.0343445	0.0369309	0.0192077	6.97561e-07	0.0294774	0.0337349	0.000410832	0.0241853	4.06429e-06	0.000373051	0.0374897	0.00410575	0.0169112	0.00128625	0.0227003	0.000800461
KIRC-TCGA_CZ_5451	0.0170025	0.00221367	0.000156075	0.0193433	-0.000560597	8.82447e-05	0.015662	0.00233723	0.0187145	0.300941	4.42378e-09	4.64246e-05	0.0324882	0.0230469	0.294195	-1.14739e-05	0.0208344	-8.74512e-07	0.0117089	0.00598791	0.0684444	0.023994	0.0161764	8.97348e-05	0.00819314	-8.3819e-09	0.0377006	0.0460376	0.024001	2.48663e-06	0.0295306	0.0237704	0.000414655	0.0248099	0.000129156	0.000631966	0.0458038	0.0229716	0.0172433	0.00335543	0.0354902	0.00129294
KIRC-TCGA_CZ_5452	0.0224886	0.0176461	0.000302829	0.0214387	0.000122167	0.000851914	0.0190881	0.00255544	0.0189866	0.298056	3.81842e-08	9.31509e-06	0.034009	0.0286631	0.261308	-6.65188e-05	0.0268689	-1.23586e-06	0.0122173	0.00591254	0.0361913	0.0223623	0.0161349	-4.65661e-10	0.0147788	-2.83755e-05	0.0327335	0.0281674	0.0136074	1.72481e-06	0.0294787	0.0265473	0.00044468	0.0240447	2.89455e-06	0.000491865	0.0386069	0.00130451	0.0171192	0.00141993	0.0245686	0.000736043
KIRC-TCGA_B0_5402	0.0226101	0.00474589	0.000146732	0.0211154	-5.99027e-06	0.000321321	0.0165052	0.00267611	0.0147112	0.296686	5.82077e-11	9.13739e-05	0.0322602	0.024902	0.2696	-8.72649e-06	0.0175937	-2.47732e-07	0.0111402	0.00673449	0.0469884	0.0226048	0.0161631	4.04343e-05	0.0120876	2.91038e-11	0.0350198	0.0443129	0.0240433	8.95001e-07	0.0294864	0.0199338	0.000404559	0.0237643	7.55489e-06	0.000453301	0.038365	0.00895116	0.0168651	0.00161171	0.0235297	0.000908196
KIRC-TCGA_CJ_5677	0.0211804	0.00387704	0.000155129	0.0206123	-5.93215e-05	0.000207916	0.0160395	0.00254004	0.0165618	0.296934	4.65661e-10	9.01446e-05	0.0324826	0.0241628	0.276031	-8.02055e-06	0.0204084	-3.80911e-07	0.0114938	0.0063757	0.0543554	0.023167	0.0161805	5.79618e-05	0.00968906	1.16415e-10	0.0350086	0.044839	0.0241238	1.40443e-06	0.0295004	0.0235961	0.000410542	0.024089	2.56747e-05	0.000533618	0.0411977	0.0132448	0.0170397	0.00215243	0.028244	0.0010379
KIRC-TCGA_CW_5591	0.034321	0.0158764	0.000656269	0.0200562	0.00101623	0.0011768	0.0212108	0.00446835	0.0113144	0.255208	5.12227e-09	0.00040558	0.036474	0.028577	0.269192	-1.50315e-05	0.0176601	-8.25152e-07	0.0136803	0.00759825	0.0341777	0.020923	0.0161393	1.3873e-05	0.0135195	3.25963e-09	0.0321989	0.0331434	0.0178851	3.32482e-07	0.0294419	0.0128438	0.000404358	0.0233934	1.04774e-09	0.00030946	0.0333178	0.000640579	0.0165123	0.000436731	0.0123781	0.000842184
KIRC-TCGA_CZ_5467	0.0257221	0.00975725	0.000263326	0.0214447	6.0536e-09	0.000584498	0.0186035	0.0026387	0.0187534	0.299299	1.72295e-08	8.53538e-05	0.0343932	0.0275393	0.271567	-6.0834e-06	0.0203793	-6.31437e-07	0.0121352	0.00602058	0.0407207	0.0230092	0.0161716	3.70666e-06	0.0151365	-5.00865e-06	0.0338062	0.0383692	0.0181997	1.40071e-06	0.0294808	0.0290424	0.000424758	0.0242824	6.24359e-06	0.000514455	0.0387981	0.0038529	0.0170952	0.00144066	0.0259669	0.000834256
KIRC-TCGA_B8_4622	0.0203535	0.00538671	0.000173233	0.0205879	-2.30409e-06	0.000327915	0.0160421	0.00260152	0.0160842	0.273604	0	9.55835e-05	0.0322533	0.0235918	0.248026	-3.15532e-06	0.0167876	-1.55997e-07	0.0110494	0.00645974	0.0440733	0.0226899	0.0161392	8.38786e-05	0.0100955	1.5134e-09	0.0314925	0.0474741	0.0227688	1.24238e-06	0.0294876	0.0206361	0.000410527	0.0240926	5.9437e-06	0.000542156	0.0379939	0.00782135	0.016984	0.00167909	0.0249607	0.000866279
KIRC-TCGA_CW_5585	0.0189066	0.0031438	0.000150576	0.0195826	-0.000263333	0.000132143	0.0159068	0.00241199	0.0181793	0.299368	2.44472e-09	6.20075e-05	0.0328482	0.0235682	0.287176	-8.69855e-06	0.0217995	-6.79866e-07	0.0116158	0.00610393	0.0607382	0.0236462	0.0162812	7.68863e-05	0.00858325	-3.39933e-08	0.0370202	0.044876	0.0236355	1.89804e-06	0.0295152	0.0253418	0.000413649	0.0246887	6.03273e-05	0.000603162	0.0436344	0.0172136	0.0171805	0.00271477	0.0319249	0.00116377
KIRC-TCGA_CJ_5689	0.0260011	0.013215	0.000279479	0.0219602	1.48155e-05	0.000815004	0.0188044	0.0027024	0.0177287	0.300665	2.04891e-08	5.53019e-05	0.0347181	0.0282938	0.27111	-1.8537e-05	0.0227314	-5.15953e-07	0.0121174	0.00619152	0.0368144	0.0225292	0.0161358	1.24425e-06	0.0158629	-6.60308e-06	0.033405	0.0330899	0.0162567	1.41561e-06	0.0294755	0.0262147	0.000425756	0.0238589	2.61515e-06	0.000469066	0.0377891	0.00229745	0.0170013	0.00130391	0.0228402	0.000782087
KIRC-TCGA_B0_5709	0.0197808	0.0031573	0.000141606	0.019695	-0.000239551	0.000134975	0.0158931	0.00242531	0.0177166	0.301248	2.09548e-09	7.47032e-05	0.0328405	0.0238066	0.2859	-8.31112e-06	0.022506	-6.28643e-07	0.0116627	0.00619733	0.0613958	0.0235675	0.0162668	7.60779e-05	0.00889799	-3.07336e-08	0.0371586	0.0446359	0.0239408	1.81608e-06	0.0295154	0.0260513	0.000412405	0.0245754	6.40862e-05	0.000562973	0.0434955	0.0174977	0.017146	0.00270517	0.0314105	0.001159
KIRC-TCGA_CW_5589	0.0231729	0.00699809	0.000256501	0.0209444	-1.47037e-05	0.000400044	0.0182456	0.00253026	0.0188793	0.294291	1.46683e-08	7.33286e-05	0.0338923	0.0270182	0.284235	-6.85267e-06	0.0212867	-5.15021e-07	0.012021	0.00601029	0.0460162	0.0232009	0.0161516	1.23978e-05	0.0134652	-1.32062e-06	0.0352803	0.0412877	0.0201944	1.75461e-06	0.0294926	0.0277945	0.00042206	0.024292	1.48453e-05	0.000562906	0.040251	0.00717461	0.0171167	0.00181548	0.0280632	0.000925884
KIRC-TCGA_CW_6087	0.0229687	0.00820273	0.000159323	0.0207983	2.64831e-05	0.000498727	0.0168169	0.00278394	0.0141049	0.239778	-2.91038e-11	5.29513e-05	0.0324097	0.0236198	0.223053	-4.42378e-07	0.0114599	-1.53668e-08	0.0106643	0.00674483	0.0342418	0.0222419	0.0161399	7.1004e-05	0.013656	-9.54606e-09	0.0281585	0.0437674	0.0211487	7.35745e-07	0.0294696	0.0206271	0.000403985	0.0242018	2.94298e-07	0.000420086	0.0342048	0.00338994	0.0168491	0.00099811	0.0179759	0.000662848
KIRC-TCGA_CZ_5454	0.0214258	0.0162047	0.000265643	0.0215392	2.76305e-05	0.000851959	0.0189387	0.00237356	0.0200994	0.298798	3.1665e-08	1.05798e-06	0.0325736	0.0277219	0.259358	-0.000101544	0.026357	-1.49012e-06	0.0119459	0.00573185	0.037861	0.0225332	0.0161348	-2.56114e-09	0.0148068	-3.22089e-05	0.0333025	0.0281385	0.0136042	1.9744e-06	0.029485	0.0283813	0.000446714	0.0242011	4.71622e-06	0.00054495	0.0397911	0.00177859	0.0171826	0.00161976	0.0265166	0.000753403
KIRC-TCGA_CZ_5470	0.0230601	0.0176303	0.000357322	0.0212643	0.000150613	0.000671744	0.0188532	0.002849	0.01775	0.299825	6.89179e-08	0.00010325	0.0367252	0.0307215	0.269205	-1.01998e-05	0.0243877	-4.94532e-07	0.0123629	0.00619572	0.0339991	0.0225044	0.0161362	9.77889e-09	0.0159202	-1.04085e-05	0.0321787	0.029511	0.0142813	1.53668e-06	0.0294729	0.0243556	0.000436097	0.0238867	2.0545e-06	0.000450932	0.0366838	0.00128543	0.0170462	0.00115891	0.0231613	0.000735268
KIRC-TCGA_CZ_5987	0.0266508	0.0158072	0.000541657	0.0208748	0.000534587	0.00101997	0.0200398	0.0032797	0.0141362	0.286531	1.42027e-08	0.000289083	0.0365223	0.0313081	0.282886	-1.5758e-05	0.0182051	-2.49594e-07	0.0132913	0.00686809	0.0352041	0.0217178	0.0161356	8.55885e-06	0.0132645	3.99351e-06	0.0318928	0.0314404	0.0171861	7.90693e-07	0.0294493	0.0215014	0.000419557	0.023373	2.2538e-07	0.000484981	0.0346642	0.00141397	0.0167319	0.000724256	0.0159209	0.000885859
KIRC-TCGA_B0_5706	0.0334034	0.00941262	5.08614e-05	0.0209045	1.55792e-05	0.000458628	0.0149285	0.00273381	0.0143073	0.275609	0	0.000347748	0.0350058	0.0261096	0.23849	3.21306e-08	0.0239727	-5.82077e-10	0.0119626	0.00725254	0.0399575	0.0222414	0.0161777	6.78562e-05	0.0134678	-4.39584e-07	0.030986	0.0373188	0.0203879	4.26546e-07	0.0294902	0.0334263	0.000401378	0.0237493	8.83825e-07	0.000326112	0.0342066	0.00458497	0.0167729	0.00113827	0.0218248	0.000706062
KIRC-TCGA_B0_5696	0.0228317	0.00540996	9.55984e-05	0.0202326	-1.13435e-05	0.000250824	0.015098	0.00255361	0.0160181	0.2945	5.82077e-10	0.000150427	0.0343316	0.0259174	0.269571	-4.09782e-08	0.0210279	-3.30619e-08	0.011565	0.00664121	0.048054	0.0230446	0.0163719	7.80188e-05	0.0103444	-6.10016e-08	0.0358518	0.0420103	0.0227486	9.7882e-07	0.0295008	0.0276916	0.000408761	0.0241182	1.17607e-05	0.000463508	0.038726	0.00967819	0.0169625	0.00176364	0.0249022	0.000919193
KIRC-TCGA_CW_5584	0.0283829	0.0146124	0.000508338	0.0205967	0.000270694	0.000982449	0.0200666	0.00344828	0.0135936	0.305151	7.21775e-09	0.000453711	0.0367252	0.0291963	0.280918	-7.21589e-06	0.0194246	-2.41213e-07	0.0131412	0.00706279	0.0352441	0.02162	0.0161365	1.96584e-05	0.0145524	2.59839e-07	0.0320639	0.0338189	0.0178793	8.62405e-07	0.0294505	0.0197238	0.000409544	0.0233836	8.5216e-08	0.000431351	0.0347058	0.00122097	0.0166827	0.000699088	0.016376	0.000853687
KIRC-TCGA_CZ_5466	0.018735	0.00415728	0.000147037	0.0203974	-4.37573e-05	0.0002243	0.0152242	0.00247619	0.0170079	0.291846	5.82077e-10	8.8051e-05	0.0331189	0.0238839	0.270263	-3.2261e-06	0.0193696	-1.90921e-07	0.0113512	0.00632453	0.0511626	0.0231943	0.016163	8.79839e-05	0.00925908	3.86499e-08	0.0344189	0.0443624	0.0236644	1.33179e-06	0.0294995	0.0238714	0.000412121	0.0241018	1.87382e-05	0.000609174	0.0404269	0.0118694	0.0170866	0.00210099	0.0280911	0.00100182
KIRC-TCGA_CZ_5468	0.0215745	0.016189	0.000283964	0.0215926	2.97092e-05	0.00080435	0.0188028	0.00242054	0.0201328	0.299181	4.00469e-08	2.58535e-06	0.0333235	0.0282837	0.260667	-7.01621e-05	0.0261714	-1.14553e-06	0.0119061	0.00574079	0.0374653	0.0226534	0.0161349	-2.91038e-11	0.0151783	-2.65315e-05	0.0332648	0.0287189	0.0140272	2.00979e-06	0.0294839	0.0286172	0.000445411	0.0241074	4.89876e-06	0.000545397	0.0394767	0.00178169	0.0171939	0.00161812	0.026852	0.000752017
KIRC-TCGA_CZ_5457	0.0233265	0.011247	0.00029733	0.0215331	1.17607e-05	0.00065399	0.0180165	0.00272313	0.0179806	0.294769	2.37487e-08	0.000101618	0.0350809	0.0301329	0.279975	-1.10734e-06	0.0197543	-1.31782e-07	0.0118734	0.0061869	0.0367931	0.0230135	0.0161395	8.95932e-06	0.0163044	-3.67872e-08	0.0333585	0.0360754	0.0179786	1.43051e-06	0.0294778	0.0270161	0.000422604	0.0239571	2.8722e-06	0.000543572	0.0373831	0.00300384	0.0170564	0.00138022	0.0240914	0.000829101
KIRC-TCGA_CZ_5455	0.0253374	0.014493	0.000406846	0.0209059	9.3475e-05	0.000596844	0.0189195	0.00316855	0.0166569	0.299563	3.63216e-08	0.000400603	0.0371991	0.0303768	0.280284	2.91038e-11	0.0186777	-2.04891e-07	0.0125205	0.0065074	0.0341916	0.022854	0.0161666	5.79469e-06	0.014688	-1.24332e-07	0.031522	0.0361607	0.0175835	1.05426e-06	0.0294678	0.0242489	0.000421271	0.0239885	6.04428e-07	0.000472382	0.0352473	0.0016029	0.0169409	0.000930667	0.0225089	0.00078772
KIRC-TCGA_B8_5552	0.0340752	0.0171883	0.000375912	0.0207774	0.00123927	0.00115892	0.019276	0.00378352	0.0112787	0.269155	1.2992e-07	0.000203684	0.036316	0.0330786	0.289111	-4.71435e-05	0.019966	-8.1677e-07	0.0137786	0.00775793	0.03094	0.0201913	0.0161352	5.4948e-08	0.0142528	1.27591e-07	0.0347165	0.0255889	0.0140696	5.01052e-07	0.029447	0.0130869	0.000416324	0.0233986	3.91155e-07	0.000303239	0.0332111	0.00119725	0.0164814	0.000605434	0.0108404	0.000874117
KIRC-TCGA_CZ_5988	0.0240906	0.00615844	0.000146389	0.0209406	-1.03842e-07	0.000370748	0.0165205	0.00267054	0.0153764	0.270682	0	8.84533e-05	0.032252	0.0238814	0.245772	-4.05684e-06	0.0170315	-2.45869e-07	0.0112261	0.00664029	0.0426701	0.0224414	0.0161393	6.55167e-05	0.0112531	-3.58559e-08	0.0306376	0.045177	0.0223755	8.09319e-07	0.0294855	0.0222987	0.000406347	0.024083	4.25428e-06	0.000458196	0.0373129	0.0069882	0.0169165	0.0014697	0.0229028	0.000819564
KIRC-TCGA_CJ_5672	0.026916	0.00682321	0.000151254	0.0204723	-5.07571e-08	0.000388704	0.0167557	0.00280918	0.0152181	0.291774	1.04774e-09	0.000172779	0.034501	0.0268832	0.271212	-4.66593e-07	0.0197975	-9.49949e-08	0.0118796	0.00678119	0.0433764	0.0226701	0.0165158	3.66792e-05	0.013083	-1.80677e-07	0.0353651	0.040738	0.0219533	7.86036e-07	0.0294814	0.0253367	0.000406802	0.023974	3.88361e-06	0.000419937	0.037567	0.00590113	0.0168627	0.00134189	0.0217198	0.000869319
KIRC-TCGA_CZ_5456	0.0378439	0.00968593	0.000103585	0.0211344	4.91217e-05	0.000580169	0.0166907	0.00292613	0.0142379	0.280892	0	0.000293478	0.0340494	0.0255067	0.245613	-6.45407e-07	0.0234118	-7.40401e-08	0.0122339	0.00712487	0.0403172	0.0221004	0.0162077	4.27067e-05	0.0139382	-2.65427e-07	0.0307177	0.0384365	0.0204352	4.30271e-07	0.0294726	0.032977	0.000402205	0.0237158	4.61936e-07	0.000363447	0.035325	0.00347531	0.0167792	0.00103363	0.0218602	0.000700444
KIRC-TCGA_B0_4700	0.0204587	0.0115686	8.33571e-05	0.0211623	0.000323094	0.00076367	0.014926	0.00269891	0.0120688	0.241603	-3.49246e-09	1.71065e-05	0.031031	0.0218294	0.195679	-4.98444e-06	0.00776464	2.91038e-11	0.0100871	0.00699642	0.0282414	0.0215993	0.0161555	8.10996e-05	0.0153647	3.30619e-08	0.0265146	0.0416812	0.01952	4.2934e-07	0.0294494	0.0167122	0.000401668	0.0235565	-9.54606e-09	0.000443444	0.0329885	0.00140385	0.0166224	0.0005216	0.0144463	0.000549741
KIRC-TCGA_B0_4712	0.0227169	0.0136465	0.000259109	0.0217606	4.43868e-06	0.000775188	0.018449	0.00246646	0.0191884	0.29845	3.44589e-08	1.62497e-05	0.0341489	0.0283059	0.267164	-3.34419e-05	0.0249311	-7.79517e-07	0.0118642	0.00592253	0.0373213	0.0226313	0.0161354	1.3411e-07	0.0156461	-1.45584e-05	0.0336136	0.0316588	0.0153217	1.7602e-06	0.0294812	0.0287011	0.000435457	0.024015	4.93042e-06	0.000516251	0.0386324	0.00242911	0.0171181	0.00148121	0.0254742	0.000769123
KIRC-TCGA_B0_5705	0.029661	0.00786692	0.000133358	0.0214984	9.39332e-06	0.00050737	0.0169246	0.00285962	0.0143999	0.273162	0	0.000136673	0.0324233	0.0249633	0.243672	-4.52995e-06	0.0179212	-1.61119e-07	0.0115343	0.00685385	0.0394263	0.0222212	0.0161432	4.83505e-05	0.013486	-2.00234e-08	0.0298417	0.0424667	0.021511	4.9267e-07	0.0294742	0.0245408	0.000403263	0.0237708	9.27597e-07	0.000401847	0.0362333	0.00459737	0.0168144	0.00112747	0.0211998	0.000750855
KIRC-TCGA_B0_5701	0.0299243	0.0081358	0.000188395	0.0215579	8.33534e-08	0.000542745	0.0177282	0.00280225	0.0159892	0.291083	3.49246e-09	0.00015647	0.0348705	0.0270924	0.268311	-2.41771e-06	0.0199051	-3.03611e-07	0.0121617	0.00655872	0.0412429	0.0225966	0.0161858	1.05686e-05	0.0150431	-1.60933e-06	0.0348486	0.0383699	0.0195501	9.40636e-07	0.0294776	0.0272902	0.000413068	0.0239308	3.89852e-06	0.000409469	0.0375214	0.00451146	0.0168802	0.00125209	0.0216815	0.000823751
KIRC-TCGA_CZ_5986	0.0262865	0.00615472	0.000142306	0.021569	-6.98492e-10	0.000396192	0.0162873	0.00268508	0.0155076	0.276994	0	0.000100754	0.0323037	0.0243107	0.250195	-5.65313e-06	0.0180301	-1.89058e-07	0.0114247	0.00656155	0.0436	0.0226305	0.0161412	5.00269e-05	0.0118444	-2.79397e-09	0.0310539	0.0437599	0.0222696	7.38539e-07	0.0294839	0.0238824	0.000408471	0.0238227	3.74578e-06	0.000477307	0.0379765	0.00700977	0.016919	0.00146475	0.0240741	0.000829041
KIRC-TCGA_B0_5699	0.023254	0.00534962	0.000153095	0.0211897	-2.55555e-06	0.00032533	0.0160334	0.00261574	0.0159839	0.27758	2.91038e-11	9.86606e-05	0.0324132	0.0240352	0.253673	-3.92087e-06	0.0179781	-1.83471e-07	0.0113578	0.00648651	0.0457019	0.0227779	0.0161403	6.05583e-05	0.0106916	0	0.031404	0.0450117	0.0228255	9.83477e-07	0.0294905	0.0226623	0.000409022	0.0239488	7.20657e-06	0.000505827	0.0386245	0.00855574	0.0169657	0.00165878	0.0253608	0.000885844
KIRC-TCGA_B0_5690	0.024825	0.0056881	0.000131547	0.0211104	-1.37649e-06	0.000329182	0.0159203	0.00260858	0.0159321	0.284325	5.82077e-11	0.000126563	0.0329697	0.024609	0.25702	-2.5332e-06	0.0203887	-1.43424e-07	0.011542	0.00656316	0.0461424	0.0227871	0.0161562	5.94147e-05	0.0109807	-1.16415e-09	0.0322167	0.0432588	0.0226428	9.03383e-07	0.02949	0.026927	0.000408471	0.0239507	6.71484e-06	0.000487544	0.0384014	0.00831279	0.0169583	0.00164203	0.0254091	0.000874624
KIRC-TCGA_CZ_4864	0.0204229	0.00379246	0.000180885	0.0207643	-4.99524e-05	0.000218295	0.0156436	0.00251631	0.0171359	0.284404	1.74623e-10	7.12015e-05	0.0313025	0.0228043	0.265082	-1.24462e-05	0.0185838	-4.30271e-07	0.0113281	0.00622877	0.0535207	0.0231814	0.0161398	6.43283e-05	0.00932097	3.91155e-08	0.032358	0.0468906	0.0240102	1.63168e-06	0.0295024	0.021557	0.000411704	0.0240088	2.33054e-05	0.00058008	0.041366	0.013316	0.0170853	0.00222175	0.0297368	0.00103825
KIRC-TCGA_CZ_5461	0.0263129	0.0137298	0.000401527	0.0210848	5.16363e-05	0.000664249	0.0195608	0.0031272	0.0169685	0.299292	3.81842e-08	0.000296585	0.0362156	0.0290992	0.276791	-1.77138e-06	0.0189837	-4.35859e-07	0.0127794	0.00639769	0.0357094	0.0226771	0.0161478	2.50898e-06	0.014588	-1.79559e-06	0.0316155	0.0364481	0.0173753	1.14646e-06	0.0294681	0.0239514	0.000424236	0.024094	1.30944e-06	0.000456318	0.0360306	0.00187677	0.0169477	0.000974476	0.0227868	0.000786573
KIRC-TCGA_CZ_5982	0.0227904	0.00797004	0.000180133	0.0209435	1.8362e-05	0.000516482	0.0175254	0.00280708	0.0138396	0.248794	-1.74623e-10	5.87776e-05	0.0319609	0.0231556	0.231215	-5.02542e-06	0.0130162	-2.17929e-07	0.0108446	0.00679469	0.0360145	0.0218598	0.0161458	6.06142e-05	0.0129284	-3.49246e-10	0.0283875	0.0440406	0.0214244	6.33299e-07	0.0294673	0.0176422	0.000405595	0.0240961	3.32482e-07	0.00044135	0.0351975	0.00410317	0.0167954	0.000979543	0.0191759	0.000701919
KIRC-TCGA_B0_5691	0.0225049	0.00425319	0.000143111	0.0201588	-5.95525e-05	0.000239447	0.0166362	0.00257912	0.0160643	0.300151	1.39698e-09	9.0234e-05	0.0327157	0.0248237	0.279963	-9.74163e-06	0.0202846	-5.48549e-07	0.0116273	0.00652188	0.0531265	0.0228941	0.016211	3.89777e-05	0.0109811	-1.45286e-07	0.0362478	0.0435812	0.0237299	1.1744e-06	0.029497	0.0228903	0.000408292	0.024185	2.34582e-05	0.00047078	0.0405765	0.0121626	0.0169708	0.00201219	0.0258819	0.00101441
KIRC-TCGA_CZ_5984	0.0232328	0.00593892	0.000186861	0.0213075	6.28643e-09	0.000390977	0.0165886	0.00268215	0.0156729	0.272121	0	9.49427e-05	0.0315858	0.0240158	0.25104	-9.99123e-06	0.0168572	-2.16067e-07	0.011319	0.00646552	0.0436538	0.022625	0.0161395	5.12525e-05	0.0116346	5.68107e-08	0.0303776	0.0453389	0.0226059	9.20147e-07	0.029481	0.0204287	0.000409365	0.0238501	3.52412e-06	0.000528902	0.0385756	0.00708491	0.0169338	0.00145788	0.0243314	0.000867739
KIRC-TCGA_CZ_5465	0.0242553	0.0161477	0.000306532	0.0214019	0.000150315	0.000793666	0.0183851	0.00286216	0.0165392	0.296929	4.65661e-08	0.000119835	0.0361934	0.0298837	0.274328	-7.46176e-06	0.0230468	-2.6729e-07	0.0122601	0.00642526	0.0331975	0.0223959	0.0161367	4.70318e-07	0.0158478	-3.76813e-06	0.0326334	0.0317579	0.0153021	9.96515e-07	0.0294681	0.0241355	0.000427678	0.0237744	1.28523e-06	0.000431158	0.0358068	0.00152263	0.0169613	0.00101453	0.0210457	0.000747904
KIRC-TCGA_B8_5549	0.0256688	0.0146931	0.000188723	0.0215395	5.85392e-05	0.000721097	0.0176693	0.00279357	0.0166242	0.294937	3.81842e-08	0.00020349	0.0366525	0.0311664	0.272926	-7.40401e-08	0.0224877	-2.70084e-08	0.012168	0.0065397	0.0347052	0.0228126	0.0161367	1.8701e-06	0.0153884	-2.64123e-06	0.0331683	0.0324986	0.0158665	1.0794e-06	0.029484	0.0291657	0.000420824	0.023949	1.96137e-06	0.000368498	0.0356614	0.00260533	0.0169432	0.00123437	0.0209377	0.00075765
KIRC-TCGA_CJ_6030	0.0181724	0.00321065	0.000158407	0.0195657	-0.000203699	0.00011763	0.0155526	0.00247687	0.0175982	0.296648	3.95812e-09	8.17627e-05	0.0330076	0.0247283	0.294479	-5.26197e-06	0.0205872	-3.03611e-07	0.011563	0.00617689	0.0608423	0.0237245	0.0162275	8.09021e-05	0.00887519	5.82077e-11	0.0365857	0.04564	0.0251202	1.76393e-06	0.0295146	0.0235851	0.000411779	0.0244837	5.70901e-05	0.000594951	0.0434623	0.0171787	0.017159	0.00267866	0.0311798	0.00117403
KIRC-TCGA_CJ_5680	0.0280202	0.0158741	0.000454441	0.0207967	0.00127187	0.00101721	0.0195634	0.00370491	0.0123835	0.264648	2.28174e-08	0.000668764	0.0374894	0.0338696	0.281125	-3.5055e-06	0.0170947	-6.00703e-08	0.0134876	0.00739455	0.0335477	0.0214016	0.0161389	6.49318e-06	0.0151069	6.05546e-06	0.0310417	0.0302139	0.0167364	5.08502e-07	0.0294488	0.0165429	0.000410877	0.0233163	2.83122e-07	0.000353225	0.0333638	0.00124158	0.0166045	0.000605963	0.0123639	0.000899091
KIRC-TCGA_CJ_5681	0.0237523	0.00686276	0.000137813	0.0208986	2.65427e-07	0.000426747	0.0163983	0.00271547	0.0146251	0.262808	0	9.53153e-05	0.0328818	0.0243129	0.238686	-7.06874e-07	0.0155087	-9.77889e-08	0.01101	0.0067952	0.0387472	0.0223043	0.0161398	7.29151e-05	0.0118741	-5.96046e-08	0.0304142	0.0441183	0.0219705	7.34813e-07	0.0294811	0.021076	0.000404716	0.02417	1.70991e-06	0.000423484	0.0356593	0.0053511	0.0168605	0.00126015	0.0204717	0.000759736
KIRC-TCGA_CZ_5462	0.0216129	0.0162402	0.000284418	0.0215661	2.41958e-05	0.00078313	0.018826	0.00242457	0.0200055	0.298187	4.28408e-08	3.36766e-06	0.0334495	0.0282651	0.259759	-7.20322e-05	0.0265351	-1.19861e-06	0.0118946	0.00575891	0.0371683	0.0226021	0.016135	-1.28057e-09	0.0154452	-2.94037e-05	0.0331342	0.0289322	0.013866	1.98558e-06	0.0294835	0.0280912	0.000445619	0.0241018	5.10178e-06	0.000540026	0.0392143	0.00174516	0.0171838	0.00158186	0.0269751	0.000743598
KIRC-TCGA_A3_3387	0.0187796	0.003075	0.000149272	0.0205085	-0.000180855	0.000155166	0.0150529	0.00241895	0.0177146	0.2898	4.65661e-10	4.85852e-05	0.0314341	0.022087	0.270565	-1.32322e-05	0.0186795	-6.56582e-07	0.0113029	0.00616187	0.0579159	0.0233927	0.0161427	7.98143e-05	0.00845668	-3.49246e-10	0.0338568	0.0468896	0.0239095	1.77883e-06	0.0295135	0.0222501	0.000413232	0.0242615	4.66444e-05	0.000601538	0.0424685	0.0165802	0.0171531	0.00260834	0.0312546	0.00110453
KIRC-TCGA_CZ_5985	0.0244117	0.00826719	0.000167184	0.0208121	2.97725e-05	0.00052245	0.0174662	0.00284165	0.0131777	0.237713	-3.49246e-10	5.42998e-05	0.0322736	0.0230342	0.220318	-1.8999e-06	0.0121672	-1.31316e-07	0.01067	0.00694343	0.0341555	0.0217866	0.0161424	6.67162e-05	0.0129974	-2.18861e-08	0.0280079	0.0431572	0.0210749	5.86733e-07	0.0294669	0.0183987	0.000401527	0.0242215	1.6205e-07	0.00038819	0.0339437	0.00353172	0.0167638	0.000891775	0.0170473	0.00066641
KIRC-TCGA_CZ_4863	0.0257437	0.0169789	0.000224583	0.0223076	0.000451818	0.000912175	0.0166611	0.00304207	0.0140727	0.285419	2.56114e-08	0.000283867	0.0375977	0.0311738	0.273111	-7.45058e-08	0.024547	-6.10016e-08	0.0120075	0.00691733	0.0303821	0.0221273	0.016136	1.36718e-06	0.013495	-8.49366e-07	0.0311877	0.0270555	0.0152903	9.72301e-07	0.0294649	0.030785	0.000416249	0.0235755	1.7602e-07	0.00032866	0.0334597	0.00140367	0.0168132	0.000871927	0.0169281	0.000703126
KIRC-TCGA_A3_3358	0.0184913	0.00267039	0.000165373	0.0202595	-0.000242382	0.000126511	0.0151693	0.00241831	0.0179194	0.294229	8.14907e-10	5.54435e-05	0.0313908	0.0221505	0.277921	-1.55419e-05	0.0197253	-6.66827e-07	0.0114383	0.00610262	0.0615114	0.0236222	0.0161476	8.32155e-05	0.00816989	6.98492e-09	0.0344192	0.0467585	0.0246051	2.16626e-06	0.0295159	0.0224778	0.000413463	0.024304	6.16424e-05	0.000621907	0.0437232	0.0188127	0.0171805	0.00280562	0.0330225	0.00117989
KIRC-TCGA_CZ_5989	0.0249977	0.0167136	0.000247046	0.0211203	0.000359267	0.00103498	0.0177945	0.00288907	0.014444	0.292829	2.04891e-08	0.000247136	0.0364739	0.030623	0.277125	-1.19954e-05	0.0249432	-5.47618e-07	0.0124929	0.00681192	0.0331466	0.0216249	0.0161352	7.72998e-08	0.0130421	-6.22123e-07	0.0327408	0.027426	0.0151011	7.59028e-07	0.0294596	0.0300461	0.000422731	0.0234955	3.67872e-07	0.000366092	0.0345193	0.00155011	0.0168017	0.000864565	0.0170651	0.000746608
KIRC-TCGA_B0_5712	0.0293908	0.0165654	0.000274159	0.0218067	0.000374228	0.000879183	0.0177079	0.00337435	0.0134862	0.29222	3.67872e-08	0.000409506	0.0385285	0.0313258	0.276356	-2.56114e-08	0.0219316	-4.19095e-08	0.0124947	0.00709635	0.0302143	0.0219989	0.0161377	2.08057e-06	0.0145179	-1.86265e-06	0.0316766	0.0297315	0.0153015	6.92904e-07	0.0294605	0.0236201	0.000411831	0.0235554	1.42492e-07	0.000292964	0.033399	0.00104234	0.0167709	0.000750005	0.0153759	0.000735566
KIRC-TCGA_CW_5581	0.0200306	0.00350614	0.000128686	0.0199575	-0.000150345	0.000159316	0.0155108	0.00241876	0.0176228	0.299353	1.04774e-09	7.67075e-05	0.0327898	0.0235676	0.279538	-7.59587e-06	0.0222329	-4.96395e-07	0.0115756	0.00623009	0.0580324	0.023452	0.0162528	7.27661e-05	0.00873625	-3.11993e-08	0.0363889	0.0444018	0.0234599	1.66707e-06	0.0295108	0.0270008	0.000412367	0.0245007	4.4059e-05	0.000572488	0.0424983	0.0156077	0.0171289	0.00250271	0.0304126	0.00109468
KIRC-TCGA_B0_5694	0.0212579	0.00524941	0.000123434	0.0203311	-5.18933e-06	0.000274628	0.0155396	0.00269282	0.015028	0.296692	1.16415e-09	0.000130139	0.0342547	0.0274191	0.279313	-2.37487e-08	0.0181353	-2.14204e-08	0.011363	0.00678512	0.0459736	0.0229166	0.0163414	5.93774e-05	0.0112642	0	0.0366905	0.0427367	0.0236427	8.74512e-07	0.0294928	0.0222718	0.000405855	0.0239063	7.76723e-06	0.000433579	0.0380322	0.00855958	0.0168863	0.00160149	0.0228446	0.000926614
KIRC-TCGA_B0_5697	0.0221672	0.00553906	0.00011161	0.0208817	-4.78327e-06	0.000315331	0.0152302	0.0025713	0.0158802	0.277998	1.16415e-10	0.000102252	0.0333655	0.0244016	0.252765	-3.08268e-07	0.0176298	-7.07805e-08	0.0112217	0.00659019	0.0446138	0.0227736	0.0161432	7.58767e-05	0.0106898	-4.70318e-08	0.0321727	0.0434501	0.0226501	9.08971e-07	0.0294965	0.0232903	0.00040859	0.0240424	7.50273e-06	0.000469096	0.0376648	0.00844237	0.0169634	0.00168031	0.0240998	0.000867024
KIRC-TCGA_B8_4620	0.0323821	0.0106327	0.000210643	0.0208275	0.000167459	0.000775397	0.0179059	0.00328086	0.0132819	0.277087	5.82077e-11	0.000216447	0.0334987	0.0262324	0.255242	-4.38094e-06	0.0168456	-1.06171e-07	0.0122467	0.00715107	0.035851	0.0217857	0.016246	2.57753e-05	0.0152978	-5.58794e-09	0.0318746	0.0381805	0.0202901	3.65078e-07	0.0294566	0.0216871	0.000402018	0.0235796	2.468e-08	0.000420392	0.0351149	0.00202647	0.0166685	0.00072889	0.0182006	0.00072439
KIRC-TCGA_CJ_6033	0.0216157	0.00615531	0.000143096	0.020853	-2.59839e-07	0.000376798	0.0161157	0.00262959	0.0158742	0.265774	0	5.86845e-05	0.0321112	0.0235607	0.240005	-2.80514e-06	0.0149805	-1.49012e-07	0.0109096	0.00651458	0.0409737	0.0225599	0.0161384	8.0917e-05	0.0109637	-7.72998e-08	0.0310238	0.0466964	0.0222373	9.4343e-07	0.0294853	0.021228	0.000410043	0.0242251	3.96371e-06	0.00051146	0.036895	0.00653267	0.0169596	0.00150517	0.0225148	0.000789866
KIRC-TCGA_CZ_5458	0.0225402	0.0176214	0.000299782	0.0213707	0.000147209	0.000859976	0.0189599	0.00259185	0.0184233	0.297921	3.77186e-08	1.89915e-05	0.0344974	0.029225	0.265038	-5.10402e-05	0.0269814	-1.04588e-06	0.0123017	0.00600868	0.0357683	0.0223284	0.0161349	0	0.0146118	-1.94162e-05	0.0327248	0.0280325	0.0137919	1.62795e-06	0.0294763	0.0264641	0.00044205	0.0239913	2.36742e-06	0.000473276	0.0381199	0.00134721	0.0170941	0.00135534	0.02344	0.000740737
KIRC-TCGA_CJ_5678	0.020519	0.00969976	0.000182547	0.0210107	0.000142224	0.000596322	0.01708	0.00277212	0.0141351	0.247396	-5.82077e-11	5.25303e-05	0.031305	0.0231606	0.222404	-5.40167e-06	0.0102335	-1.86265e-09	0.010803	0.0065845	0.0337141	0.0222131	0.0161559	6.8929e-05	0.0154481	7.68341e-07	0.0262886	0.0442916	0.0207848	8.31671e-07	0.0294576	0.0191441	0.000407822	0.0237727	4.28408e-08	0.000546433	0.0350793	0.00274013	0.0168124	0.000847727	0.0194476	0.000669032
KIRC-TCGA_CZ_5469	0.0238564	0.018474	0.000366315	0.0212834	0.000320561	0.000627153	0.0187133	0.00294617	0.0170757	0.293833	7.77654e-08	0.00010851	0.0373878	0.0314755	0.272925	-7.85477e-06	0.0259313	-2.36556e-07	0.0126119	0.00627747	0.0334085	0.0223762	0.0161359	3.53903e-08	0.0166679	-6.61053e-06	0.0320658	0.0275005	0.0140197	1.60374e-06	0.0294722	0.0244228	0.000434987	0.0238014	1.6652e-06	0.000448525	0.036345	0.00112948	0.0170179	0.00106224	0.0220575	0.000729293
KIRC-TCGA_B2_5636	0.017395	0.00240633	0.000140786	0.0195552	-0.000420034	9.62391e-05	0.0152453	0.00236669	0.0181126	0.300654	2.21189e-09	5.0012e-05	0.0322738	0.0228528	0.288856	-1.23158e-05	0.0208116	-7.54371e-07	0.0115512	0.00608522	0.0655321	0.0238111	0.0161899	8.84905e-05	0.00791636	-2.79397e-09	0.0370812	0.045725	0.0243923	2.20351e-06	0.0295231	0.0236586	0.000413656	0.0246707	9.47267e-05	0.00061249	0.0448476	0.0210899	0.0172044	0.00307585	0.0334652	0.00124195
KIRC-TCGA_CJ_5676	0.0201881	0.0034654	0.000162378	0.0197493	-0.000155032	0.000150427	0.016121	0.0024946	0.0173668	0.297663	1.86265e-09	9.40785e-05	0.0329817	0.0242814	0.286414	-6.98119e-06	0.0219631	-4.72181e-07	0.0117027	0.00625408	0.0591028	0.0234714	0.0163116	7.54073e-05	0.00917947	-1.16415e-10	0.0365761	0.0448005	0.0243028	1.66148e-06	0.0295089	0.0254273	0.000411712	0.0244232	4.61675e-05	0.000578389	0.0427989	0.0156701	0.0171096	0.00247049	0.0303725	0.0011306
KIRC-TCGA_CW_6088	0.0300921	0.0115602	0.000236221	0.02237	2.09808e-05	0.000782147	0.0181405	0.00283813	0.0163994	0.29129	1.83936e-08	0.000163764	0.0357184	0.028585	0.269364	-3.41237e-06	0.020969	-3.48315e-07	0.0121983	0.00641996	0.0358382	0.02243	0.0161383	1.39326e-06	0.0154696	-3.23541e-06	0.0323863	0.0348593	0.0167969	1.00769e-06	0.029471	0.0284277	0.000419311	0.0238783	2.25753e-06	0.000400648	0.0366216	0.00262392	0.01695	0.00109933	0.0211074	0.00076665
KIRC-TCGA_B8_4619	0.0204818	0.00553647	0.000175454	0.0206593	-1.64099e-06	0.000325374	0.0163001	0.00259335	0.0161328	0.26627	0	6.40824e-05	0.0317472	0.0227541	0.242469	-4.43868e-06	0.0152171	-2.21655e-07	0.0109328	0.00639555	0.0440634	0.0226421	0.0161393	7.93822e-05	0.0102845	-4.65661e-10	0.0305554	0.0477348	0.0225171	1.20606e-06	0.0294879	0.0208855	0.000411339	0.0241344	6.4522e-06	0.000540584	0.0378494	0.00803447	0.0169934	0.00168307	0.0247063	0.000837713
KIRC-TCGA_B2_5641	0.0342249	0.0109522	0.000269584	0.0223228	2.79956e-05	0.000847131	0.0189259	0.00295132	0.0162206	0.288073	9.08039e-09	0.000159062	0.0350164	0.02682	0.262658	-1.19768e-05	0.0192253	-7.86968e-07	0.012519	0.00640571	0.0373274	0.0222196	0.0161413	1.19489e-06	0.0149922	-4.6771e-06	0.0317447	0.0352359	0.0170369	9.19215e-07	0.0294657	0.0284151	0.000418849	0.0239005	2.25008e-06	0.000414319	0.0372199	0.00251862	0.0169068	0.00101729	0.020661	0.000781789
KIRC-TCGA_CW_5587	0.0231069	0.00474064	0.000211388	0.0200079	-8.22321e-05	0.000214659	0.0176466	0.00264907	0.0174437	0.293633	4.19095e-09	0.000145257	0.0343392	0.0253874	0.286116	-1.2042e-06	0.0213269	-5.87665e-07	0.0119686	0.00628397	0.0535917	0.0233097	0.0163303	5.10179e-05	0.0106731	-1.58325e-07	0.035485	0.0436927	0.0231368	1.55717e-06	0.0295022	0.0252878	0.000411607	0.0244239	2.63713e-05	0.000511445	0.0414448	0.011586	0.0170807	0.00209059	0.0280842	0.00106561
KIRC-TCGA_CZ_5463	0.0218519	0.0126444	0.000261761	0.0215206	5.44824e-08	0.000727683	0.0186969	0.00237158	0.0203681	0.300396	3.35276e-08	5.02169e-06	0.0330402	0.0275263	0.265901	-4.99189e-05	0.0243331	-1.07381e-06	0.0117855	0.0057258	0.0392899	0.0228303	0.0161356	1.14553e-07	0.0155955	-2.06083e-05	0.0341768	0.0337214	0.0154184	1.97254e-06	0.0294861	0.0291641	0.000438154	0.024216	7.91624e-06	0.000567205	0.0398053	0.00292292	0.0171981	0.00168087	0.0280154	0.00078705
KIRC-TCGA_CZ_5453	0.0237548	0.0166394	0.000292957	0.0214837	7.85887e-05	0.000869036	0.0189411	0.00265481	0.0180344	0.299157	3.39933e-08	2.95825e-05	0.0347759	0.0288657	0.266505	-3.97377e-05	0.0262343	-9.19215e-07	0.0123104	0.00610203	0.0357588	0.0223008	0.0161351	1.6531e-08	0.0148872	-1.77957e-05	0.0329738	0.0295119	0.014379	1.51433e-06	0.0294756	0.0266846	0.000436634	0.0239078	2.29478e-06	0.000457622	0.0378092	0.0015288	0.0170467	0.00129159	0.0228893	0.000747815
KIRP-TCGA_P4_A5ED	0.0217367	0.0107994	0.000240564	0.0210342	-4.19095e-09	0.000600509	0.0181274	0.00242437	0.0195044	0.298088	2.79397e-08	2.77907e-05	0.0335886	0.0283913	0.277352	-1.28523e-05	0.0230019	-4.42378e-07	0.0117417	0.00590536	0.0398964	0.0230557	0.0161369	2.08616e-06	0.0154558	-6.04242e-06	0.0351904	0.0374698	0.0173565	1.67638e-06	0.0294893	0.0290375	0.000429586	0.0242268	7.95722e-06	0.000556178	0.0389747	0.00408717	0.0171454	0.00166151	0.0272226	0.000821903
KIRP-TCGA_DZ_6133	0.0232333	0.00527404	0.000123128	0.0215312	-3.77744e-06	0.000323437	0.0154412	0.00253215	0.0160757	0.275717	0	4.40255e-05	0.0307825	0.0227942	0.255628	-1.86898e-05	0.0176142	-5.93252e-07	0.0110583	0.00643021	0.0467898	0.0225287	0.0161377	4.97363e-05	0.0107026	-3.81842e-08	0.0320704	0.0459301	0.022513	7.59028e-07	0.0294917	0.0223888	0.000409544	0.0238995	8.30553e-06	0.000527449	0.0391266	0.00959951	0.0169646	0.00172272	0.0255739	0.00086619
KIRP-TCGA_DZ_6134	0.024036	0.00494491	0.000161834	0.0214635	-2.20723e-06	0.000331148	0.0162156	0.00262868	0.015812	0.282471	0	8.31559e-05	0.0312553	0.02348	0.258159	-1.53482e-05	0.0179744	-3.47383e-07	0.0112582	0.00643712	0.0475789	0.0227754	0.0161399	4.68344e-05	0.0116974	1.39698e-09	0.0317289	0.0457163	0.0234538	1.0021e-06	0.0294877	0.0217555	0.000408471	0.0237717	7.4897e-06	0.000512123	0.039471	0.00925592	0.0169598	0.00170887	0.0260644	0.000904173
KIRP-TCGA_P4_A5E8	0.0229406	0.00699526	0.000116087	0.0204127	-1.74623e-10	0.000347748	0.0152808	0.00262676	0.0151231	0.297043	9.31323e-10	0.000137292	0.0340726	0.0273388	0.274517	-8.68924e-07	0.0212836	-2.28174e-08	0.0113226	0.00674847	0.0427882	0.0226373	0.0166946	5.45867e-05	0.0120493	-2.37487e-08	0.0369867	0.0401336	0.0222612	5.44824e-07	0.0294818	0.0274664	0.000407182	0.0240651	2.92622e-06	0.000468411	0.0372939	0.00608653	0.0169067	0.00135985	0.0228018	0.000844568
KIRP-TCGA_B9_4115	0.0201268	0.00447871	0.000124283	0.0199873	-5.06788e-05	0.000213511	0.015426	0.0024609	0.0171002	0.298687	9.31323e-10	9.19327e-05	0.0336242	0.0246592	0.276959	-3.09758e-06	0.0217797	-2.18861e-07	0.0115015	0.00635007	0.0520649	0.0232467	0.0164226	7.75307e-05	0.00939378	-5.82077e-09	0.0365963	0.0425623	0.023029	1.2042e-06	0.0295	0.0272955	0.000411257	0.0243646	2.0273e-05	0.000573873	0.0407701	0.0117334	0.0170805	0.00208503	0.0277838	0.00100207
KIRP-TCGA_A4_A4ZT	0.0284101	0.00810125	0.000153609	0.0206572	8.36328e-07	0.000503048	0.0170229	0.00276433	0.0147365	0.29477	6.98492e-10	0.000129692	0.0337925	0.0270374	0.266061	-4.4778e-06	0.0211951	-2.14204e-07	0.0119513	0.00687751	0.0413529	0.0222155	0.0165057	2.48514e-05	0.0139846	-5.20609e-07	0.0367312	0.0383052	0.0205168	5.60656e-07	0.0294737	0.0262971	0.000407927	0.0240665	2.44193e-06	0.000390656	0.0367703	0.00466314	0.0167951	0.00114363	0.0206351	0.00081934
KIRP-TCGA_BQ_5877	0.0158498	0.00180024	0.000143729	0.019394	-0.000671551	6.49318e-05	0.0145776	0.00230646	0.0185651	0.298899	2.09548e-09	3.32817e-05	0.031551	0.021443	0.28866	-1.70656e-05	0.0195852	-1.04029e-06	0.0114676	0.005988	0.0697687	0.0240274	0.0161575	0.00011149	0.00703338	0	0.0363965	0.0464937	0.0243324	2.66172e-06	0.0295313	0.0221536	0.000414848	0.0247315	0.000135168	0.000662208	0.0461282	0.0250126	0.0172673	0.00346476	0.0358488	0.00132842
KIRP-TCGA_DZ_6132	0.0313057	0.0145142	0.00044322	0.020988	0.000268497	0.000991106	0.0193006	0.00369613	0.0121241	0.307768	8.84756e-09	0.000675544	0.0377786	0.0295018	0.281148	-2.16998e-06	0.0205066	-3.03611e-07	0.0131963	0.0073992	0.033983	0.0214188	0.0161379	1.2394e-05	0.0145642	-2.37487e-08	0.0330434	0.0327847	0.0177442	5.73695e-07	0.0294489	0.0185176	0.000404313	0.0234059	1.72295e-08	0.000317723	0.0336114	0.000987723	0.0166316	0.000623703	0.0150977	0.000790819
KIRP-TCGA_GL_A59R	0.0220762	0.0104274	0.000178501	0.0208491	4.48152e-06	0.000509784	0.0162105	0.00262876	0.0164618	0.293332	1.86265e-08	0.000139825	0.0351563	0.0309013	0.286269	-5.82077e-11	0.0206994	-8.14907e-09	0.0115569	0.00647691	0.0367811	0.0229495	0.0161476	1.03638e-05	0.0155456	-4.85219e-07	0.0370285	0.0384913	0.0189848	9.98378e-07	0.0294865	0.0276647	0.000417262	0.0239694	2.37301e-06	0.000452146	0.0359896	0.0036695	0.0169434	0.00129205	0.0223514	0.000792086
KIRP-TCGA_BQ_7045	0.0324697	0.0113581	0.000585578	0.0198343	3.12403e-05	0.000850156	0.0213281	0.0041225	0.0119215	0.302703	3.72529e-09	0.000531413	0.0357791	0.0257092	0.281526	-1.35116e-05	0.0185785	-9.88133e-07	0.0135392	0.00747034	0.038997	0.0212075	0.0161377	2.76938e-05	0.0136146	-8.56817e-08	0.0327309	0.0359606	0.0200877	6.04428e-07	0.0294509	0.0136672	0.000399269	0.0234144	1.52737e-07	0.000333108	0.0358238	0.00176832	0.0165524	0.000640534	0.0146456	0.000892758
KIRP-TCGA_BQ_5890	0.0181522	0.00290541	0.000204869	0.0196749	-0.000302076	0.000137478	0.0165873	0.00238927	0.0185849	0.299589	5.82077e-09	6.66492e-05	0.0326297	0.0244148	0.294921	-1.40965e-05	0.020926	-7.05011e-07	0.0118486	0.00602832	0.0633628	0.0237355	0.0161522	6.68354e-05	0.00971359	4.88944e-09	0.0375424	0.0457804	0.0236641	2.29664e-06	0.0295181	0.0247523	0.000415497	0.0245178	8.37818e-05	0.000649273	0.0442433	0.018648	0.017175	0.00290202	0.0337355	0.00120845
KIRP-TCGA_A4_A57E	0.0199719	0.0092527	0.000172183	0.0209678	6.43842e-05	0.000575766	0.016478	0.00274928	0.0150726	0.250975	-2.91038e-11	3.44366e-05	0.0310084	0.0232537	0.223207	-5.6494e-06	0.0105229	-5.82077e-11	0.01058	0.00642857	0.033284	0.0225193	0.016142	9.951e-05	0.0137234	1.23866e-07	0.0286508	0.0466574	0.0210832	9.2946e-07	0.0294607	0.0217894	0.000411674	0.0239313	9.35979e-08	0.000617251	0.0349737	0.00262901	0.0169125	0.000969902	0.0194127	0.000644609
KIRP-TCGA_BQ_5878	0.0175857	0.00234339	0.000152856	0.0201126	-0.00037428	0.00010258	0.015097	0.00239231	0.0178407	0.297463	9.31323e-10	4.19095e-05	0.0313554	0.0218721	0.281871	-1.70916e-05	0.019099	-8.63336e-07	0.0113929	0.00611356	0.0642022	0.0236892	0.016148	8.90046e-05	0.00792813	0	0.0354382	0.0468292	0.0248544	2.21468e-06	0.0295209	0.0216506	0.000412919	0.0244015	8.23811e-05	0.000613809	0.0443499	0.020771	0.0171924	0.00298087	0.0332358	0.00122136
KIRP-TCGA_BQ_7059	0.0169639	0.00221549	0.000142716	0.0194381	-0.000497535	8.61809e-05	0.0151818	0.00234531	0.0183186	0.301011	2.56114e-09	4.62905e-05	0.0321955	0.0226326	0.290291	-1.33105e-05	0.0207705	-8.36328e-07	0.0115694	0.00604379	0.0672466	0.0239061	0.0161833	9.39369e-05	0.00769985	-1.39698e-09	0.0372019	0.0458695	0.0243607	2.35066e-06	0.0295261	0.0236116	0.000414051	0.024749	0.000109948	0.000627764	0.0453891	0.0223833	0.0172248	0.00321937	0.0344064	0.00127266
KIRP-TCGA_GL_7966	0.0236143	0.0174544	0.000502065	0.0212397	0.00191206	0.00110583	0.0190228	0.0028901	0.0145134	0.249404	1.234e-08	0.000143968	0.0343073	0.0335852	0.278518	-6.16908e-05	0.0159658	-2.24449e-07	0.0135713	0.00700179	0.0343966	0.0211673	0.0161349	8.15093e-06	0.013326	4.1306e-05	0.029792	0.0252051	0.0153438	7.00355e-07	0.029446	0.0193837	0.000430122	0.0232757	1.05705e-06	0.000636987	0.0349186	0.00167397	0.0166655	0.000776723	0.0145921	0.00101198
KIRP-TCGA_GL_A9DE	0.0244956	0.00981542	0.00025437	0.0216349	-6.51926e-09	0.000633806	0.0184181	0.00251733	0.0192952	0.297655	2.18861e-08	4.52436e-05	0.0341964	0.0277038	0.273194	-1.04606e-05	0.0210147	-5.58794e-07	0.011974	0.005918	0.0406104	0.0230502	0.0161386	2.21096e-06	0.0151747	-4.4629e-06	0.0340851	0.0366439	0.0176041	1.7602e-06	0.0294824	0.0329525	0.000427969	0.0241964	7.94046e-06	0.000545435	0.0394301	0.00397249	0.0171256	0.00156812	0.026165	0.00083743
KIRP-TCGA_BQ_7061	0.0279655	0.019154	0.000204638	0.0211544	0.00162919	0.0011856	0.0150423	0.00390892	0.00913382	0.286665	2.93367e-07	0.000890553	0.0398237	0.0376739	0.294548	-1.42958e-07	0.0259851	-1.97906e-08	0.0130576	0.00828966	0.0253227	0.0205861	0.016136	-6.98492e-10	0.0145716	-2.61702e-06	0.0364417	0.0198252	0.0129849	1.6205e-07	0.0294448	0.013223	0.000400886	0.023475	5.35511e-09	0.000175774	0.0296541	0.00102904	0.0167267	0.000592425	0.0113811	0.000656642
KIRP-TCGA_BQ_5894	0.015506	0.00164962	0.000153475	0.0189629	-0.000815451	5.63301e-05	0.0149623	0.00228441	0.0189522	0.300279	4.42378e-09	3.78042e-05	0.032049	0.0221123	0.296253	-1.37202e-05	0.0201226	-9.89065e-07	0.0116789	0.00592273	0.0735652	0.0242571	0.0161609	0.000118554	0.00722969	5.82077e-11	0.0374505	0.0465011	0.0241537	2.89828e-06	0.0295389	0.0228484	0.000415191	0.0249476	0.000183493	0.000675544	0.0473013	0.0272188	0.017292	0.00378273	0.0378809	0.00138748
KIRP-TCGA_BQ_5884	0.015899	0.0018052	0.000147782	0.0192785	-0.000674561	6.23167e-05	0.0147575	0.00232007	0.0184807	0.299718	2.44472e-09	3.64073e-05	0.0316613	0.0218157	0.291412	-1.70544e-05	0.0197357	-9.79751e-07	0.0115316	0.00598967	0.07057	0.0240729	0.0161577	0.000109926	0.00722656	1.16415e-10	0.036683	0.0464897	0.0247225	2.67103e-06	0.0295304	0.0220453	0.00041464	0.0247642	0.000139542	0.00066103	0.0464246	0.025238	0.0172601	0.00346971	0.0357498	0.00133927
KIRP-TCGA_BQ_5888	0.0237278	0.0113297	0.000258409	0.0214004	9.03234e-05	0.000866249	0.0174169	0.0026916	0.0161848	0.289032	3.72529e-09	8.93027e-05	0.0336841	0.0290194	0.274198	-1.31987e-05	0.0178011	-1.55065e-07	0.0117165	0.00657374	0.0355151	0.0222921	0.0161367	8.29436e-06	0.0172119	5.05708e-07	0.0345069	0.035488	0.0181513	1.04681e-06	0.0294638	0.0256311	0.00041838	0.0235255	7.59959e-07	0.000548206	0.0357625	0.00272256	0.0168307	0.00104499	0.0205013	0.000801623
KIRP-TCGA_BQ_5891	0.0167479	0.0020577	0.000141516	0.0192779	-0.000606522	7.54073e-05	0.0151665	0.00232445	0.0185769	0.300711	3.0268e-09	4.2174e-05	0.0322002	0.0223435	0.291616	-1.32136e-05	0.0209185	-9.75095e-07	0.0116	0.00599739	0.069068	0.0240023	0.0161797	9.91896e-05	0.00752884	-6.51926e-09	0.0372047	0.0459374	0.0240701	2.48849e-06	0.0295301	0.0236739	0.000414401	0.0248789	0.000129297	0.000633948	0.0459985	0.0237927	0.017252	0.00338773	0.035309	0.0013053
KIRP-TCGA_Y8_A8RY	0.0243506	0.0171165	0.000265315	0.0215701	0.000149101	0.000783667	0.0182472	0.00283448	0.0168287	0.294861	4.88944e-08	0.000105284	0.0369647	0.0305999	0.270261	-3.34531e-06	0.0246335	-1.98372e-07	0.0122965	0.00636733	0.0334995	0.0225092	0.0161358	4.12576e-07	0.0152134	-8.42661e-06	0.0323195	0.0283954	0.0146658	1.32248e-06	0.0294746	0.0257329	0.000429936	0.0238386	1.42865e-06	0.000399157	0.0362053	0.00144732	0.0169756	0.00114328	0.0204144	0.000746503
KIRP-TCGA_BQ_5879	0.0166359	0.0020625	0.000180624	0.0191607	-0.000657484	7.85403e-05	0.0160067	0.00234373	0.0189387	0.304179	5.82077e-09	4.82649e-05	0.0323433	0.0227345	0.297749	-1.38097e-05	0.0204616	-1.00676e-06	0.0118679	0.00594476	0.0713462	0.0241141	0.0161553	9.77144e-05	0.00809112	-9.31323e-10	0.0377162	0.0462066	0.0237554	2.77162e-06	0.0295348	0.0231962	0.000415154	0.0248265	0.000159241	0.000658184	0.0466698	0.024927	0.0172634	0.00357634	0.0369945	0.00134347
KIRP-TCGA_BQ_7055	0.0261129	0.00507365	0.000111997	0.0201991	-3.17656e-05	0.000243165	0.0161059	0.00248849	0.0170197	0.299024	5.82077e-10	0.000135466	0.0332436	0.0242835	0.271201	-5.70714e-06	0.0254545	-4.45172e-07	0.0118534	0.00642338	0.0531296	0.0230661	0.0162915	5.46351e-05	0.0103987	-4.52623e-07	0.0352782	0.0422009	0.0223727	1.12224e-06	0.0294985	0.0331468	0.000409998	0.024476	2.04816e-05	0.000499733	0.040606	0.0110963	0.0170499	0.00204466	0.0281472	0.000958428
KIRP-TCGA_DZ_6131	0.0220151	0.00762722	0.000157282	0.0206265	4.49456e-06	0.000461556	0.0165882	0.00273262	0.0148362	0.248046	-2.91038e-11	5.29438e-05	0.0321936	0.0234361	0.226028	-8.47504e-07	0.0123508	-3.0268e-08	0.010702	0.006652	0.0356065	0.0223367	0.0161382	8.19266e-05	0.0121169	-8.89413e-08	0.029622	0.0451318	0.0212556	8.40984e-07	0.0294749	0.0208558	0.000406295	0.0241792	8.01869e-07	0.000469968	0.0348617	0.00421375	0.0168781	0.00114858	0.018924	0.000696167
KIRP-TCGA_BQ_5887	0.0224232	0.0122676	0.000236109	0.0214967	2.42144e-08	0.0007267	0.0185399	0.00239958	0.0200143	0.299184	2.98023e-08	9.32254e-06	0.0332731	0.027687	0.268026	-2.99551e-05	0.0235739	-7.70204e-07	0.0117981	0.00581476	0.0392402	0.0229206	0.0161354	4.61936e-07	0.0156215	-1.59368e-05	0.0345115	0.0344993	0.0159241	1.86451e-06	0.0294885	0.029231	0.000433646	0.02425	7.77468e-06	0.000544131	0.0395875	0.00340438	0.0171633	0.001673	0.0269033	0.000800729
KIRP-TCGA_BQ_5875	0.0234412	0.00878766	0.0002435	0.021094	-3.20375e-07	0.000529714	0.0179798	0.00252232	0.0185029	0.296082	1.58325e-08	6.57514e-05	0.0339949	0.0281571	0.279426	-7.28294e-06	0.0219113	-3.42727e-07	0.011887	0.00608772	0.0417389	0.0229862	0.0161411	7.81752e-06	0.0150833	-1.60001e-06	0.0356203	0.038749	0.0189566	1.57021e-06	0.0294861	0.0287226	0.000423253	0.0241268	7.72066e-06	0.000535168	0.0389094	0.00488405	0.0170681	0.00158595	0.0260859	0.000855923
KIRP-TCGA_BQ_5882	0.0163863	0.00203674	0.000173822	0.0191719	-0.00067541	7.57203e-05	0.0157599	0.00230707	0.0192419	0.299791	6.75209e-09	4.28744e-05	0.0322379	0.0229292	0.297797	-1.26734e-05	0.0207818	-8.98726e-07	0.0117737	0.00589693	0.0707586	0.0241889	0.0161586	9.92566e-05	0.00804993	-2.32831e-10	0.0373693	0.0466687	0.0238453	2.80887e-06	0.0295365	0.0238583	0.000415869	0.02492	0.000158839	0.000672847	0.0466393	0.0246599	0.0172899	0.00360903	0.0375522	0.0013371
KIRP-TCGA_BQ_7046	0.0171452	0.00237265	0.000175096	0.0194921	-0.000546791	9.3855e-05	0.0159998	0.0023306	0.0191236	0.300275	6.51926e-09	4.49344e-05	0.0324213	0.0233885	0.296549	-1.27442e-05	0.0207871	-8.61473e-07	0.0117516	0.005916	0.0675401	0.0240549	0.0161543	7.96132e-05	0.00905454	-1.5134e-08	0.0375957	0.0461836	0.0237119	2.60957e-06	0.0295286	0.0243425	0.0004161	0.0248147	0.00012286	0.000656895	0.0458029	0.0220967	0.0172571	0.00331722	0.0357778	0.00127271
KIRP-TCGA_GL_6846	0.0212826	0.00538793	0.000161745	0.0209128	-2.00979e-06	0.000329271	0.0161139	0.00259002	0.0160625	0.270011	0	7.19391e-05	0.0316105	0.0233008	0.248459	-6.87875e-06	0.0162157	-2.58908e-07	0.0110722	0.0064365	0.0449043	0.0226574	0.0161392	6.36503e-05	0.0106125	-2.32831e-10	0.030941	0.0463862	0.0225838	1.04494e-06	0.0294887	0.0208046	0.000409618	0.0240786	6.76326e-06	0.000518717	0.0384453	0.00827619	0.0169787	0.00166382	0.0246511	0.000872761
KIRP-TCGA_BQ_7044	0.0191766	0.00436911	0.000211619	0.0199025	-0.000182651	0.000202715	0.0172429	0.00236723	0.0196046	0.298047	1.30385e-08	4.83207e-05	0.0327757	0.0257927	0.295182	-8.26456e-06	0.021714	-5.36442e-07	0.0117158	0.0058853	0.0556951	0.0237332	0.0161464	3.77037e-05	0.0115937	-3.65078e-07	0.037104	0.0455624	0.0223145	2.19233e-06	0.0295151	0.0269443	0.000418827	0.0246234	5.0202e-05	0.000644602	0.0427795	0.0134704	0.0172218	0.00259092	0.0327391	0.0010794
KIRP-TCGA_BQ_7051	0.0194323	0.00308657	0.000140682	0.0197838	-0.000215374	0.000130467	0.0155802	0.00243112	0.0175961	0.2997	1.39698e-09	7.93524e-05	0.0325779	0.0234306	0.283863	-8.78237e-06	0.0220669	-5.70901e-07	0.0115837	0.00621021	0.0606825	0.0235317	0.0162433	8.49515e-05	0.00851011	-6.98492e-10	0.0363747	0.0450459	0.0241903	1.85892e-06	0.029514	0.0256668	0.000412606	0.0245723	5.75185e-05	0.000576384	0.0432173	0.0174106	0.017146	0.00265458	0.031382	0.00115426
LUAD-TCGA_49_6743	0.0141089	0.0105942	-1.70432e-06	0.0206332	0.00825375	0.0022914	0.00907463	0.00231291	0.00534835	0.216377	-7.35745e-08	0.000660434	0.0378804	0.0179977	0.13149	-1.95578e-06	0.0261596	-1.78255e-06	0.00932756	0.0105491	0.0212215	0.0176863	0.0165703	-3.24585e-05	0.016834	-0.000249401	0.0222439	0.0213144	0.0120632	1.16415e-10	0.0294388	0.00469093	0.000381663	0.0232463	-1.50874e-06	8.77604e-05	0.0295308	9.37656e-05	0.015793	0.000294037	0.00511368	0.000323482
LUAD-TCGA_44_6147	0.0145476	0.0107157	-5.14463e-06	0.0206138	0.0080272	0.0022949	0.0087063	0.00234319	0.00524215	0.223431	-6.0536e-08	0.000764489	0.039399	0.019075	0.133943	-4.39957e-06	0.0247228	-1.60933e-06	0.00943685	0.0106321	0.0211993	0.0174945	0.0166658	-4.78029e-05	0.0163206	-0.000227816	0.0226904	0.0226549	0.0121135	0	0.0294403	0.00469165	0.000380181	0.0232467	-1.3914e-06	6.4671e-05	0.0298264	9.40859e-05	0.0157782	0.000281148	0.00410739	0.000339545
LUAD-TCGA_44_2665	0.0144721	0.0106803	-9.16421e-07	0.0206356	0.00818938	0.00226323	0.00902501	0.00234017	0.0053831	0.219769	-6.42613e-08	0.000740841	0.0387296	0.0184904	0.134896	-1.57021e-06	0.026215	-1.76951e-06	0.00937414	0.0105553	0.0213937	0.0177631	0.0164725	-3.56548e-05	0.0166256	-0.000227913	0.0227577	0.0210015	0.0124578	6.98492e-10	0.029439	0.00483567	0.000381961	0.0232463	-1.53854e-06	8.9176e-05	0.0297942	8.68887e-05	0.0157982	0.000299968	0.00510134	0.000329711
LUAD-TCGA_49_6761	0.0142747	0.0104851	-3.1013e-07	0.0206784	0.00817129	0.00221466	0.00967705	0.00231244	0.00548589	0.219528	-7.03149e-08	0.000831768	0.0365263	0.0180741	0.138129	-9.45292e-07	0.0282508	-1.55903e-06	0.00936103	0.0104073	0.0210459	0.0180248	0.0164091	-2.12155e-05	0.0168832	-0.000208177	0.022844	0.0229082	0.0124493	6.51926e-09	0.0294392	0.00478993	0.000383161	0.0232466	-1.41188e-06	9.71407e-05	0.0288597	0.000110768	0.0158366	0.000314377	0.00582281	0.000329219
LUAD-TCGA_44_2661	0.0148903	0.0107163	-3.42354e-06	0.020638	0.00792882	0.00225145	0.00878599	0.00236963	0.00528072	0.229436	-5.40167e-08	0.000865072	0.0392361	0.0196181	0.139609	-4.1686e-06	0.0248452	-1.451e-06	0.00950149	0.0106039	0.0213135	0.0176907	0.0165455	-4.32059e-05	0.0161435	-0.000200905	0.0236631	0.0243416	0.0124217	0	0.0294409	0.00479203	0.000379905	0.0232471	-1.35228e-06	6.62208e-05	0.0298478	0.000100158	0.0157914	0.000282213	0.00418349	0.00034859
LUAD-TCGA_44_6776	0.0143874	0.01068	-4.83915e-06	0.020629	0.00802261	0.00229174	0.00869733	0.00232655	0.00529553	0.221367	-6.33299e-08	0.000695482	0.0386812	0.0187579	0.132886	-4.50388e-06	0.0247425	-1.62981e-06	0.0093697	0.010619	0.0211631	0.0175225	0.0167055	-4.35114e-05	0.0164673	-0.000230104	0.0225226	0.0256239	0.0120151	0	0.0294401	0.0046864	0.000380293	0.0232467	-1.42865e-06	7.02329e-05	0.029693	9.73269e-05	0.0157806	0.00028079	0.00435844	0.000334881
LUAD-TCGA_55_6981	0.0149823	0.0106901	-4.45917e-06	0.0206809	0.00745147	0.00220615	0.00862721	0.00235423	0.00534833	0.233595	-4.93601e-08	0.000916675	0.0383621	0.0199445	0.142138	-5.50412e-06	0.0241562	-1.24704e-06	0.00942761	0.0105789	0.0211048	0.017826	0.0165198	-3.93614e-05	0.0161838	-0.000169575	0.0243101	0.0336947	0.0123887	0	0.0294424	0.00488208	0.000378788	0.0232485	-1.30944e-06	6.74464e-05	0.0295182	0.000117891	0.015803	0.000273019	0.00425723	0.00035461
LUAD-TCGA_49_4512	0.0140468	0.0103601	-5.13159e-07	0.020698	0.00773075	0.00219882	0.00930881	0.00230517	0.00557718	0.213508	-7.12462e-08	0.00083068	0.0362685	0.0176684	0.130945	-1.39698e-06	0.0291695	-1.52364e-06	0.00921777	0.0105278	0.020645	0.0181134	0.0165811	-2.06381e-05	0.0170673	-0.000198014	0.0215411	0.025266	0.0126676	4.19095e-09	0.0294387	0.00453819	0.000381261	0.0232464	-1.53109e-06	0.000103258	0.0286362	0.000101171	0.0158269	0.000299185	0.00623113	0.000329249
LUAD-TCGA_91_6847	0.0139203	0.0105487	-5.2359e-06	0.0206574	0.00803256	0.00229751	0.00871789	0.00228877	0.00535728	0.214741	-7.49715e-08	0.00055933	0.037037	0.0178417	0.12862	-4.69759e-06	0.025318	-1.62423e-06	0.00924596	0.0106073	0.0210216	0.0175491	0.016957	-3.30023e-05	0.016834	-0.000245139	0.0216686	0.0292155	0.0116886	-1.16415e-10	0.0294393	0.00448155	0.000380062	0.0232465	-1.50129e-06	7.87675e-05	0.0293719	0.000106737	0.015779	0.000272118	0.0048352	0.000323795
LUAD-TCGA_38_4632	0.0191223	0.0116262	0.000112355	0.0204254	0.00588241	0.00121415	0.0133732	0.0026025	0.00770032	0.245302	-2.32831e-10	0.00387687	0.0388961	0.0236472	0.214375	1.11461e-05	0.034992	-1.36439e-07	0.0098719	0.00950873	0.0211869	0.0205928	0.0163121	-2.55182e-07	0.0155816	2.90945e-06	0.0250656	0.0380702	0.0170324	7.689e-06	0.0294514	0.00790235	0.00039085	0.0233009	-6.85453e-07	0.000202194	0.0275978	0.000101157	0.0161524	0.000439025	0.0119742	0.000551097
LUAD-TCGA_91_6831	0.0160177	0.0106336	-8.14907e-10	0.020959	0.00693899	0.00207354	0.0105174	0.0023752	0.00562564	0.24556	-2.51457e-08	0.00144371	0.0382549	0.0219028	0.164761	-8.95932e-07	0.0273495	-4.88013e-07	0.00968289	0.0100263	0.0209721	0.0184306	0.0165136	-2.47732e-05	0.0159099	-0.000111111	0.0256926	0.0258256	0.0125196	2.37487e-08	0.0294453	0.00655949	0.000384823	0.0232733	-9.58331e-07	6.84373e-05	0.0283468	0.000151686	0.0159369	0.000343919	0.00507291	0.000397563
LUAD-TCGA_44_6146	0.0145265	0.0106779	-2.12528e-06	0.020638	0.00821796	0.00227667	0.00921965	0.00233223	0.00532691	0.223413	-6.33299e-08	0.000823244	0.0386307	0.0188395	0.138167	-2.33203e-06	0.0255861	-1.58511e-06	0.00944278	0.0105034	0.0212707	0.0176514	0.016598	-3.77856e-05	0.0164756	-0.000222847	0.0230033	0.0213132	0.0121951	3.49246e-10	0.0294402	0.00490642	0.000382222	0.0232468	-1.35414e-06	7.35931e-05	0.0294837	0.000100508	0.0158071	0.000303507	0.0045912	0.000334978
LUAD-TCGA_50_5931	0.0142204	0.0104413	-1.46218e-06	0.0206762	0.00793499	0.00223412	0.00922746	0.0023108	0.00542429	0.218327	-6.89179e-08	0.000848666	0.0370524	0.0181861	0.133648	-2.00048e-06	0.027607	-1.4212e-06	0.00932497	0.0105195	0.0208792	0.0179481	0.0166178	-2.66023e-05	0.0168813	-0.00021223	0.0221136	0.023355	0.0123099	1.16415e-09	0.0294394	0.00463355	0.000380971	0.0232466	-1.43982e-06	8.67695e-05	0.0290597	0.000105977	0.0158145	0.000290006	0.00534803	0.000333525
LUAD-TCGA_44_6778	0.0150511	0.0106843	-2.96533e-06	0.0206583	0.00786093	0.00223757	0.00889391	0.0023668	0.00531334	0.229374	-5.12227e-08	0.000908658	0.0391084	0.0197045	0.140761	-4.02704e-06	0.0249598	-1.34856e-06	0.00950086	0.0105674	0.0212275	0.017711	0.0165895	-4.19877e-05	0.0161889	-0.000193104	0.0235838	0.0250268	0.0124156	5.82077e-11	0.0294412	0.00487968	0.00038024	0.0232477	-1.32062e-06	6.49281e-05	0.0296794	0.000104018	0.0158009	0.000285596	0.00422661	0.000351496
LUAD-TCGA_55_6982	0.0154494	0.0107507	-2.2687e-06	0.0207023	0.00761378	0.00217491	0.00896501	0.00238501	0.00538164	0.237121	-4.23752e-08	0.000989884	0.0386907	0.0204639	0.148682	-3.98047e-06	0.0245167	-1.10921e-06	0.00953823	0.0104902	0.0213509	0.0178344	0.0165006	-3.63514e-05	0.0159245	-0.000158526	0.0248662	0.0319348	0.0124798	1.16415e-10	0.0294428	0.00513138	0.000380412	0.02325	-1.24518e-06	6.50249e-05	0.0294963	0.000121906	0.0158245	0.000287369	0.00426462	0.000361226
LUAD-TCGA_55_6983	0.0143686	0.0104486	-1.32713e-07	0.020678	0.00801271	0.0021518	0.00980806	0.00230916	0.00556046	0.21995	-6.79865e-08	0.00092563	0.0360681	0.0180522	0.13954	-7.29226e-07	0.0291584	-1.42492e-06	0.00933099	0.0103788	0.0208572	0.0181903	0.016403	-1.74753e-05	0.0169516	-0.000179172	0.0229392	0.0248297	0.0127562	1.67638e-08	0.0294393	0.00478591	0.000383109	0.0232467	-1.40071e-06	0.000101946	0.0286151	0.000112765	0.0158467	0.000309341	0.00615576	0.000334501
LUAD-TCGA_44_2662	0.0141924	0.0106313	-2.33203e-06	0.0206216	0.00823024	0.00229821	0.00898075	0.0023201	0.00531033	0.217532	-7.17118e-08	0.000684768	0.0383854	0.0182035	0.131631	-2.28733e-06	0.0258182	-1.76765e-06	0.0093559	0.0105753	0.0212413	0.0176251	0.0165927	-3.64669e-05	0.0167237	-0.000247642	0.0222766	0.0207367	0.0120656	2.91038e-11	0.029439	0.00467786	0.000381328	0.0232463	-1.49012e-06	8.18148e-05	0.0296576	9.18806e-05	0.0157868	0.000290535	0.00483698	0.000326276
LUAD-TCGA_50_5930	0.0139088	0.0104006	-1.3262e-06	0.0206626	0.00811008	0.00225155	0.00938305	0.00229445	0.0054132	0.215128	-7.96281e-08	0.000711307	0.0361688	0.0176302	0.131813	-1.69501e-06	0.0279087	-1.5907e-06	0.00930068	0.0104863	0.0209078	0.0178978	0.0165342	-2.17408e-05	0.0170451	-0.000232086	0.0220064	0.0234904	0.0121127	1.04774e-09	0.0294387	0.0045096	0.000381641	0.0232463	-1.45286e-06	9.32217e-05	0.0288751	0.000110485	0.0158136	0.000294119	0.0056445	0.000324026
LUAD-TCGA_50_6595	0.0147679	0.0105691	-3.47942e-06	0.0206983	0.00746402	0.00223276	0.00894555	0.00233188	0.00537947	0.227865	-5.26197e-08	0.000890776	0.0381018	0.0194952	0.139682	-4.44055e-06	0.0251892	-1.25077e-06	0.00940687	0.0105211	0.0209783	0.0177809	0.0166916	-3.79495e-05	0.0163972	-0.000188135	0.0232139	0.0291193	0.0121891	1.16415e-10	0.0294416	0.00494893	0.000380188	0.0232486	-1.30944e-06	6.83293e-05	0.0292622	0.000115164	0.0158151	0.000284813	0.00448531	0.000349946
LUAD-TCGA_44_2657	0.0145113	0.0106354	-4.19095e-07	0.0206555	0.00819847	0.00223812	0.00935465	0.00233555	0.00544632	0.22051	-6.37956e-08	0.000807837	0.0380298	0.0184617	0.137608	-1.16974e-06	0.0270208	-1.67824e-06	0.00938338	0.0104747	0.0213275	0.0178764	0.0164383	-2.99402e-05	0.0166687	-0.000219218	0.0229784	0.0213998	0.0124861	2.44472e-09	0.0294392	0.00493978	0.000382945	0.0232465	-1.4808e-06	9.24915e-05	0.0294518	9.63807e-05	0.0158181	0.000310719	0.0054044	0.000330403
LUAD-TCGA_91_6828	0.0147669	0.0107183	-5.3253e-06	0.0206823	0.00741828	0.00222176	0.00856346	0.0023281	0.00539197	0.229107	-5.58794e-08	0.000724494	0.0376186	0.0193699	0.13994	-5.93811e-06	0.0238288	-1.37649e-06	0.00933304	0.0105597	0.0212189	0.0176826	0.0166156	-3.67649e-05	0.0163717	-0.000179723	0.0239247	0.0384886	0.0121102	0	0.0294419	0.0048303	0.000379562	0.023248	-1.38022e-06	7.16858e-05	0.0294244	0.000124842	0.0157987	0.000274405	0.00445578	0.000342041
LUAD-TCGA_44_2655	0.0149058	0.0107965	-6.30692e-06	0.020663	0.00737548	0.0022161	0.00842163	0.00235157	0.00533777	0.233753	-5.12227e-08	0.000790581	0.0382656	0.019884	0.141579	-6.63474e-06	0.0233583	-1.34483e-06	0.00939393	0.0106013	0.021229	0.0176784	0.0164879	-4.05423e-05	0.0161439	-0.000172831	0.0245357	0.0377082	0.0122558	-2.91038e-11	0.0294424	0.00484894	0.000378795	0.0232482	-1.3411e-06	6.74129e-05	0.0296091	0.000119329	0.0157945	0.000268869	0.00415313	0.000349596
LUAD-TCGA_49_6742	0.0140634	0.010486	-1.28336e-06	0.0206624	0.00813562	0.00225076	0.00924441	0.00230037	0.00543758	0.216609	-7.49715e-08	0.000640042	0.0365768	0.0178182	0.13295	-2.0992e-06	0.0270076	-1.68942e-06	0.00929433	0.0104868	0.0211345	0.0178447	0.0165055	-2.49073e-05	0.0169201	-0.000230506	0.0223756	0.026723	0.0121363	5.82077e-10	0.0294387	0.00462665	0.000382043	0.0232463	-1.4957e-06	9.3095e-05	0.0291421	0.000109933	0.0158067	0.000297762	0.00555548	0.000323534
LUAD-TCGA_50_5939	0.0147277	0.0106605	-3.72343e-06	0.0206405	0.0079616	0.00226749	0.00884253	0.00234783	0.00529021	0.225366	-5.68107e-08	0.000851959	0.0390649	0.0192501	0.136694	-3.97302e-06	0.0251312	-1.46963e-06	0.00945264	0.0105946	0.0211719	0.0176416	0.0166504	-4.37386e-05	0.0163348	-0.000212617	0.0229626	0.0230816	0.0122486	0	0.0294407	0.00476609	0.000380233	0.0232471	-1.36159e-06	6.64853e-05	0.0296896	9.97335e-05	0.0157914	0.00028421	0.00426106	0.000344239
LUAD-TCGA_55_6969	0.0153608	0.010234	-6.47269e-08	0.02081	0.00619155	0.0020874	0.00982544	0.00236623	0.00566718	0.234696	-4.37722e-08	0.00140551	0.0363229	0.0199107	0.153307	-1.07288e-06	0.02887	-5.96046e-07	0.0094907	0.0103155	0.020899	0.0186429	0.0166493	-1.48974e-05	0.0164679	-0.000118941	0.0240614	0.0255637	0.0126866	1.35042e-08	0.0294422	0.00524174	0.000379875	0.0232505	-1.22376e-06	8.84682e-05	0.0285076	0.000143334	0.0158935	0.00029625	0.00584739	0.000374377
LUAD-TCGA_55_6979	0.0153266	0.0103883	-1.50874e-07	0.0207768	0.00679493	0.00208859	0.00961635	0.00235783	0.00564167	0.233376	-4.28408e-08	0.00148176	0.037027	0.0199454	0.149965	-1.2219e-06	0.0283562	-7.26432e-07	0.00944775	0.0103901	0.0206666	0.0186115	0.0165858	-2.00644e-05	0.0165133	-0.000118114	0.0237706	0.0271638	0.0128828	2.00234e-08	0.0294425	0.00513615	0.000379607	0.0232506	-1.23959e-06	8.50558e-05	0.0286199	0.000131883	0.0158763	0.000293754	0.00559881	0.000374258
LUAD-TCGA_44_6148	0.0152633	0.0108228	-5.47431e-06	0.0207313	0.0068225	0.00213362	0.00839898	0.00235516	0.0054417	0.241534	-4.47035e-08	0.000907809	0.0373766	0.020655	0.149189	-6.44475e-06	0.0227402	-1.07475e-06	0.00934053	0.0105087	0.0212289	0.0178989	0.0164922	-3.35984e-05	0.0162092	-0.000129588	0.0260478	0.0480208	0.0122629	0	0.0294452	0.00509864	0.000378236	0.0232515	-1.27964e-06	7.05048e-05	0.0291805	0.000152543	0.0158233	0.000265896	0.00437321	0.000357382
LUAD-TCGA_55_6970	0.0155429	0.0107461	-3.98606e-07	0.0207184	0.00800696	0.00217944	0.00972822	0.00238924	0.00544643	0.235038	-4.23752e-08	0.00112906	0.0389375	0.0202259	0.152309	-1.48639e-06	0.0261964	-1.04867e-06	0.00962058	0.0103562	0.0214528	0.0179007	0.0165699	-3.29092e-05	0.0159878	-0.000173979	0.0246446	0.0215773	0.0125338	2.79397e-09	0.0294422	0.0053969	0.00038366	0.0232501	-1.19302e-06	6.78934e-05	0.0292593	0.00011494	0.0158533	0.000322312	0.00458884	0.000358805
LUAD-TCGA_55_6975	0.0146975	0.0106144	-8.84756e-09	0.0207106	0.00848329	0.00218399	0.010794	0.00231726	0.00556868	0.234598	-5.6345e-08	0.0010321	0.0359614	0.0192143	0.157418	-4.2282e-07	0.027792	-1.19209e-06	0.00954327	0.0101049	0.0211085	0.0181535	0.0163476	-1.78441e-05	0.0164786	-0.000183485	0.0258716	0.0224192	0.0122133	2.28174e-08	0.029442	0.00549281	0.000387028	0.0232502	-1.0021e-06	8.58381e-05	0.0279931	0.000144333	0.0159071	0.000359349	0.00562301	0.000344321
LUAD-TCGA_55_6968	0.0140954	0.0103599	-6.69621e-07	0.0206906	0.00788707	0.00220744	0.00947857	0.00230375	0.00548926	0.217275	-7.31088e-08	0.000851452	0.0360047	0.0178715	0.134466	-1.30944e-06	0.0288195	-1.40257e-06	0.00930408	0.010466	0.0208251	0.0181248	0.0164936	-1.94311e-05	0.0170266	-0.000204533	0.0222029	0.0242946	0.0124013	4.19095e-09	0.029439	0.00455262	0.00038147	0.0232465	-1.451e-06	9.73567e-05	0.0287426	0.000113241	0.0158294	0.000296272	0.005923	0.000331089
LUAD-TCGA_55_6971	0.014029	0.010418	-7.55303e-07	0.0206496	0.00830606	0.00224772	0.00979543	0.00229451	0.00540905	0.220565	-7.68341e-08	0.000783399	0.0359554	0.0179204	0.137645	-1.3113e-06	0.0277305	-1.55345e-06	0.00935	0.0103746	0.0209162	0.0179583	0.0164137	-2.0355e-05	0.0170003	-0.000229374	0.0233513	0.0229108	0.0120273	2.56114e-09	0.0294393	0.00476988	0.000383139	0.0232466	-1.32807e-06	9.2335e-05	0.0285861	0.000118583	0.0158346	0.000306763	0.00564545	0.000326857
LUAD-TCGA_55_6972	0.01539	0.010604	-1.19396e-06	0.0207439	0.00765169	0.002176	0.00931478	0.00236753	0.00541125	0.23365	-4.42378e-08	0.00107597	0.0384698	0.0201845	0.147521	-2.92063e-06	0.025621	-1.00769e-06	0.0095208	0.0104353	0.0211109	0.0179535	0.0166182	-3.37362e-05	0.0161616	-0.000161834	0.0241723	0.0270261	0.0124719	1.28057e-09	0.0294424	0.00522223	0.000380933	0.0232506	-1.23121e-06	6.72415e-05	0.0292186	0.000119574	0.015838	0.000295214	0.00452824	0.000361562
LUAD-TCGA_49_6744	0.0147728	0.0107275	-2.7623e-06	0.0206318	0.00806877	0.00227025	0.00893703	0.00235638	0.00529538	0.225932	-5.72763e-08	0.000836253	0.0393047	0.0192526	0.138403	-3.17581e-06	0.0251552	-1.56276e-06	0.00947845	0.0105717	0.0213559	0.0176201	0.0165725	-4.33773e-05	0.0162733	-0.00021372	0.0232237	0.022197	0.0123319	5.82077e-11	0.0294404	0.00484428	0.000381134	0.0232468	-1.37649e-06	6.89328e-05	0.029792	9.6567e-05	0.0157956	0.000294268	0.00432272	0.000341378
LUAD-TCGA_44_5645	0.0144514	0.0107804	-5.22845e-06	0.0206164	0.00800747	0.0022848	0.00850144	0.00234379	0.00527625	0.224885	-6.0536e-08	0.000673592	0.0389659	0.0190427	0.134118	-5.08316e-06	0.0240992	-1.68569e-06	0.00938597	0.0106597	0.0212749	0.0175297	0.0165648	-4.5117e-05	0.016293	-0.000222929	0.0231692	0.0276919	0.0121517	-5.82077e-11	0.0294403	0.00468546	0.000379659	0.0232466	-1.44541e-06	7.1045e-05	0.0299186	9.34973e-05	0.0157732	0.000275478	0.00423926	0.000337161
LUAD-TCGA_55_6980	0.0139776	0.0105808	-5.55255e-06	0.0206422	0.00803524	0.00230663	0.00868687	0.00229931	0.00531237	0.215242	-7.31088e-08	0.000620879	0.0377725	0.0180349	0.128051	-4.45358e-06	0.025258	-1.62795e-06	0.00927573	0.0106415	0.020977	0.017514	0.0170322	-3.72566e-05	0.0167483	-0.000248536	0.0215789	0.0254677	0.0117799	-1.16415e-10	0.0294395	0.00450224	0.000379711	0.0232464	-1.48453e-06	7.50311e-05	0.0294692	9.8154e-05	0.0157752	0.000271052	0.00462878	0.000326633
LUAD-TCGA_50_5932	0.014377	0.0107068	-4.28781e-06	0.0206096	0.00812042	0.00230739	0.00873816	0.0023344	0.00525674	0.220223	-6.51926e-08	0.000712186	0.0391986	0.0186794	0.131983	-3.63961e-06	0.0249656	-1.71363e-06	0.00939965	0.0106356	0.0212384	0.0174965	0.0166836	-4.5307e-05	0.0164755	-0.000241943	0.022368	0.0211548	0.0120681	0	0.0294397	0.00464788	0.000380427	0.0232464	-1.451e-06	7.02702e-05	0.0298549	9.00254e-05	0.0157756	0.00028301	0.00431797	0.000333048
LUAD-TCGA_44_2668	0.0152144	0.010694	-3.25963e-09	0.0206795	0.00795934	0.00211254	0.00981081	0.0023614	0.00561297	0.22573	-5.07571e-08	0.00109138	0.0379719	0.019117	0.147591	-4.48897e-07	0.0281218	-1.35228e-06	0.00946707	0.0103631	0.0213085	0.0181687	0.0164199	-2.3406e-05	0.0165195	-0.00014922	0.0235609	0.0231546	0.0131585	3.1665e-08	0.0294403	0.00523087	0.000383966	0.0232474	-1.37091e-06	9.59858e-05	0.029182	0.000102758	0.015857	0.000325479	0.00577521	0.000347264
LUAD-TCGA_44_3396	0.0153237	0.0107384	-1.3411e-06	0.0206973	0.00789601	0.0022044	0.00924331	0.00237913	0.00538447	0.232781	-4.65661e-08	0.00101937	0.0389699	0.0200172	0.146938	-2.67476e-06	0.0254634	-1.19861e-06	0.00956029	0.0104813	0.0213604	0.0178336	0.0165498	-3.67239e-05	0.0160908	-0.000175655	0.0241395	0.0249255	0.012572	1.04774e-09	0.0294418	0.00509226	0.00038147	0.0232489	-1.26753e-06	6.68168e-05	0.0295252	0.000110351	0.0158277	0.000303298	0.00439464	0.000356048
LUAD-TCGA_38_4625	0.0148688	0.0104797	5.82077e-11	0.0206413	0.00757164	0.00204048	0.009965	0.00233182	0.00579086	0.22256	-5.54137e-08	0.0012058	0.0363292	0.0184813	0.144997	-2.33762e-07	0.0303998	-1.1744e-06	0.00934058	0.0103287	0.0207907	0.0185601	0.016407	-1.40518e-05	0.0168491	-0.000119194	0.0230137	0.0272279	0.0134571	6.47269e-08	0.02944	0.00501612	0.000383258	0.0232472	-1.41002e-06	0.000113346	0.0285387	0.000109456	0.0158725	0.000312872	0.00675148	0.000351161
LUAD-TCGA_49_6745	0.0141341	0.0106116	-1.2489e-06	0.020649	0.00817746	0.00228086	0.00893509	0.00231352	0.00543639	0.21602	-7.03149e-08	0.000571743	0.037763	0.0179456	0.131172	-2.34507e-06	0.0257571	-1.89245e-06	0.00926408	0.0105538	0.0212991	0.0177114	0.0165312	-3.31327e-05	0.0168525	-0.000247985	0.0223851	0.0251431	0.0121518	2.91038e-11	0.0294385	0.00475903	0.000381969	0.0232462	-1.58697e-06	9.48235e-05	0.0295917	9.19327e-05	0.0157914	0.000300542	0.00536634	0.000321202
LUAD-TCGA_44_3398	0.0154973	0.0108618	-4.44241e-07	0.0207196	0.00800848	0.00217576	0.00966483	0.00238857	0.0054763	0.234872	-4.05125e-08	0.00110961	0.0390394	0.0203339	0.152115	-1.53668e-06	0.0261242	-1.04494e-06	0.0096195	0.0103887	0.0214827	0.0178613	0.0165347	-3.33674e-05	0.0159059	-0.000172779	0.0244346	0.0234345	0.0125916	2.44472e-09	0.0294424	0.00538865	0.000383407	0.0232522	-1.21258e-06	6.7886e-05	0.029321	0.000115015	0.0158559	0.000325434	0.00455335	0.000359818
LUAD-TCGA_91_6849	0.0149532	0.0107946	-6.14673e-06	0.0206695	0.00733811	0.00220957	0.00844002	0.00235131	0.00534843	0.234108	-5.02914e-08	0.000809208	0.0382358	0.0199334	0.142128	-6.51553e-06	0.0233766	-1.30944e-06	0.00939164	0.0105916	0.0212155	0.017695	0.0164914	-4.00282e-05	0.0161501	-0.000169076	0.0245771	0.0382891	0.0122595	-2.91038e-11	0.0294426	0.00487225	0.000378817	0.0232484	-1.33179e-06	6.72415e-05	0.029562	0.000121593	0.0157975	0.00026945	0.00416616	0.000350356
LUAD-TCGA_91_6836	0.0155796	0.0103925	1.88593e-08	0.0207043	0.00634578	0.00197029	0.0101447	0.00236973	0.00592619	0.233286	-3.91155e-08	0.00170122	0.0364952	0.0198496	0.156106	-1.95578e-07	0.0306361	-6.65896e-07	0.0094825	0.0102489	0.0207932	0.01896	0.0164717	-1.14478e-05	0.0165658	-7.34963e-05	0.0237449	0.0280826	0.0135484	1.09896e-07	0.0294423	0.00539383	0.000381351	0.0232504	-1.24611e-06	0.000105925	0.0284413	0.000131629	0.0159123	0.000308499	0.00668424	0.000385828
LUAD-TCGA_91_6835	0.016128	0.0109108	-9.53674e-07	0.0208428	0.00616175	0.00199591	0.00902614	0.00241244	0.00560313	0.257858	-2.7474e-08	0.00128859	0.037473	0.0224146	0.167616	-2.90386e-06	0.0231522	-5.9139e-07	0.00952467	0.0102937	0.0213868	0.0184032	0.0163648	-2.26162e-05	0.0158727	-8.06265e-05	0.0286007	0.0497671	0.012592	1.04774e-09	0.0294479	0.00574595	0.000379078	0.0232613	-1.09337e-06	7.25836e-05	0.0288058	0.000192918	0.0158905	0.000286892	0.00464866	0.000387035
LUAD-TCGA_38_4626	0.0192143	0.0112887	9.23947e-05	0.0201238	0.0053917	0.00129926	0.0132801	0.00264119	0.00774628	0.254792	-1.04774e-09	0.00381254	0.0384642	0.0241884	0.217435	6.21192e-06	0.0338017	-5.26197e-08	0.0102132	0.00938714	0.0224356	0.0208397	0.0163729	-2.17929e-07	0.0155334	2.09548e-06	0.0260683	0.0368622	0.0168252	5.06639e-06	0.0294505	0.00827301	0.000388816	0.0232965	-6.34231e-07	0.000193983	0.0284778	0.000149108	0.0161642	0.000410281	0.011721	0.000575073
LUAD-TCGA_73_4676	0.0162227	0.0107366	2.96533e-06	0.0205706	0.00703022	0.00180461	0.0105834	0.00240581	0.00625584	0.227077	-2.98023e-08	0.00176412	0.0374597	0.0196638	0.159998	1.16415e-09	0.0320458	-8.67061e-07	0.00946951	0.0101843	0.020867	0.0191268	0.0163666	-8.32975e-06	0.0165474	-3.34606e-05	0.0231958	0.0309008	0.0147042	5.1409e-07	0.0294416	0.00571543	0.000384852	0.02325	-1.31689e-06	0.000137061	0.0284785	9.71258e-05	0.0159331	0.000333853	0.0080125	0.000389799
LUAD-TCGA_50_5936	0.0146905	0.0106668	-3.19071e-06	0.0206389	0.00799885	0.00226931	0.00886309	0.00234726	0.00530022	0.224641	-5.82077e-08	0.000831813	0.0390445	0.0191504	0.136458	-3.5651e-06	0.0252325	-1.51806e-06	0.00944305	0.0105906	0.0212172	0.0176516	0.0166242	-4.2852e-05	0.0163696	-0.000215821	0.0229479	0.0227258	0.0122691	2.91038e-11	0.0294404	0.00477877	0.000380471	0.0232469	-1.38767e-06	6.93463e-05	0.0297214	9.76175e-05	0.0157918	0.000286527	0.0043629	0.000341937
LUAD-TCGA_50_5935	0.0149723	0.0106471	-4.06429e-06	0.0207003	0.0074071	0.00221467	0.00883266	0.00234187	0.005386	0.232135	-4.74975e-08	0.000875443	0.0381012	0.0199379	0.143034	-5.4501e-06	0.024374	-1.22562e-06	0.00942576	0.0105087	0.0211043	0.0177447	0.0165889	-3.95253e-05	0.0162504	-0.000173189	0.0240387	0.0340129	0.0122077	2.91038e-11	0.0294423	0.00503008	0.000380211	0.0232497	-1.27777e-06	6.59414e-05	0.0292951	0.000123352	0.0158178	0.000285111	0.00433479	0.000353582
LUAD-TCGA_55_6984	0.0143573	0.0103353	-1.33924e-06	0.0207365	0.00736615	0.00221334	0.00936565	0.00230724	0.00549391	0.221938	-6.10016e-08	0.000946119	0.036468	0.0186229	0.137682	-2.33948e-06	0.0277624	-1.14832e-06	0.00932839	0.0104626	0.0207336	0.0180811	0.0167287	-2.42032e-05	0.0168248	-0.000192069	0.0223488	0.0259	0.0122458	1.86265e-09	0.0294403	0.00478368	0.000380643	0.0232478	-1.36532e-06	8.43629e-05	0.0287085	0.000119813	0.015839	0.000291944	0.00543877	0.000343665
LUAD-TCGA_55_6986	0.0161575	0.0108685	-9.88133e-07	0.0208168	0.00551745	0.00199927	0.00897151	0.00241281	0.00562504	0.2566	-2.98023e-08	0.00134888	0.0374467	0.0222561	0.166228	-3.19071e-06	0.0229317	-5.96046e-07	0.00950441	0.0103152	0.0213845	0.0184635	0.0163664	-2.2687e-05	0.0159949	-7.77692e-05	0.0283907	0.050782	0.012719	1.39698e-09	0.029448	0.00570291	0.000378072	0.0232592	-1.11293e-06	7.47852e-05	0.0288904	0.000185594	0.0158902	0.000283659	0.0046611	0.000385933
LUAD-TCGA_44_6777	0.0145401	0.0105496	-1.25729e-07	0.0206873	0.00837728	0.00220986	0.0102444	0.00231595	0.00549454	0.228704	-6.28643e-08	0.000962168	0.0364572	0.0187587	0.148921	-6.99423e-07	0.0276352	-1.34483e-06	0.00947154	0.0102399	0.0211413	0.0180578	0.0163864	-2.06493e-05	0.0166582	-0.000197522	0.0246439	0.0221036	0.0122704	1.14087e-08	0.0294406	0.00522836	0.000385299	0.0232478	-1.18464e-06	8.83564e-05	0.0285128	0.000126585	0.0158717	0.000336051	0.00555548	0.000336967
LUAD-TCGA_55_6985	0.0181137	0.0109906	6.19516e-06	0.0210936	0.00324757	0.00178471	0.012133	0.00256725	0.00642854	0.275989	-6.28643e-09	0.00230241	0.0369507	0.0251913	0.210712	8.14907e-10	0.0284074	-2.8871e-08	0.010125	0.00962126	0.0215678	0.0199809	0.0163117	-1.97627e-06	0.0156262	-1.72667e-05	0.030574	0.0290933	0.0134632	2.18861e-07	0.0294508	0.00809887	0.000381149	0.0232969	-6.46338e-07	9.63956e-05	0.0276023	0.000258572	0.0161373	0.000383928	0.00693181	0.000484586
LUAD-TCGA_44_6144	0.01476	0.0104962	-8.84756e-09	0.0206506	0.00775361	0.00209151	0.0098868	0.00232941	0.00568232	0.221952	-5.86733e-08	0.00110103	0.036498	0.0184982	0.143854	-4.10713e-07	0.0295901	-1.27032e-06	0.00938711	0.0103536	0.0209479	0.0183425	0.0164245	-1.67117e-05	0.0167761	-0.000140116	0.0227909	0.0251139	0.0131546	4.19095e-08	0.0294399	0.00494126	0.000383154	0.0232471	-1.37649e-06	0.000104226	0.0287178	0.000112243	0.0158615	0.000314236	0.00628951	0.000346422
LUAD-TCGA_44_6145	0.0138905	0.010462	-2.20537e-06	0.0206535	0.00813258	0.00228004	0.00914946	0.00229497	0.00537667	0.214361	-7.82311e-08	0.000662729	0.0368021	0.017696	0.129912	-2.32644e-06	0.0269164	-1.64658e-06	0.00928608	0.0105399	0.0209748	0.0177477	0.0166711	-2.69338e-05	0.0169794	-0.000245869	0.0217727	0.0231775	0.0119519	1.16415e-10	0.0294388	0.00452918	0.000381157	0.0232463	-1.48267e-06	8.80137e-05	0.0291358	0.000103824	0.0157989	0.00028833	0.00531094	0.000323012
LUAD-TCGA_55_6978	0.0148997	0.0106763	-5.72205e-06	0.0206898	0.00735143	0.0022101	0.00856885	0.00233839	0.00537612	0.232526	-4.98258e-08	0.000834033	0.0378326	0.0198213	0.141719	-6.67013e-06	0.0238374	-1.24983e-06	0.00937569	0.0105568	0.021092	0.0177321	0.0165711	-3.91714e-05	0.0162782	-0.000168778	0.0242183	0.0377094	0.0121667	0	0.0294425	0.00489485	0.000379182	0.0232491	-1.30571e-06	6.69062e-05	0.0293495	0.000126854	0.0158057	0.000273235	0.00428469	0.000351094
LUAD-TCGA_91_6829	0.0205619	0.0110637	8.27089e-05	0.0205192	0.00238302	0.00141399	0.0141523	0.00284564	0.00832424	0.285423	-9.31323e-10	0.00284483	0.0364077	0.0267432	0.242854	1.13621e-07	0.0284842	-3.0268e-09	0.0109785	0.00880104	0.0256244	0.021217	0.016212	4.4331e-07	0.0156387	1.99676e-06	0.0313539	0.0353132	0.0163106	1.04494e-06	0.0294501	0.0127631	0.000386961	0.0233084	-4.014e-07	0.000194885	0.029782	0.000386894	0.0162934	0.000420153	0.0112308	0.000644818
LUAD-TCGA_50_5933	0.0147634	0.0107085	-1.37277e-06	0.0206477	0.00814128	0.00225966	0.00910756	0.00235441	0.00535306	0.225108	-5.86733e-08	0.000817657	0.0389286	0.019083	0.139681	-2.20723e-06	0.0256469	-1.6056e-06	0.00946295	0.0105215	0.021475	0.0177172	0.016517	-3.85568e-05	0.0163718	-0.000213847	0.0233379	0.0218193	0.0124153	4.65661e-10	0.0294399	0.00493717	0.000382118	0.0232467	-1.41934e-06	7.73259e-05	0.0297571	9.64552e-05	0.0158063	0.000305176	0.00469007	0.000337653
LUAD-TCGA_38_4627	0.0207692	0.0122612	0.000240475	0.0202362	0.0053975	0.00109141	0.0147425	0.00289144	0.00820929	0.260035	1.74623e-10	0.00426416	0.0397497	0.0270517	0.244232	1.733e-05	0.0329508	-5.35511e-09	0.0105715	0.00916904	0.0226912	0.0212604	0.0164256	-8.14907e-09	0.0151697	3.01823e-05	0.0271567	0.0372462	0.0171066	9.76585e-06	0.0294563	0.00910544	0.000391304	0.0233879	-3.33413e-07	0.000206307	0.0278345	0.000133894	0.0162987	0.000508308	0.0137813	0.000645787
LUAD-TCGA_49_4490	0.0143688	0.0106933	-1.06078e-06	0.0206344	0.0081625	0.00227653	0.00894508	0.00233491	0.00541081	0.218163	-6.42613e-08	0.000684068	0.0387797	0.0183638	0.13299	-1.92225e-06	0.0257983	-1.87382e-06	0.00932634	0.010574	0.0213177	0.0177009	0.0165141	-3.79123e-05	0.0166854	-0.000237867	0.0225669	0.0216528	0.0123953	1.16415e-10	0.0294389	0.0048697	0.000382006	0.0232463	-1.55345e-06	9.01744e-05	0.0297242	8.37296e-05	0.0157948	0.000303082	0.00513929	0.000326753
PRAD-TCGA_J4_A83J	0.0273228	0.0214864	4.16301e-07	0.0209069	0.0081093	0.00034865	0.00797704	0.00465229	0.00802285	0.264673	-2.56114e-09	0.0001496	0.0429075	0.0357474	0.233815	0.000791907	0.00309136	4.00841e-05	0.0124355	0.00876221	0.023225	0.0234914	0.0161345	0.000148952	0.0144596	5.52274e-07	0.0345101	0.0168029	0.0082477	3.78117e-06	0.029532	0.0171412	0.000406481	0.0233261	-1.07102e-07	0.000210963	0.0282312	0.0029977	0.016225	0.000661537	0.0091514	0.000508428
PRAD-TCGA_EJ_7331	0.0235102	0.0204768	4.1537e-07	0.020855	0.00779608	0.000340454	0.00776514	0.00483309	0.00896457	0.265709	5.82077e-11	0.000143506	0.0428408	0.0360695	0.250645	0.000490561	0.00351559	2.33129e-05	0.0133467	0.00872517	0.0249761	0.0233423	0.0161345	3.19704e-05	0.0143935	6.48201e-07	0.0345397	0.0115838	0.0078947	6.56769e-06	0.029543	0.0208643	0.000417821	0.0232697	2.32831e-10	0.000196896	0.0285856	0.00507599	0.0162502	0.00120614	0.0108663	0.000604242
PRAD-TCGA_CH_5769	0.0196289	0.0204668	5.56931e-06	0.0208679	0.00836816	0.000374608	0.00826791	0.00492679	0.00942901	0.249546	3.95812e-09	0.000106372	0.0417447	0.0402595	0.262857	0.000414655	0.00335728	6.59004e-05	0.0137007	0.00863659	0.0239148	0.0238381	0.0161349	7.39247e-05	0.0139112	-8.33534e-08	0.0362925	0.0140016	0.00778362	3.64147e-06	0.0295259	0.0179161	0.000404276	0.0234061	0	0.000170007	0.0279349	0.00219363	0.0164261	0.00079751	0.00954726	0.000660002
PRAD-TCGA_G9_6351	0.0252194	0.0207931	4.76837e-07	0.0208315	0.00763509	0.000277959	0.00726148	0.0050634	0.00809509	0.273459	-8.14907e-09	9.40114e-05	0.0418783	0.0321959	0.221167	0.00103335	0.00247778	4.07472e-05	0.0116543	0.00869766	0.0214158	0.0238396	0.0161345	0.000244781	0.015552	3.33413e-06	0.0341413	0.0196942	0.00882965	5.28432e-06	0.0295508	0.0169005	0.000409029	0.0232873	-2.86847e-07	0.000265971	0.0272599	0.00305879	0.0161895	0.000603639	0.0105485	0.000445023
PRAD-TCGA_EJ_7781	0.0281239	0.0207177	7.7337e-06	0.021401	0.00475277	0.000585854	0.00938094	0.00402531	0.00872025	0.29506	2.7474e-08	0.000611149	0.0434753	0.0393499	0.269345	0.000113525	0.00988772	5.27874e-06	0.013447	0.00892869	0.0246693	0.0222508	0.0161348	1.28057e-08	0.0132384	-3.25032e-07	0.0362068	0.0132208	0.00854468	1.91107e-06	0.0294976	0.0167271	0.00040444	0.0233753	4.37722e-08	0.000126399	0.0283724	0.00303774	0.0164656	0.00104129	0.00918478	0.000598907
PRAD-TCGA_HC_7747	0.026976	0.0171939	1.74623e-10	0.0209677	0.000866845	0.00103584	0.0073902	0.00251096	0.00803977	0.264516	-3.72529e-09	7.27363e-05	0.0374099	0.0265732	0.235524	6.12587e-05	0.00944504	-4.06988e-07	0.00952741	0.00754443	0.023181	0.0209027	0.0161345	-7.63684e-06	0.00164838	-8.88295e-06	0.0220684	0.0113353	0.00911584	1.73785e-06	0.0294614	0.0885509	0.000393562	0.023255	-1.38301e-07	0.000123344	0.0283407	0.000200428	0.01624	0.000294238	0.00891951	0.000691488
PRAD-TCGA_EJ_7797	0.022657	0.0206354	1.19861e-06	0.0209074	0.00852579	0.000333257	0.00786609	0.0049721	0.00916466	0.27468	2.91038e-10	0.000123575	0.0423752	0.0366872	0.254258	0.000433534	0.00332406	3.14377e-05	0.0131976	0.00877652	0.0246009	0.02362	0.0161345	4.76874e-05	0.0139954	2.73809e-07	0.0368842	0.0122894	0.00799024	5.24707e-06	0.0295359	0.0213174	0.000415467	0.0232721	2.91038e-11	0.000214934	0.0280754	0.00424141	0.0163006	0.00115973	0.0106837	0.000597268
PRAD-TCGA_CH_5767	0.0274442	0.0196112	8.79168e-07	0.0211586	0.00344679	0.0004697	0.00819534	0.00428022	0.00842333	0.266115	-3.25963e-09	0.000174627	0.0420731	0.0328504	0.221016	0.000590757	0.00454745	1.88053e-05	0.0115345	0.0086233	0.0211771	0.0230667	0.0161359	0.000120625	0.014934	0	0.0357286	0.0236726	0.00923848	2.04332e-06	0.029511	0.0163743	0.000406422	0.0233235	-1.77883e-07	0.000202701	0.027405	0.00167476	0.0162281	0.000560634	0.00909159	0.000462361
PRAD-TCGA_EJ_7321	0.0245784	0.0210036	1.24145e-06	0.0208245	0.00872582	0.000260159	0.00724414	0.00513411	0.00836691	0.280728	-4.65661e-09	8.68961e-05	0.0418083	0.032086	0.228507	0.000945434	0.00231636	3.9313e-05	0.011831	0.00868058	0.0213478	0.0242833	0.0161346	0.000271089	0.0157283	4.0289e-06	0.0365949	0.0207457	0.00910014	6.15977e-06	0.0295379	0.0189437	0.000414051	0.0232741	-1.9744e-07	0.000316143	0.0269234	0.00338268	0.016247	0.000720084	0.0114327	0.000465862
PRAD-TCGA_G9_6384	0.0273382	0.020617	1.77883e-07	0.0210083	0.00618389	0.000399038	0.00756851	0.00467269	0.00804347	0.265168	-6.28643e-09	0.000150368	0.0426083	0.0330144	0.21928	0.000823066	0.00338577	2.8085e-05	0.0117374	0.00871715	0.0215736	0.0232924	0.0161346	0.000156723	0.0147823	1.41561e-07	0.0347306	0.0203114	0.00849563	2.94298e-06	0.029524	0.0160931	0.000407383	0.0233001	-2.38419e-07	0.000220358	0.0275177	0.00230181	0.0161853	0.000586011	0.00903019	0.000449091
PRAD-TCGA_EJ_7123	0.0418077	0.0190406	6.59749e-06	0.0223117	0.00371048	0.000654325	0.00942838	0.00439426	0.00819448	0.278393	-1.74623e-09	0.000171818	0.0412598	0.0341799	0.223202	0.000179879	0.00548425	2.54996e-06	0.0119824	0.00876206	0.0261766	0.0225875	0.0161347	6.55465e-06	0.0153528	-7.27363e-07	0.0357719	0.0232848	0.00958499	1.13714e-06	0.0294762	0.0138025	0.000397585	0.0233224	-9.0804e-08	0.000161737	0.0300969	0.00134331	0.0162387	0.000564717	0.00899383	0.000471085
PRAD-TCGA_EJ_7330	0.0326222	0.0207348	1.27777e-06	0.0214765	0.00680056	0.000527851	0.00819427	0.00454742	0.00857663	0.270275	0	0.000148229	0.042636	0.0371026	0.240748	0.00033652	0.00467415	1.26399e-05	0.0126678	0.00877839	0.0253822	0.0229534	0.0161346	1.28336e-05	0.0143102	-3.11993e-08	0.0346845	0.0182838	0.00819504	2.32086e-06	0.0295018	0.0162553	0.000404932	0.0233302	-1.39698e-08	0.000163026	0.0291643	0.00216421	0.0162778	0.000724822	0.00939271	0.000536494
PRAD-TCGA_HC_7745	0.0302417	0.0156871	4.49456e-06	0.0211959	0.000367925	0.00093691	0.0101697	0.00280134	0.00929737	0.270518	-5.82077e-11	0.000116006	0.0382824	0.0281185	0.249741	3.22349e-05	0.0118434	-1.24332e-07	0.0104322	0.00753471	0.0251435	0.0212796	0.0161347	-8.18633e-07	0.00238229	-7.86036e-06	0.0257419	0.0151208	0.0111695	1.47149e-06	0.0294645	0.0798318	0.000398286	0.0232837	-2.42144e-08	0.000148036	0.0296035	0.000394523	0.0163217	0.000390366	0.0101621	0.000690818
PRAD-TCGA_EJ_7793	0.0234023	0.0201603	1.80677e-07	0.0207962	0.00776216	0.000372954	0.00780267	0.00479995	0.00902852	0.259577	4.65661e-10	0.000157483	0.0427875	0.0366072	0.25354	0.000424519	0.00349782	2.68146e-05	0.0135811	0.00877979	0.0250636	0.0231105	0.0161346	2.02395e-05	0.0138869	9.31323e-08	0.0343266	0.0106149	0.00757515	5.52647e-06	0.0295449	0.0201103	0.000416175	0.0232754	3.95812e-09	0.000173628	0.0284927	0.0050694	0.0162627	0.00123146	0.0103151	0.000625305
PRAD-TCGA_EJ_7784	0.0238566	0.0208213	7.66479e-07	0.020883	0.00813216	0.000308923	0.00762713	0.00496413	0.00879899	0.273258	-2.91038e-11	0.00012327	0.0426669	0.0351301	0.245547	0.00062108	0.00326762	2.5101e-05	0.0129394	0.00869992	0.0241191	0.0236859	0.0161345	7.25575e-05	0.0148885	1.82539e-06	0.0353807	0.0139922	0.00829887	6.82473e-06	0.0295412	0.0208284	0.000417165	0.0232684	-2.32831e-09	0.00023222	0.0283172	0.00460318	0.0162445	0.00107339	0.0111305	0.00056123
PRAD-TCGA_EJ_7328	0.0306552	0.020175	9.28529e-07	0.0213999	0.00695524	0.000512265	0.00823712	0.00447333	0.00878507	0.274397	5.82077e-11	0.000178002	0.0425586	0.036958	0.245332	0.000279076	0.00467688	9.69693e-06	0.0129777	0.00886029	0.0257102	0.022863	0.0161346	5.51715e-06	0.0138207	-3.25963e-08	0.0349487	0.0149866	0.0080871	2.96719e-06	0.0295106	0.017114	0.000408694	0.023309	-5.82077e-11	0.000159107	0.0290039	0.00307813	0.0162981	0.000967234	0.00977012	0.00055515
PRAD-TCGA_HC_8260	0.0241765	0.0208492	3.13856e-07	0.0208845	0.00807193	0.000312179	0.00748557	0.00500381	0.00863537	0.259198	-1.74623e-10	0.000139065	0.0427726	0.0354627	0.241815	0.000820756	0.00266373	4.43384e-05	0.0129282	0.008652	0.0233206	0.023648	0.0161345	0.000125632	0.0147456	1.2964e-06	0.0330866	0.0137806	0.00801545	5.02914e-06	0.0295502	0.0197667	0.000414774	0.0232817	-1.35042e-08	0.000226192	0.0282516	0.00414938	0.0162412	0.000850797	0.0104056	0.000554167
PRAD-TCGA_HC_8262	0.0294399	0.021396	1.85519e-06	0.0213328	0.00722471	0.000533372	0.00832787	0.00430055	0.00858694	0.277977	5.82077e-11	0.000251599	0.0439812	0.0380011	0.247637	0.000378773	0.00633925	1.47894e-05	0.0126649	0.00870881	0.0242998	0.0229373	0.0161347	1.48788e-05	0.0143792	-4.65661e-10	0.0345544	0.01895	0.0083248	2.46242e-06	0.0294979	0.0158738	0.00040336	0.0233593	-1.234e-08	0.000157714	0.0284708	0.00204982	0.0163232	0.000688702	0.00905123	0.00055109
PRAD-TCGA_G9_6362	0.0244651	0.0145388	1.11312e-05	0.0209078	0.000632063	0.000482805	0.0100807	0.00384285	0.0105104	0.257226	-1.74623e-10	0.000177734	0.0408004	0.0316755	0.232175	0.000272997	0.00700882	2.08989e-05	0.0117789	0.00825557	0.022995	0.0226462	0.0166123	0.000101015	0.0138061	-1.06543e-06	0.0358264	0.0270952	0.0137357	1.01794e-06	0.0295095	0.0196119	0.000406407	0.0233755	-4.19095e-08	0.000232741	0.0283715	0.00169136	0.0164408	0.000585332	0.0102605	0.000590637
PRAD-TCGA_G9_6348	0.0285082	0.0145368	3.46825e-05	0.0212075	0.000671774	0.000482924	0.0120319	0.003802	0.0107368	0.270344	0	0.000291415	0.0383807	0.0327625	0.236826	0.000127234	0.00966272	2.82004e-06	0.0116373	0.00811624	0.0253068	0.0226086	0.0163089	0.000124641	0.0158407	2.79397e-09	0.0333163	0.0317754	0.0158091	4.98258e-07	0.0294919	0.0215126	0.000398889	0.0233976	-2.14204e-08	0.00024192	0.0290368	0.00157972	0.0164695	0.000558525	0.0122275	0.000608601
PRAD-TCGA_EJ_7789	0.0230973	0.0206646	1.05891e-06	0.0209193	0.00817153	0.000319287	0.00781339	0.00490667	0.00906086	0.276269	5.82077e-11	0.00012593	0.0426168	0.0361105	0.251128	0.000470646	0.00348237	2.34544e-05	0.013121	0.00873485	0.0247427	0.0235958	0.0161345	4.30197e-05	0.0144029	1.03004e-06	0.0360965	0.0129598	0.00813875	6.40191e-06	0.0295382	0.0217186	0.000417419	0.0232667	0	0.000219442	0.0282648	0.00460926	0.016269	0.0011887	0.0111445	0.00058835
PRAD-TCGA_EJ_7125	0.024664	0.0208852	1.3113e-06	0.020812	0.00871673	0.000252105	0.00718263	0.0051548	0.00829458	0.281785	-7.21775e-09	7.91065e-05	0.0415713	0.0313045	0.223433	0.000968352	0.00217836	4.08106e-05	0.0115467	0.00868416	0.0208035	0.0243275	0.0161346	0.000315689	0.0158683	4.49643e-06	0.0365855	0.0222784	0.00925177	5.98095e-06	0.0295388	0.0184	0.000413127	0.0232767	-2.8871e-07	0.000330523	0.0265456	0.00313404	0.0162447	0.000664622	0.0115624	0.000446841
PRAD-TCGA_EJ_7315	0.0252849	0.0210908	2.01166e-05	0.0213825	0.00672552	0.000470534	0.00993395	0.00439094	0.00909787	0.295959	8.19564e-08	0.000704676	0.0435555	0.041726	0.282382	0.000116244	0.0113732	1.01998e-05	0.0137067	0.00886738	0.0235533	0.0225638	0.0161357	5.06639e-07	0.0126924	-4.88944e-09	0.0361328	0.0115255	0.00831258	1.83843e-06	0.0295049	0.0178764	0.000404604	0.0233684	1.3737e-07	0.000140481	0.0276006	0.00288665	0.0165753	0.00102907	0.00964668	0.000633866
PRAD-TCGA_G9_6499	0.0262084	0.0144391	3.16352e-05	0.0213746	0.000519723	0.000583082	0.0115939	0.00331339	0.0114923	0.277343	1.74623e-10	0.000300288	0.0392803	0.0326267	0.252229	0.000101939	0.0100609	2.22772e-06	0.0117883	0.00786331	0.0260543	0.0227495	0.0162016	4.0587e-05	0.0160558	-2.6077e-07	0.038357	0.0280991	0.014516	1.03749e-06	0.02949	0.0217467	0.00040631	0.0234418	-5.82077e-11	0.00024236	0.0298706	0.00174828	0.016506	0.000688016	0.0122816	0.000609569
PRAD-TCGA_HC_7740	0.0282853	0.0161683	4.42378e-09	0.0209548	0.000555426	0.00102709	0.00772938	0.00248064	0.00819427	0.256455	-5.12227e-09	2.96906e-05	0.0370883	0.025659	0.233225	4.72143e-05	0.00950766	-7.45058e-07	0.00926205	0.00744745	0.0236425	0.0208719	0.0161345	-8.49366e-06	0.00163871	-1.16788e-05	0.0211954	0.0117939	0.00960162	1.84402e-06	0.0294615	0.0908396	0.000393257	0.0232557	-1.41561e-07	0.000128552	0.028848	0.000157125	0.0162041	0.000278622	0.00912473	0.000704095
PRAD-TCGA_EJ_7786	0.0255812	0.0205864	1.15205e-06	0.0210549	0.00728491	0.000441082	0.00830027	0.0043959	0.0090048	0.282182	5.35511e-09	0.00028798	0.0433055	0.0381826	0.261166	0.000248574	0.00553244	1.52476e-05	0.0136333	0.00892222	0.0253226	0.0227863	0.0161346	2.16439e-06	0.0130393	-6.0536e-09	0.0362034	0.011166	0.00779024	3.5651e-06	0.0295288	0.0185266	0.000409916	0.0233031	3.1665e-08	0.000146069	0.0286822	0.00416049	0.0163392	0.00119936	0.0094738	0.000624374
PRAD-TCGA_HC_7819	0.0245923	0.0208028	1.47149e-07	0.0208546	0.0077624	0.00033281	0.00762013	0.00487618	0.00856942	0.253874	-5.82077e-11	0.000154197	0.0429296	0.0361776	0.242197	0.000734493	0.00280644	4.36008e-05	0.0130839	0.00868884	0.0236795	0.0234173	0.0161345	9.43169e-05	0.0144772	8.17701e-07	0.0321005	0.0133233	0.00781336	4.44986e-06	0.0295488	0.0197166	0.000413202	0.0232947	-6.75209e-09	0.000201486	0.0283827	0.00408395	0.0162306	0.000852928	0.00998425	0.000569627
PRAD-TCGA_HC_7742	0.0253375	0.0211565	2.95229e-07	0.0209331	0.00803378	0.000333667	0.00763387	0.00485511	0.00840628	0.258483	-6.98492e-10	0.000147149	0.0426961	0.0359495	0.238809	0.000792816	0.00274667	4.6771e-05	0.0127651	0.00870606	0.0233139	0.0235556	0.0161345	0.000130564	0.0146163	8.93138e-07	0.0331141	0.0151357	0.00804713	4.03635e-06	0.029541	0.0186289	0.000410855	0.0233052	-3.67872e-08	0.000216395	0.0283009	0.0034688	0.016235	0.000745878	0.00985515	0.000542477
PRAD-TCGA_G9_6333	0.0251965	0.0166695	1.01291e-05	0.0213347	0.00136535	0.000497013	0.00936651	0.00376284	0.0100327	0.275434	0	0.00019031	0.04002	0.033959	0.249631	0.000311591	0.00688911	8.32044e-06	0.011644	0.00815216	0.022707	0.0228684	0.0161429	6.6001e-05	0.00874275	-2.17929e-07	0.037506	0.0213439	0.0115727	1.19768e-06	0.0295019	0.0361996	0.000405602	0.023381	-3.86499e-08	0.0002231	0.0278995	0.00139439	0.0164163	0.00059706	0.0106435	0.000564173
PRAD-TCGA_HC_7752	0.0299202	0.0148198	2.23964e-05	0.0210439	0.000572994	0.000526451	0.0113681	0.0034878	0.0108176	0.273985	-2.91038e-11	0.000345148	0.0398695	0.0315047	0.240421	0.000162043	0.0112007	3.68059e-06	0.0118857	0.00811592	0.0266954	0.0225821	0.0167724	8.34912e-05	0.0145153	-6.1281e-07	0.0375973	0.0296403	0.0150211	7.71135e-07	0.0294891	0.0249395	0.000401132	0.0234334	-1.44355e-08	0.000232711	0.0295738	0.00144777	0.0164522	0.00058753	0.0121022	0.000579119
PRAD-TCGA_HC_8259	0.0250553	0.0208216	5.26197e-07	0.0208234	0.00784215	0.000274971	0.0072481	0.00506581	0.00811413	0.27397	-7.68341e-09	9.36314e-05	0.04183	0.0323125	0.222746	0.00104931	0.00241907	4.18536e-05	0.0117078	0.00869393	0.0214324	0.0239025	0.0161345	0.000248954	0.015591	3.44403e-06	0.034317	0.0195701	0.00883159	5.44637e-06	0.0295504	0.0171054	0.000409491	0.0232869	-2.70084e-07	0.000270449	0.0272594	0.00314145	0.0161963	0.000611015	0.0106249	0.000450194
PRAD-TCGA_HC_7211	0.0297188	0.0152406	3.36207e-07	0.0212192	0.000206478	0.00100616	0.00875408	0.00253803	0.00872984	0.260303	-3.0268e-09	4.01512e-05	0.0370871	0.0258053	0.237657	3.70108e-05	0.00999129	-6.6217e-07	0.00953209	0.00737643	0.0243978	0.0210222	0.0161346	-5.20051e-06	0.0018072	-1.13547e-05	0.0222703	0.0141875	0.0105409	1.74902e-06	0.0294622	0.0897937	0.000395589	0.0232652	-7.45058e-08	0.000140615	0.0294106	0.000216849	0.0162465	0.000307567	0.00960583	0.000708699
PRAD-TCGA_EJ_A8FO	0.0357644	0.0208991	1.54041e-06	0.0217229	0.00630185	0.00054799	0.00826463	0.00447647	0.00832087	0.274517	-1.16415e-09	0.000136495	0.0422757	0.0361525	0.228894	0.000338957	0.00468929	7.89389e-06	0.0121996	0.00878373	0.0256169	0.0229589	0.0161346	1.70618e-05	0.0145556	-3.21306e-08	0.0351522	0.0204942	0.00849119	1.88127e-06	0.0294918	0.015348	0.000402682	0.0233354	-7.77654e-08	0.000179611	0.0293674	0.00181538	0.0162563	0.000642478	0.00934437	0.000480302
PRAD-TCGA_EJ_7792	0.0237753	0.0207337	1.14739e-06	0.0209545	0.00813222	0.00035008	0.00796011	0.00471167	0.0090751	0.280146	5.82077e-10	0.000157274	0.0427971	0.0368251	0.254792	0.000386499	0.00400274	2.12379e-05	0.0132483	0.0088014	0.0249868	0.0233999	0.0161346	2.41399e-05	0.013963	2.73809e-07	0.0366169	0.0124447	0.00804275	5.49853e-06	0.0295347	0.0209889	0.000415161	0.023274	8.14907e-10	0.000198647	0.028385	0.00441223	0.0162898	0.00119938	0.0106494	0.000598006
PRAD-TCGA_HC_7737	0.0301529	0.0150046	1.9297e-06	0.0208344	0.000421532	0.000961393	0.00948736	0.0027533	0.0087395	0.264601	-6.98492e-10	9.33185e-05	0.0377592	0.0272264	0.246125	3.78937e-05	0.010558	-2.6077e-07	0.0101322	0.00752705	0.0247337	0.0211062	0.0161347	-2.23331e-06	0.00199234	-8.02428e-06	0.0241007	0.0149459	0.0108845	1.60001e-06	0.0294626	0.0838975	0.000395954	0.0232676	-5.26197e-08	0.000136621	0.029363	0.000306316	0.0162677	0.000335269	0.00940865	0.000709608
PRAD-TCGA_CH_5768	0.0273751	0.0213051	5.17815e-07	0.0210006	0.00820038	0.000379741	0.00799426	0.00462139	0.00815222	0.26594	-1.39698e-09	0.000155702	0.0429466	0.0365041	0.235457	0.000670671	0.00348657	3.32408e-05	0.0124693	0.00874564	0.0235633	0.0233813	0.0161345	0.000106886	0.0143136	1.52737e-07	0.0357148	0.0174677	0.008174	3.11062e-06	0.0295208	0.0173927	0.000405923	0.023336	-8.84756e-08	0.000208221	0.0282426	0.00273031	0.0162469	0.000664786	0.00906602	0.000509441
PRAD-TCGA_G9_6496	0.0277893	0.0189216	1.66893e-06	0.0213646	0.00367546	0.000482768	0.00844714	0.00438033	0.0087423	0.264728	-6.98492e-10	0.000241078	0.0416667	0.0334415	0.226103	0.00049188	0.00478622	1.61454e-05	0.0119212	0.00861826	0.0215439	0.0229062	0.0161353	9.25362e-05	0.0148587	-5.35511e-09	0.0362507	0.021565	0.00922906	1.70991e-06	0.0295147	0.0171654	0.000404425	0.0233317	-9.54606e-08	0.000193782	0.0274424	0.00176035	0.0162672	0.000579588	0.00920486	0.000490107
PRAD-TCGA_HC_7738	0.0279588	0.0166161	3.49246e-10	0.0209659	0.000716045	0.00103354	0.00748765	0.00249571	0.00803789	0.25856	-4.65661e-09	4.13433e-05	0.0372778	0.0260471	0.233295	5.24372e-05	0.00929159	-6.23055e-07	0.00933048	0.00750577	0.023361	0.0208646	0.0161345	-8.6017e-06	0.00164023	-1.07996e-05	0.0214105	0.0115585	0.00935781	1.80677e-06	0.0294613	0.0897766	0.000393152	0.0232543	-1.49012e-07	0.000123307	0.0285777	0.000167795	0.0162053	0.000280142	0.00894281	0.000699401
PRAD-TCGA_G9_6356	0.0268917	0.0209191	2.2538e-07	0.0209374	0.00759247	0.00037121	0.00776029	0.00475866	0.00802535	0.26405	-3.25963e-09	0.000163697	0.0431096	0.0347451	0.22816	0.000825137	0.00320147	3.52748e-05	0.0122049	0.00873899	0.0225535	0.0233623	0.0161345	0.000151448	0.0143338	2.19792e-07	0.0349292	0.0173905	0.0082314	3.18326e-06	0.029529	0.0170358	0.000406593	0.0233114	-1.48546e-07	0.000216804	0.0278045	0.00275746	0.0162179	0.000645362	0.00885093	0.000485599
PRAD-TCGA_EJ_7317	0.0246787	0.0209137	1.32807e-06	0.0208099	0.00870269	0.000252225	0.0071896	0.00515507	0.00831366	0.281517	-6.51926e-09	8.12858e-05	0.0416394	0.0313899	0.224053	0.000961006	0.00219499	4.01028e-05	0.0116016	0.00868329	0.020886	0.0243269	0.0161346	0.00030753	0.0158373	4.51505e-06	0.036514	0.0221376	0.00923848	6.04987e-06	0.0295387	0.0184665	0.000413544	0.023276	-2.70084e-07	0.000328943	0.0266035	0.00320329	0.016246	0.000676885	0.0116048	0.000450075
PRAD-TCGA_G9_6363	0.0173912	0.0208474	1.25431e-05	0.0210803	0.00817019	0.000372238	0.00863567	0.00530462	0.00983438	0.256655	1.81608e-08	0.000258103	0.0411393	0.041371	0.267501	0.00036449	0.00391483	0.000139833	0.0141761	0.00845531	0.0226033	0.0240787	0.0161346	0.000172861	0.0128752	0	0.0393901	0.010884	0.00751263	2.58163e-06	0.0295401	0.0239158	0.00040818	0.0233105	5.82077e-11	0.000243902	0.0274192	0.00241123	0.0165722	0.000712052	0.0103371	0.000620596
PRAD-TCGA_EJ_7782	0.0246333	0.0209648	1.43982e-06	0.0208226	0.00879464	0.000254668	0.0072175	0.00515008	0.0083538	0.282439	-5.82077e-09	8.15243e-05	0.0416584	0.0315852	0.226059	0.000943571	0.00222038	4.01363e-05	0.0116602	0.00868428	0.0209853	0.0243587	0.0161346	0.000302173	0.0158169	4.34741e-06	0.0369215	0.0218695	0.00923619	6.09644e-06	0.0295363	0.0188635	0.000413977	0.0232748	-2.44007e-07	0.000331551	0.026633	0.00323536	0.0162525	0.000700191	0.0116019	0.000455908
PRAD-TCGA_HC_8258	0.0265493	0.017407	2.32831e-10	0.0209627	0.00102097	0.00100274	0.00732934	0.00255026	0.00809419	0.264461	-2.79397e-09	8.20383e-05	0.0376255	0.0271375	0.237614	6.67721e-05	0.0091446	-1.90921e-07	0.00972459	0.0076001	0.0231251	0.0209849	0.0161346	-5.49108e-06	0.00168224	-8.19191e-06	0.0224845	0.0111233	0.0089967	1.75275e-06	0.0294628	0.0867339	0.000394508	0.0232559	-1.23866e-07	0.000123009	0.028242	0.000244543	0.0162445	0.000312395	0.00889197	0.000689879
PRAD-TCGA_G9_6365	0.0273263	0.0195642	8.9407e-07	0.0211591	0.00363445	0.000468992	0.00817224	0.0043162	0.00840792	0.265557	-3.0268e-09	0.00018464	0.0420048	0.0328981	0.221105	0.000586905	0.00448161	1.88909e-05	0.0115797	0.00863352	0.0211437	0.0230446	0.0161357	0.000120282	0.0148861	0	0.0358083	0.0234157	0.00915715	2.05077e-06	0.0295126	0.0164096	0.000406295	0.0233244	-1.67638e-07	0.00020171	0.0273735	0.00169688	0.016227	0.000557423	0.00909388	0.000464745
PRAD-TCGA_G9_6342	0.0245683	0.0210622	3.68804e-07	0.0209634	0.00830278	0.000325844	0.00747195	0.00507313	0.00838718	0.258851	-1.28057e-09	0.000155322	0.0425107	0.0354723	0.234982	0.00086835	0.00264704	4.85666e-05	0.0125439	0.00871575	0.0229122	0.0236799	0.0161345	0.000174209	0.0143832	6.5472e-07	0.0341041	0.0156849	0.00809869	3.76813e-06	0.0295292	0.0190547	0.000410512	0.0233029	-7.68341e-08	0.000242643	0.0278273	0.00312051	0.0162522	0.000686794	0.00968969	0.000509776
PRAD-TCGA_EJ_7794	0.0243234	0.0209191	2.88524e-06	0.0211115	0.00687876	0.000471428	0.00858858	0.00429297	0.00907248	0.286264	2.18861e-08	0.000460513	0.0433946	0.0394574	0.271914	0.000192299	0.00733757	1.51321e-05	0.013817	0.00888777	0.0245839	0.0226068	0.0161347	8.67061e-07	0.0107759	-7.12462e-08	0.0360629	0.00984079	0.00767806	2.52761e-06	0.0295186	0.0217669	0.000406496	0.0233259	1.00117e-07	0.000134967	0.0283081	0.00364229	0.0164345	0.00114089	0.00913987	0.000649199
PRAD-TCGA_EJ_7785	0.0235865	0.0207089	1.12318e-06	0.0209414	0.00816774	0.000340752	0.00791576	0.00477783	0.00906912	0.278538	2.91038e-10	0.000141457	0.0426934	0.0365838	0.253543	0.000412762	0.00379169	2.20425e-05	0.0132091	0.00878009	0.0249454	0.0234774	0.0161346	2.97986e-05	0.0141957	4.45172e-07	0.0365205	0.0126031	0.00807494	5.84125e-06	0.0295359	0.021187	0.000415988	0.0232713	2.32831e-10	0.00020583	0.0283635	0.00448777	0.0162821	0.00119942	0.0108389	0.000594407
PRAD-TCGA_EJ_7783	0.0353627	0.0189469	2.35699e-05	0.021735	0.00476018	0.000573665	0.0103134	0.00461605	0.00892991	0.299781	1.46683e-08	0.000401989	0.0425552	0.0386821	0.261411	0.000124581	0.00834441	3.45334e-06	0.0127124	0.00887081	0.0246689	0.0227869	0.0161352	3.6303e-06	0.0134002	-6.84522e-08	0.0374454	0.0168216	0.00966546	1.32434e-06	0.0294805	0.0159982	0.000400439	0.0233922	0	0.000157885	0.0283956	0.0018231	0.0164918	0.000867367	0.00980988	0.000566691
PRAD-TCGA_EJ_7314	0.0243514	0.0201671	2.16067e-07	0.0208633	0.00749037	0.000430278	0.00788519	0.0046702	0.0090265	0.267846	3.0268e-09	0.000221811	0.0430956	0.0378195	0.260169	0.000316739	0.0042028	2.19084e-05	0.0138927	0.00890118	0.0253708	0.0228229	0.0161346	4.14811e-06	0.0130358	-6.75209e-09	0.0355886	0.0101736	0.00741664	3.74019e-06	0.0295407	0.0186249	0.000411369	0.0232899	3.39933e-08	0.000142977	0.0288275	0.00464602	0.0163012	0.00120644	0.00932839	0.000640988
PRAD-TCGA_EJ_7327	0.0233471	0.0207034	7.92555e-07	0.0209005	0.0080196	0.000307403	0.00767383	0.00497253	0.00890356	0.273273	0	0.000126101	0.0426994	0.0354763	0.247453	0.000570104	0.00335109	2.3298e-05	0.0130474	0.00869074	0.0244577	0.0236346	0.0161345	5.81443e-05	0.0147266	1.87755e-06	0.0351877	0.0133454	0.00821081	6.95139e-06	0.0295413	0.0215493	0.000418089	0.023266	-2.91038e-10	0.000226751	0.0283675	0.00480215	0.0162467	0.00113459	0.0112373	0.000575542
PRAD-TCGA_CH_5761	0.0258876	0.0213501	2.38419e-07	0.020881	0.00798294	0.000346273	0.00772822	0.00469595	0.00830021	0.261048	-6.98492e-10	0.000153989	0.0429941	0.0361972	0.239921	0.000757724	0.00296246	4.26732e-05	0.0127466	0.00873685	0.0233439	0.0234683	0.0161345	0.000113755	0.0147622	1.02445e-06	0.0332883	0.0157285	0.008071	3.98606e-06	0.0295409	0.0173177	0.000409178	0.023314	-3.91155e-08	0.000204533	0.0283997	0.0033872	0.0162208	0.000735432	0.00959286	0.00054384
PRAD-TCGA_EJ_7115	0.0246136	0.0210654	9.37842e-07	0.0208377	0.00867251	0.000276521	0.00731167	0.00506729	0.00835121	0.275709	-3.72529e-09	9.55388e-05	0.041939	0.0330206	0.232205	0.000971436	0.00238073	4.32469e-05	0.0120687	0.00867933	0.0217596	0.0241318	0.0161345	0.000240691	0.0155477	2.93553e-06	0.0359916	0.0188582	0.00881797	5.79283e-06	0.0295408	0.0188054	0.000413083	0.023278	-1.53203e-07	0.000290193	0.0273499	0.00342037	0.0162418	0.000714883	0.0109529	0.000481307
STAD-TCGA_BR_7716	0.0230286	0.0112074	9.8519e-05	0.0224001	0.000242658	0.00098072	0.0139599	0.00569573	0.00809163	0.315311	0	0.000719264	0.0373096	0.0280371	0.247164	2.32644e-06	0.0126756	1.83936e-08	0.0106693	0.00847888	0.0300841	0.0221978	0.0161643	2.79024e-06	0.0222132	-3.80352e-06	0.0305285	0.0331801	0.0112716	2.58908e-07	0.0294609	0.00784138	0.000361934	0.0233206	-1.00583e-07	0.000126161	0.0295189	0.000252455	0.0163837	0.000921145	0.00771159	0.000554815
STAD-TCGA_IN_8663	0.0294143	0.0270939	0.000292085	0.0243894	0.0131323	0.000781998	0.0107718	0.00783831	0.00555483	0.17553	-3.30619e-08	0.000123367	0.0488598	0.0215104	0.113773	3.69735e-07	0.00525019	-1.1446e-06	0.00996688	0.00792187	0.016116	0.0204166	0.0161348	-5.3931e-05	0.0141444	-1.85892e-06	0.00954592	0.0114688	0.00953621	7.58097e-07	0.0294298	0.00494652	0.0003969	0.0232474	-9.77889e-09	7.71023e-05	0.0289169	3.64594e-05	0.0163156	0.000105023	0.00733447	0.000460394
STAD-TCGA_CG_5730	0.0198529	0.0107894	7.48634e-05	0.0215789	0.000180438	0.00115848	0.0165847	0.0047892	0.00958476	0.294823	0	0.000262968	0.0320071	0.0241661	0.234879	-6.70552e-07	0.00664437	1.28057e-09	0.0107914	0.00822544	0.0279472	0.0224073	0.016186	3.41572e-05	0.0267716	-1.19489e-06	0.024831	0.042487	0.014035	2.33762e-07	0.029463	0.00777844	0.000365198	0.0233944	-6.33299e-08	0.000126168	0.0311408	0.000416845	0.0164179	0.000854865	0.00708401	0.000635818
STAD-TCGA_CG_5721	0.0187479	0.0109071	5.34691e-05	0.0215707	0.000211276	0.00103824	0.016372	0.0045155	0.00974438	0.279902	0	0.000186384	0.0318602	0.0232009	0.222474	-4.20026e-07	0.00710738	2.21189e-09	0.0105666	0.00821	0.0265798	0.0225588	0.0161912	2.82936e-05	0.0279615	-9.80683e-07	0.0229739	0.0468926	0.0130481	2.5332e-07	0.029465	0.00747561	0.000367679	0.0234447	-4.33065e-08	0.000122517	0.0304171	0.000285104	0.0164052	0.000788927	0.0067434	0.000635505
STAD-TCGA_BR_6457	0.0209258	0.0104575	9.0532e-05	0.0224724	0.0001323	0.00108553	0.0134706	0.00722757	0.00830892	0.300271	-2.91038e-10	0.000383362	0.0340582	0.0244798	0.230176	5.82077e-10	0.00989836	2.93367e-08	0.0105185	0.00831577	0.0317218	0.0225136	0.0161494	1.01458e-05	0.0237833	-5.01797e-06	0.0255463	0.0378349	0.0110402	2.8871e-07	0.0294596	0.00790349	0.0003573	0.0232653	-2.27243e-07	0.000127763	0.0307457	0.000237927	0.0164003	0.00115734	0.00739777	0.00054875
STAD-TCGA_CG_5734	0.0176406	0.0112707	6.8225e-05	0.0215575	0.000236817	0.000953898	0.0172753	0.00422737	0.0107548	0.280386	5.82077e-11	0.000168122	0.0317047	0.0234405	0.224964	-1.95578e-07	0.00604808	4.70318e-08	0.0107838	0.00789723	0.0272467	0.0229556	0.0162137	3.7767e-05	0.0299464	-3.37139e-07	0.0234164	0.0471184	0.0133202	2.69152e-07	0.0294635	0.00866258	0.000373438	0.023497	-2.70084e-08	0.000163905	0.031512	0.000301242	0.0164681	0.000749633	0.00738344	0.000643767
STAD-TCGA_CG_5728	0.0195839	0.0100483	6.68205e-05	0.0223205	0.000113375	0.00118913	0.0133311	0.00752002	0.00809276	0.288634	-1.16415e-09	0.000261396	0.0324673	0.0227344	0.218185	-2.81259e-07	0.00884083	1.35042e-08	0.0103328	0.00839362	0.031248	0.0223694	0.016147	1.29603e-05	0.0243688	-5.99772e-06	0.0238222	0.0398531	0.0111158	2.45869e-07	0.0294588	0.0072954	0.000355296	0.0232585	-2.90573e-07	0.000112124	0.0307617	0.000240117	0.0163557	0.00113825	0.00674376	0.000535958
STAD-TCGA_HU_A4GN	0.0511938	0.013614	5.62333e-05	0.0219562	0.000846222	0.00132161	0.0162569	0.00443415	0.00884664	0.263566	-2.91038e-11	0.000124455	0.032	0.02596	0.207715	-9.70811e-06	0.00724626	-1.12224e-07	0.0121205	0.00870916	0.0263389	0.0209279	0.0161711	7.68341e-09	0.0206203	-1.57543e-05	0.0280867	0.027132	0.0133558	2.04891e-08	0.0294497	0.00810456	0.000376813	0.0234676	-3.07336e-08	9.47788e-05	0.030548	0.000246122	0.0162878	0.000486746	0.00858214	0.000514217
STAD-TCGA_BR_7717	0.0219974	0.0110552	9.54941e-05	0.0225412	0.000212684	0.00100586	0.0137953	0.00613281	0.00824004	0.312125	0	0.00058303	0.0361605	0.026674	0.241633	9.46224e-07	0.0115603	2.98023e-08	0.0106296	0.00837061	0.030762	0.0223878	0.0161564	5.11296e-06	0.0226777	-4.28408e-06	0.0284663	0.0347402	0.0112344	2.90573e-07	0.0294617	0.00802994	0.000360131	0.0232885	-1.49477e-07	0.000131138	0.0299682	0.00024341	0.0164117	0.00106461	0.00766742	0.000553012
STAD-TCGA_HU_A4GP	0.0501275	0.0134362	4.11533e-05	0.0219801	0.000763953	0.00123706	0.0157515	0.00406195	0.00913551	0.25992	-1.16415e-10	8.0023e-05	0.0318808	0.0256016	0.204166	-9.05804e-06	0.00836349	-2.84053e-07	0.0109769	0.00859234	0.0264458	0.0207447	0.0161791	1.18744e-07	0.018989	-1.50613e-05	0.028591	0.0272518	0.0141795	1.60653e-08	0.0294493	0.00999227	0.000380665	0.0234149	-2.93367e-08	0.000102371	0.0303586	0.000366688	0.0163106	0.000511169	0.00974834	0.000497028
STAD-TCGA_HU_8238	0.0252646	0.0117724	0.00020346	0.0217161	0.000155203	0.000965908	0.015973	0.00654393	0.0101076	0.303956	2.28174e-08	0.000571832	0.0348811	0.0311131	0.261569	3.93763e-06	0.00588989	2.2538e-07	0.0122186	0.00826201	0.0268115	0.0236421	0.0161597	3.61651e-05	0.025068	-1.02445e-08	0.0277797	0.0388181	0.0110654	4.2282e-07	0.0294645	0.00801581	0.000371784	0.0235555	-1.16415e-10	0.000112653	0.0311039	0.000398293	0.0165595	0.00070028	0.00738636	0.00079985
STAD-TCGA_CG_5722	0.0212667	0.010527	9.04948e-05	0.0224506	0.000133537	0.001074	0.0134973	0.00704321	0.0083254	0.301741	-2.32831e-10	0.000405841	0.0343973	0.0247752	0.231314	1.55997e-08	0.0100725	2.09548e-08	0.0105206	0.00833914	0.0315645	0.0224881	0.0161488	9.51625e-06	0.0237898	-5.0813e-06	0.0260199	0.0380314	0.0110655	2.90573e-07	0.0294597	0.00786531	0.00035765	0.0232708	-2.04891e-07	0.000126623	0.030593	0.000237711	0.0163991	0.00114471	0.007476	0.00055036
STAD-TCGA_BR_6454	0.0200937	0.0101089	7.9073e-05	0.0223896	0.000114173	0.00114197	0.0134713	0.00738022	0.00815707	0.293666	-5.82077e-10	0.000323258	0.033144	0.0236467	0.224776	-4.98258e-08	0.00918707	2.56114e-08	0.0104413	0.00836363	0.0313088	0.0224241	0.0161528	1.24797e-05	0.0241365	-5.13904e-06	0.0245478	0.0393037	0.0110078	2.6729e-07	0.0294588	0.00761059	0.000356175	0.0232613	-2.72878e-07	0.000116594	0.0308572	0.000243202	0.01638	0.00110495	0.0069004	0.000546657
STAD-TCGA_BR_7704	0.0338495	0.0152816	5.09135e-05	0.0215439	0.0017578	0.0010348	0.0140159	0.0049348	0.00779065	0.282661	2.6077e-08	0.00136928	0.0394271	0.0347076	0.245155	1.54041e-06	0.0120497	1.62981e-07	0.011761	0.0090335	0.0250468	0.021393	0.0161656	-1.32713e-08	0.0198519	-3.32855e-06	0.0340076	0.0225039	0.0108463	2.09548e-07	0.0294523	0.00893021	0.000377946	0.0234076	-5.82077e-11	6.06067e-05	0.0296857	0.000424564	0.0163754	0.000504613	0.0060626	0.000670001
STAD-TCGA_HU_A4GH	0.0512044	0.0136104	3.52934e-05	0.0227911	0.000963181	0.00140023	0.0156188	0.0047625	0.00809568	0.250823	-5.82077e-11	5.46463e-05	0.0313418	0.0262318	0.194059	-1.41636e-05	0.00568244	-1.32713e-07	0.0116511	0.00888172	0.0249473	0.020571	0.0161636	-9.54606e-08	0.0193584	-2.68482e-05	0.0274205	0.0248923	0.012139	9.08039e-09	0.029446	0.00607032	0.000375338	0.0235602	-2.00234e-08	6.45518e-05	0.0300266	0.000186808	0.0162474	0.000415809	0.00754932	0.000468068
STAD-TCGA_IN_AB1X	0.0458637	0.02445	0.000289097	0.026079	0.00906077	0.000800252	0.0124806	0.00668779	0.00678489	0.195246	-1.76951e-08	0.000148058	0.0480391	0.023397	0.131381	1.1418e-06	0.00751916	-9.86271e-07	0.0105339	0.00743666	0.0193718	0.0209266	0.0161359	-2.89083e-05	0.014713	-2.18861e-06	0.0113168	0.0147858	0.00986358	5.71832e-07	0.0294329	0.00689584	0.000397585	0.0232552	-1.16415e-10	9.93013e-05	0.0307673	0.000116311	0.0163692	0.00015071	0.00949451	0.000448927
STAD-TCGA_FP_7829	0.0572807	0.0153981	6.15157e-05	0.021726	0.00206579	0.00112922	0.013635	0.00560847	0.00734207	0.264678	2.32831e-10	0.000307694	0.0355529	0.0295112	0.217291	-8.61473e-09	0.00690079	0	0.0115122	0.00913659	0.0264888	0.0210291	0.0161507	-2.01166e-07	0.0186825	-1.94907e-05	0.0351781	0.0211299	0.0110843	4.56348e-08	0.0294456	0.00655356	0.000376664	0.0233702	-1.83936e-08	6.50212e-05	0.0316517	0.00021366	0.0161772	0.000360429	0.00595078	0.000564173
STAD-TCGA_IN_AB1V	0.0469455	0.0250896	0.00034941	0.0258094	0.0103102	0.000714004	0.0125008	0.00945553	0.00663051	0.199788	-6.51926e-09	0.000264667	0.0517064	0.0263447	0.144558	1.60933e-05	0.00902888	-4.44241e-07	0.0106734	0.00752166	0.019444	0.0210441	0.0161374	-1.71624e-05	0.0143793	2.91038e-11	0.0122436	0.0142815	0.00960228	9.56468e-07	0.0294329	0.00695029	0.00039807	0.0232582	-4.65661e-10	0.000106335	0.0307633	9.33409e-05	0.0164032	0.000130698	0.010117	0.000480644
STAD-TCGA_BR_6802	0.0218174	0.0106505	9.28044e-05	0.0217625	9.48384e-05	0.00102483	0.01464	0.00642592	0.00926426	0.281422	1.04774e-09	0.000395425	0.0346518	0.0268289	0.23187	1.84402e-07	0.00815102	1.81608e-08	0.0109211	0.00845763	0.0272359	0.0226814	0.0161502	1.46106e-05	0.0256949	-1.76951e-06	0.0248589	0.0438418	0.0110111	3.13856e-07	0.0294619	0.00741482	0.000362881	0.023409	-3.07336e-08	9.2499e-05	0.0300137	0.000318661	0.0164287	0.000930935	0.00723517	0.000670418
STAD-TCGA_HU_A4HB	0.0582262	0.0149041	3.35723e-05	0.0211877	0.000800595	0.00108229	0.0159967	0.00356759	0.0103401	0.271105	-5.82077e-10	0.000321783	0.0337174	0.0248122	0.203553	-1.88127e-06	0.0194528	-3.11993e-07	0.0120531	0.0086098	0.0343445	0.0207143	0.0163897	8.84943e-06	0.0183324	-1.22897e-05	0.0287704	0.0287266	0.0164876	1.72295e-08	0.0294535	0.0229403	0.000380672	0.0234321	-9.77889e-09	0.000128523	0.0312096	0.00055144	0.0163959	0.000596218	0.0152234	0.000496686
STAD-TCGA_IP_7968	0.0546336	0.0216033	0.000327006	0.0263355	0.0058021	0.000812829	0.0142669	0.0058578	0.00810981	0.215858	-4.42378e-09	0.000234455	0.0471248	0.0257134	0.160447	2.19233e-06	0.009783	-4.58211e-07	0.0110813	0.00716925	0.0217891	0.0216018	0.0161394	-8.39122e-06	0.015998	-1.55717e-06	0.0140937	0.0193887	0.0107137	3.84636e-07	0.0294361	0.00925273	0.000398122	0.0232797	2.91038e-11	0.000142038	0.0319912	0.000199378	0.0164971	0.00019253	0.012095	0.0004813
STAD-TCGA_BR_6453	0.0187995	0.0102341	5.51902e-05	0.0218096	0.000131749	0.00118777	0.0156194	0.00530213	0.00900251	0.289794	-5.82077e-11	0.000228889	0.0315977	0.0231693	0.226374	-8.00937e-07	0.00635701	6.0536e-09	0.0105109	0.00838772	0.028181	0.0224809	0.0161783	2.9318e-05	0.0272548	-2.7176e-06	0.0238642	0.0435914	0.0124081	2.44938e-07	0.0294636	0.00691029	0.000360489	0.0233422	-9.68576e-08	9.91449e-05	0.0307236	0.00034371	0.0163736	0.000919759	0.0060907	0.000611044
STAD-TCGA_BR_7851	0.0227338	0.011664	0.000115037	0.0216633	0.000443429	0.00105831	0.0182956	0.00420603	0.0105167	0.286679	1.74623e-10	0.000213303	0.0321993	0.0262514	0.236238	-8.3074e-07	0.0071193	1.39698e-09	0.0110786	0.00784358	0.0280515	0.0225975	0.0161659	2.98843e-05	0.0246746	-8.42847e-08	0.0250425	0.0369879	0.0149823	3.07336e-07	0.029459	0.00875238	0.00037697	0.0234677	-2.32831e-10	0.000170246	0.0314077	0.000607885	0.0164877	0.000768393	0.00937784	0.000683859
STAD-TCGA_IN_7806	0.0371958	0.0262613	0.000283107	0.0252241	0.0129329	0.000776842	0.0113267	0.00778577	0.00595224	0.183299	-2.65427e-08	0.000129692	0.0490617	0.0225388	0.119929	1.22469e-06	0.00624603	-1.10921e-06	0.010253	0.00772199	0.017614	0.020575	0.0161352	-4.34741e-05	0.0140301	-1.56462e-06	0.0101888	0.0120963	0.00952399	7.59028e-07	0.0294311	0.00558043	0.000397257	0.0232489	-2.56114e-09	7.91252e-05	0.0297882	6.83442e-05	0.0163128	0.000126205	0.00793749	0.000452705
STAD-TCGA_CG_5733	0.0200412	0.0101426	7.29784e-05	0.0223899	0.000119418	0.00115095	0.0133236	0.00745595	0.0080958	0.291934	-1.04774e-09	0.000289991	0.0329976	0.0231998	0.220489	-6.79865e-08	0.00935361	1.62981e-08	0.010383	0.00837481	0.0314539	0.0223927	0.0161467	1.16527e-05	0.0241549	-6.20447e-06	0.0244733	0.039186	0.0110734	2.468e-07	0.0294588	0.0074445	0.00035578	0.0232599	-2.84985e-07	0.000117168	0.0307093	0.000226483	0.0163614	0.00112867	0.00694174	0.000532582
STAD-TCGA_HU_A4GC	0.0395871	0.0118102	8.48323e-05	0.0217866	0.000442483	0.000941396	0.0175698	0.00377087	0.0107665	0.266348	0	0.000108764	0.0318297	0.0256932	0.218397	-7.12648e-06	0.00942677	-1.41095e-07	0.0110058	0.00779608	0.0284822	0.0215496	0.0161549	1.56574e-05	0.0190012	-2.129e-06	0.0275736	0.0357154	0.0171097	1.01049e-07	0.0294535	0.0120787	0.000388458	0.023455	-5.82077e-11	0.000189982	0.0320366	0.00081107	0.0164895	0.000615515	0.0120793	0.000588126
STAD-TCGA_BR_7703	0.0215424	0.0110081	8.7887e-05	0.0225565	0.000207409	0.00103672	0.0135678	0.00579405	0.00823057	0.314896	-5.82077e-11	0.000562355	0.0359592	0.0260196	0.240539	7.22706e-07	0.0114136	2.42144e-08	0.0105861	0.00837174	0.0310219	0.0223789	0.0161499	5.01797e-06	0.0228128	-4.8615e-06	0.0280872	0.0356678	0.0111116	3.32482e-07	0.0294625	0.00788796	0.000359952	0.0232831	-1.53668e-07	0.000129588	0.0299934	0.000251792	0.0164043	0.00111522	0.00761917	0.000550978
STAD-TCGA_CG_5720	0.0201339	0.0103002	8.14535e-05	0.0223822	0.000127099	0.00112857	0.0135879	0.00735611	0.00831384	0.295187	-2.32831e-10	0.000363477	0.033457	0.0242465	0.228363	-1.16415e-08	0.00932294	2.93367e-08	0.0104946	0.00835365	0.0310073	0.0224599	0.0161543	1.22637e-05	0.0237683	-4.09968e-06	0.0247819	0.038891	0.0109847	2.95229e-07	0.0294591	0.00774193	0.00035692	0.0232653	-2.33762e-07	0.000117756	0.0307368	0.00025557	0.0164029	0.00115205	0.00709829	0.00056085
STAD-TCGA_BR_7715	0.020076	0.0106318	8.75369e-05	0.0224113	0.000166446	0.00110452	0.013688	0.00716722	0.00836703	0.297557	-5.82077e-11	0.000414699	0.0338437	0.0249978	0.233913	-2.91038e-11	0.0098767	5.6345e-08	0.0105865	0.00834593	0.0305542	0.0224814	0.0161643	1.15186e-05	0.0231959	-3.11993e-06	0.0255157	0.037053	0.0111982	3.1013e-07	0.0294589	0.00804371	0.000357814	0.0232689	-2.29105e-07	0.000122167	0.0305601	0.000249647	0.0164243	0.00113411	0.00722975	0.000568159
STAD-TCGA_FP_7735	0.058799	0.0154602	4.75608e-05	0.0219811	0.00183794	0.0013091	0.0136528	0.00547725	0.00720319	0.261709	-5.82077e-11	0.000103913	0.033666	0.0272351	0.201454	-1.97813e-06	0.00627986	-8.56817e-08	0.0110356	0.00919917	0.0259564	0.0207711	0.0161403	-3.35276e-07	0.0193925	-3.88399e-05	0.0335485	0.0216991	0.0110112	1.18744e-08	0.0294434	0.00610626	0.000374958	0.0233502	-5.9139e-08	6.42538e-05	0.0315361	0.00013873	0.0161501	0.000364035	0.00646791	0.00050126
STAD-TCGA_HU_A4GY	0.0515705	0.0138956	2.9806e-05	0.022218	0.000980347	0.00141728	0.0153813	0.00488676	0.00786096	0.248347	-2.91038e-11	5.27911e-05	0.0313405	0.026405	0.191249	-1.39065e-05	0.00558209	-1.33179e-07	0.0116333	0.00906801	0.0247405	0.0204532	0.0161652	-2.04891e-07	0.0193838	-2.98433e-05	0.0274726	0.0236748	0.0116696	7.21775e-09	0.0294461	0.00586781	0.000373743	0.0235669	-2.32831e-08	5.32083e-05	0.0297016	0.000164464	0.0162223	0.00040701	0.00714067	0.00046175
STAD-TCGA_BR_8060	0.0226079	0.0120471	5.65164e-05	0.0216557	0.000436902	0.00103575	0.0157204	0.00439727	0.00907385	0.284593	1.16415e-09	0.000421077	0.0353857	0.0266083	0.237417	2.48663e-07	0.00985646	0	0.0109437	0.00843006	0.025477	0.0219832	0.0161668	4.53368e-06	0.0232629	-3.71598e-07	0.0251917	0.0403818	0.0128755	4.49829e-07	0.0294733	0.00700811	0.000371538	0.0234388	-1.00117e-08	9.80049e-05	0.028935	0.000327908	0.0163981	0.000775635	0.0070323	0.000699431
THCA-TCGA_BJ_A2NA	0.0165103	0.0168169	3.53903e-08	0.0218517	0.00672418	0.00105558	0.0095216	0.00218743	0.00857407	0.244807	3.49246e-10	-3.96743e-07	0.0209356	0.0245596	0.268853	-0.000919715	0.0243082	-4.24869e-06	0.00839534	0.00873742	0.0266869	0.018061	0.0161346	1.74623e-09	0.0169336	-5.28432e-06	0.0445052	0.0162585	0.0192427	-2.21189e-09	0.0295126	0.0160476	0.000396572	0.0232463	-5.35511e-09	0.000182383	0.0336517	0.00755274	0.0160811	0.000394359	0.0107332	0.000514023
THCA-TCGA_FY_A3TY	0.0164597	0.0168225	8.61473e-09	0.0218441	0.00613701	0.0010598	0.00950816	0.00218582	0.00849676	0.248002	2.32831e-10	-1.33365e-06	0.0207624	0.0244664	0.268707	-0.000967637	0.0253389	-4.43682e-06	0.00840882	0.00875416	0.0266518	0.0179735	0.0161345	0	0.0172516	-5.42589e-06	0.044215	0.0168718	0.0185266	-1.97906e-09	0.0295184	0.0160612	0.000396319	0.0232462	-2.79397e-09	0.000174962	0.0336483	0.0075894	0.0160716	0.000386812	0.010556	0.000525057
THCA-TCGA_EL_A3MW	0.0161513	0.0167032	-6.75209e-09	0.0217459	0.00695008	0.000962794	0.0086886	0.00214732	0.0079447	0.256027	1.28057e-09	-4.2934e-07	0.0213672	0.0243908	0.274644	-0.000814468	0.0250303	-3.96557e-06	0.00842673	0.0092555	0.0254934	0.0176488	0.0161345	1.76951e-08	0.0173641	-7.08923e-06	0.0480334	0.0122309	0.019177	-1.74623e-09	0.0295118	0.0134328	0.000386707	0.0232462	-3.49246e-10	0.000170358	0.0324084	0.00966752	0.0159275	0.00038629	0.0101188	0.000497155
THCA-TCGA_BJ_A2N9	0.0177938	0.0163701	2.87779e-07	0.0218945	0.00727195	0.00118726	0.00961897	0.0022833	0.00757256	0.249073	1.16415e-10	7.67037e-06	0.0259425	0.0267287	0.263932	-0.000321634	0.0239094	-2.01911e-06	0.00861928	0.00938818	0.0244469	0.0185433	0.0161357	-7.34813e-07	0.0170097	-5.32903e-06	0.0507796	0.0122639	0.0184757	-5.82077e-11	0.0294757	0.0128975	0.000389084	0.0232465	-6.42613e-08	0.000160158	0.0300854	0.00528647	0.0159467	0.000310913	0.010504	0.000436865
THCA-TCGA_KS_A41I	0.0211753	0.0156237	5.35361e-05	0.0218043	0.00471976	0.000948295	0.012519	0.00327526	0.00769487	0.263237	1.32713e-08	0.000314884	0.0345128	0.0340256	0.277483	-1.7602e-06	0.0206646	-7.68341e-09	0.010401	0.00918269	0.0231166	0.0201934	0.0162438	0	0.0163646	-2.00421e-06	0.0432442	0.017816	0.0179618	8.84756e-09	0.0294588	0.0123641	0.000387147	0.0232922	-1.19209e-07	0.000130951	0.0284788	0.00167315	0.0162732	0.000315323	0.0103379	0.000521205
THCA-TCGA_EM_A1CU	0.0159566	0.0167688	-5.82077e-09	0.0217868	0.00681451	0.000909552	0.00849086	0.00213863	0.0079433	0.23631	1.97906e-09	-2.07685e-06	0.0203782	0.0238039	0.269557	-0.000928611	0.0233069	-4.56907e-06	0.0084669	0.0091598	0.0260026	0.0174323	0.0161345	-2.56114e-07	0.0172141	-6.75395e-06	0.0434941	0.0109192	0.0181738	-5.82077e-10	0.0295175	0.012237	0.000388756	0.0232462	-5.58794e-09	0.000165515	0.0322073	0.0109298	0.0159003	0.000458136	0.010218	0.000513382
THCA-TCGA_BJ_A290	0.0164582	0.0163334	-3.49246e-09	0.0220815	0.00709671	0.000990748	0.00881419	0.0021514	0.00804591	0.236179	5.82077e-11	-3.20748e-06	0.0192331	0.023804	0.267771	-0.00107124	0.0233062	-4.76837e-06	0.00835165	0.00900936	0.0259618	0.0177034	0.0161345	-1.18744e-08	0.0163364	-4.71436e-06	0.0428243	0.013108	0.0180576	-1.62981e-09	0.029517	0.0132447	0.000389837	0.0232462	-1.39698e-09	0.000167876	0.033598	0.00978181	0.015986	0.00041353	0.0102652	0.000509545
THCA-TCGA_EM_A1YC	0.0257935	0.0104326	7.88346e-05	0.0220705	0.000190958	0.000765801	0.014984	0.00272022	0.0126042	0.261061	-1.74623e-10	1.57207e-05	0.0281162	0.0230977	0.249417	-0.000101961	0.0147076	-9.31323e-07	0.0106317	0.00711361	0.0349869	0.020725	0.016136	1.77175e-05	0.01567	-2.04891e-08	0.0338605	0.0425027	0.0208455	8.6613e-08	0.0294586	0.0184473	0.000400558	0.023373	3.0268e-09	0.000466056	0.0351329	0.00418448	0.0165659	0.000732794	0.018218	0.000641443
THCA-TCGA_EL_A3TA	0.0166753	0.0165123	3.49246e-10	0.0217926	0.00621367	0.00108208	0.00943193	0.00219686	0.00822291	0.258201	1.74623e-10	-5.82077e-07	0.0211509	0.0247084	0.271207	-0.000922605	0.026602	-4.1537e-06	0.0084348	0.00891933	0.0259205	0.0179907	0.0161345	1.234e-08	0.0171473	-5.18374e-06	0.0461312	0.0178575	0.0187378	-2.32831e-09	0.0295237	0.0148474	0.000393592	0.0232462	-1.62981e-09	0.000166744	0.0333971	0.00786895	0.016035	0.000365578	0.0100834	0.000504866
THCA-TCGA_BJ_A2N7	0.016306	0.0168222	2.56114e-09	0.021889	0.00680709	0.00101446	0.00932842	0.00217618	0.0085701	0.243971	2.32831e-10	-2.00979e-06	0.0201876	0.0243667	0.268858	-0.00102332	0.0247535	-4.63426e-06	0.00839132	0.00871041	0.0270536	0.0179171	0.0161345	0	0.0169563	-5.64009e-06	0.0437632	0.0151726	0.0183678	-2.44472e-09	0.0295177	0.0160332	0.000397183	0.0232462	-1.62981e-09	0.000177085	0.0340247	0.00796935	0.0160805	0.000406586	0.0106551	0.000527084
THCA-TCGA_EL_A3ZL	0.017516	0.0170122	4.47035e-08	0.0216902	0.00452694	0.00109312	0.0100214	0.00224374	0.00831637	0.254769	2.32831e-10	-1.03377e-07	0.0220999	0.0247939	0.26906	-0.000827089	0.0268077	-4.18909e-06	0.00862598	0.00885502	0.0261902	0.0180491	0.0161345	0	0.0174484	-6.46152e-06	0.0448059	0.0227436	0.0186768	-1.74623e-09	0.0295229	0.0153765	0.000393786	0.0232464	-1.86265e-09	0.000161156	0.0331728	0.00717765	0.0160508	0.000363991	0.010092	0.000521705
THCA-TCGA_ET_A2N5	0.0162451	0.0162778	-1.16415e-10	0.0220046	0.00721148	0.000998944	0.00874522	0.00214453	0.00801185	0.244289	2.32831e-10	-1.87382e-06	0.0197416	0.0239643	0.27151	-0.00099358	0.0231277	-4.28967e-06	0.00835341	0.00911972	0.0255762	0.0177712	0.0161345	1.39698e-09	0.0166706	-4.50946e-06	0.0448152	0.0132155	0.0186932	-1.97906e-09	0.0295152	0.0131248	0.000387512	0.0232462	-2.44472e-09	0.000176735	0.0330389	0.00980657	0.0159672	0.00040701	0.0104653	0.000499457
THCA-TCGA_EL_A3ZP	0.0162606	0.0166236	-7.54371e-08	0.0218109	0.00677001	0.000950381	0.0083566	0.00211799	0.00777799	0.221429	1.39698e-09	-4.69759e-06	0.0191961	0.0231583	0.264701	-0.0010557	0.0212409	-4.88944e-06	0.00847259	0.00928172	0.0257487	0.0172013	0.0161345	-2.08803e-06	0.0167827	-6.08154e-06	0.0401467	0.010456	0.017642	-6.98492e-10	0.0295185	0.0104383	0.00038407	0.0232462	-9.31323e-09	0.000150867	0.0323458	0.012137	0.015862	0.000463456	0.00979444	0.00051482
THCA-TCGA_EL_A3H7	0.0168276	0.016237	-1.16415e-09	0.0218125	0.00712946	0.00108808	0.00912771	0.00217485	0.00790423	0.254648	2.91038e-10	-7.91624e-09	0.0220225	0.0249453	0.270204	-0.00076893	0.026377	-3.72157e-06	0.00837693	0.0092243	0.0251607	0.0179004	0.0161346	-2.91038e-10	0.0169311	-6.15791e-06	0.0482254	0.0124122	0.0186854	-1.86265e-09	0.0295056	0.0133148	0.000389934	0.0232462	-2.44472e-09	0.000159897	0.0324041	0.0081549	0.0159506	0.000360101	0.0100721	0.00047183
THCA-TCGA_DO_A1JZ	0.0159627	0.0170992	-2.16067e-07	0.0217886	0.00641674	0.000885114	0.00806722	0.00209999	0.00781476	0.202578	2.32831e-09	-1.68532e-05	0.0178981	0.0223175	0.261335	-0.00116469	0.0186883	-5.64568e-06	0.00859633	0.00919932	0.0255699	0.016833	0.0161345	-1.2815e-05	0.0167524	-5.41098e-06	0.0354829	0.00882605	0.0167142	-5.82077e-11	0.0295103	0.00868824	0.000383407	0.0232463	-9.54606e-09	0.000138313	0.0326462	0.0142339	0.0158274	0.00052385	0.00912014	0.000532851
THCA-TCGA_BJ_A3PR	0.0187885	0.0181477	1.25654e-05	0.0221788	0.00814158	0.0010924	0.0100064	0.00253049	0.00762105	0.274098	2.32831e-10	5.97499e-05	0.0297444	0.0295147	0.268206	-2.70642e-05	0.016791	-2.12342e-07	0.00899676	0.00924209	0.0219751	0.0200651	0.0161384	4.67524e-07	0.0191977	-8.4471e-07	0.053613	0.0145845	0.0196481	2.56114e-09	0.0294573	0.01463	0.000383094	0.0232508	-2.50526e-07	0.000249274	0.0275026	0.00279187	0.0162102	0.000323668	0.0117443	0.000444293
THCA-TCGA_ET_A3DP	0.0157192	0.0171246	-1.5134e-09	0.0218124	0.00676999	0.000833601	0.00830629	0.00214621	0.00799474	0.227838	2.21189e-09	-4.74788e-06	0.0199485	0.0235316	0.26825	-0.000966758	0.022122	-4.91552e-06	0.00854334	0.00897226	0.0264429	0.0173687	0.0161345	-1.49943e-06	0.0174807	-6.56024e-06	0.042215	0.0101998	0.017755	-1.16415e-10	0.0295134	0.0123724	0.000392608	0.0232462	-1.69966e-08	0.000172444	0.0320286	0.0112845	0.0158924	0.000492737	0.0102794	0.000527538
THCA-TCGA_BJ_A28R	0.0178626	0.0165307	9.19215e-07	0.0216932	0.00561264	0.00108169	0.01036	0.00231957	0.00815242	0.245737	1.5134e-09	7.50087e-06	0.0249559	0.0268012	0.270367	-0.000422724	0.0243146	-2.41771e-06	0.0088793	0.00894377	0.0265205	0.0184828	0.0161362	-1.73226e-07	0.0171718	-6.42054e-06	0.0449842	0.0179267	0.019715	-1.74623e-10	0.0294912	0.014974	0.000394613	0.023248	-2.56114e-08	0.000159606	0.0320262	0.00588518	0.0160651	0.000375353	0.0104373	0.000497051
THCA-TCGA_EL_A3T1	0.0178283	0.0164085	1.85333e-07	0.0217709	0.00673038	0.00118604	0.00969833	0.00228208	0.00755394	0.247444	1.74623e-10	5.72763e-06	0.0257216	0.0266279	0.264535	-0.00035575	0.0245312	-2.21096e-06	0.00865251	0.00939804	0.024839	0.0184188	0.0161355	-1.25077e-06	0.0170324	-6.08712e-06	0.0502706	0.0134607	0.0185778	-5.82077e-11	0.0294756	0.0126659	0.000389025	0.0232465	-6.56582e-08	0.00015232	0.0301373	0.00558862	0.0159298	0.000310719	0.0103174	0.000444174
THCA-TCGA_E8_A2JQ	0.0173578	0.0160469	-5.82077e-11	0.0217822	0.00712711	0.00116083	0.00930512	0.00220168	0.00766972	0.244774	2.32831e-10	5.56931e-07	0.0235038	0.0255184	0.264006	-0.000600696	0.0261837	-3.30247e-06	0.0084227	0.00935534	0.0249296	0.0180097	0.0161347	-6.22123e-07	0.0166152	-7.10599e-06	0.0483429	0.010903	0.0179024	-1.04774e-09	0.0294944	0.0122676	0.000390135	0.0232462	-1.7928e-08	0.000147857	0.0314442	0.00711283	0.0159156	0.00034634	0.0100381	0.000448428
THCA-TCGA_EL_A3N2	0.0164231	0.0166278	-5.96046e-08	0.0219139	0.00692087	0.000945285	0.00830355	0.00211024	0.00775722	0.218145	6.98492e-10	-7.13952e-06	0.0185849	0.0228837	0.263006	-0.0011052	0.0200363	-4.9565e-06	0.00843304	0.00930127	0.0256112	0.0172282	0.0161345	-2.0694e-06	0.0165339	-4.93415e-06	0.0394523	0.0110605	0.0176891	-5.82077e-10	0.0295174	0.0104349	0.0003815	0.0232462	-1.28057e-08	0.000156306	0.0324354	0.0125675	0.0158643	0.000457339	0.00998104	0.000515088
THCA-TCGA_EM_A1CW	0.0161286	0.0165781	1.16415e-10	0.0218078	0.00713766	0.000937477	0.00879765	0.00215584	0.00805166	0.255391	1.04774e-09	-2.19792e-07	0.0214617	0.0246396	0.27523	-0.000789002	0.0244111	-3.72715e-06	0.00844008	0.00915551	0.0260039	0.01782	0.0161345	4.19095e-08	0.0173527	-5.32158e-06	0.0477285	0.0128049	0.0192148	-1.16415e-09	0.0295084	0.0139994	0.000387885	0.0232462	-1.74623e-09	0.000181749	0.0323775	0.00939348	0.0159515	0.00039649	0.0106291	0.000494607
THCA-TCGA_EL_A3ZG	0.0168121	0.0172934	6.10016e-07	0.022017	0.00730777	0.000990212	0.00949946	0.00219771	0.00879738	0.243029	1.16415e-10	-1.24704e-06	0.0210685	0.0241367	0.266924	-0.000851423	0.0224148	-4.08106e-06	0.00831133	0.0085614	0.026478	0.0183345	0.0161345	1.07568e-07	0.0174164	-2.74926e-06	0.0448598	0.0180794	0.0200327	-1.04774e-09	0.0295	0.0174893	0.000395976	0.0232464	-3.72529e-08	0.000231996	0.0328999	0.00652009	0.0161131	0.00036817	0.0117295	0.000533149
THCA-TCGA_EL_A3T6	0.0174207	0.0163986	1.00117e-08	0.0217945	0.00717306	0.00118574	0.00936598	0.00222783	0.00760573	0.248355	5.82077e-11	1.1595e-06	0.0245228	0.025857	0.264096	-0.000478953	0.0252753	-2.78838e-06	0.00846997	0.00939345	0.0247808	0.0181963	0.0161348	-7.30157e-07	0.0170861	-6.48946e-06	0.0504025	0.0117016	0.0182546	-3.49246e-10	0.0294829	0.0127229	0.000389151	0.0232462	-4.19095e-08	0.000154532	0.0306647	0.00628194	0.0159106	0.000317842	0.0102121	0.00044433
THCA-TCGA_EL_A3T7	0.0166315	0.0169617	6.19329e-08	0.0220232	0.00668937	0.000959843	0.00942486	0.00219235	0.00876403	0.240285	1.16415e-10	-1.4063e-06	0.0206906	0.0241528	0.267379	-0.000962764	0.0252269	-4.55976e-06	0.00847533	0.00852847	0.0276304	0.0180134	0.0161345	-5.44824e-08	0.0171982	-3.98606e-06	0.0422779	0.0158236	0.0184169	-6.98492e-10	0.0295098	0.017035	0.000399381	0.0232462	-8.14907e-10	0.000185899	0.0342283	0.00706595	0.016116	0.000414252	0.0110092	0.000550211
THCA-TCGA_EL_A3T3	0.0168565	0.0171658	5.9884e-07	0.0221827	0.00677341	0.0010124	0.00954956	0.00219348	0.00875154	0.236216	1.16415e-10	-1.36718e-06	0.0208487	0.0240131	0.269222	-0.000891581	0.02261	-4.014e-06	0.00845552	0.00851473	0.0279458	0.0181732	0.0161345	-7.91624e-09	0.0177309	-1.55345e-06	0.0419708	0.0176421	0.0192089	0	0.0294934	0.0173073	0.000397958	0.0232464	-1.49012e-08	0.000216424	0.0335166	0.00674066	0.0161104	0.000414424	0.0118368	0.000547692
THCA-TCGA_EM_A1CT	0.0176069	0.0175769	9.55537e-07	0.0217949	0.00447829	0.00110069	0.0104479	0.0022883	0.00882036	0.239578	3.49246e-10	-1.3737e-07	0.0219926	0.024336	0.267804	-0.000801906	0.0243117	-4.20213e-06	0.00859269	0.00870663	0.027155	0.0181405	0.0161346	0	0.0175052	-4.5374e-06	0.0429862	0.0254023	0.0190026	-2.91038e-11	0.0294964	0.0166984	0.000395581	0.0232467	-2.18861e-08	0.000195816	0.0325638	0.00662398	0.0160782	0.000397958	0.0114905	0.000543311
THCA-TCGA_EL_A3MY	0.0164092	0.0161888	-1.58325e-08	0.0219468	0.00698256	0.00103654	0.00885791	0.00214733	0.00801009	0.247773	3.49246e-10	-1.47335e-06	0.0200621	0.0241165	0.271782	-0.000990421	0.0249119	-4.48339e-06	0.00834694	0.00915047	0.0253604	0.0176794	0.0161345	4.65661e-10	0.0166066	-5.97723e-06	0.0454189	0.0127504	0.0184939	-2.56114e-09	0.029519	0.0132757	0.000389159	0.0232462	-5.82077e-11	0.000160798	0.0332453	0.0095793	0.015966	0.000401258	0.0100404	0.000498399
THCA-TCGA_BJ_A28W	0.0197851	0.0150724	7.43046e-05	0.0219228	0.004426	0.00109351	0.0123563	0.00326441	0.00727561	0.255244	9.31323e-10	0.000203133	0.0341131	0.0324143	0.268663	-1.1595e-07	0.0187549	-3.49246e-10	0.010223	0.00922132	0.0224085	0.0204154	0.0162751	5.95115e-07	0.0179572	-1.36532e-06	0.0410512	0.0195647	0.0173532	1.95578e-08	0.0294495	0.0127589	0.000382744	0.0232962	-4.38653e-07	0.000166424	0.0270552	0.000711516	0.0162726	0.000306271	0.0111608	0.00052236
THCA-TCGA_EL_A3H1	0.0165913	0.0166951	2.91038e-11	0.0220393	0.00686759	0.00105496	0.00934541	0.00216547	0.00872105	0.240991	1.16415e-10	-3.24659e-06	0.0197528	0.0238563	0.267651	-0.00108854	0.026204	-5.15766e-06	0.00841343	0.00868386	0.0266053	0.0178471	0.0161345	-9.31323e-09	0.0165781	-5.28246e-06	0.0422815	0.0135415	0.0179017	-1.97906e-09	0.0295196	0.0157289	0.000397779	0.0232462	0	0.000164099	0.0350606	0.00794941	0.0161136	0.000426628	0.0103088	0.000540026
THCA-TCGA_EM_A1CV	0.0158744	0.0171561	-2.70084e-08	0.0217946	0.0066604	0.000852093	0.00820604	0.00213383	0.00789165	0.219622	2.09548e-09	-7.1153e-06	0.0194061	0.0231384	0.265607	-0.00102063	0.0211422	-5.16139e-06	0.00855029	0.00905845	0.0262156	0.0171884	0.0161345	-4.02704e-06	0.0173372	-6.63847e-06	0.0402685	0.00962877	0.0174117	-5.82077e-11	0.0295124	0.0111289	0.000389703	0.0232462	-1.76951e-08	0.00016097	0.0320632	0.0121033	0.0158634	0.000498071	0.0099217	0.000529006
THCA-TCGA_EL_A3MX	0.0167083	0.0166688	-1.74623e-10	0.0221355	0.00697368	0.00100976	0.0090664	0.00215867	0.00841206	0.236365	2.91038e-11	-4.31761e-06	0.0191699	0.0235969	0.266836	-0.00111291	0.0250071	-5.126e-06	0.00840449	0.00879407	0.0263633	0.0177496	0.0161345	-5.12227e-08	0.0163581	-4.98444e-06	0.041746	0.013087	0.0178546	-1.5134e-09	0.0295161	0.0143424	0.000394233	0.0232462	0	0.000165097	0.0348916	0.00881931	0.0160652	0.000419013	0.0101499	0.000533171
THCA-TCGA_EL_A3ZK	0.0164902	0.0167427	4.65661e-10	0.0219353	0.00665581	0.00102347	0.00937757	0.00217327	0.00866219	0.242987	1.16415e-10	-2.69897e-06	0.0201179	0.0239792	0.26645	-0.00105821	0.0262429	-4.90993e-06	0.00842199	0.00865975	0.0268414	0.0178701	0.0161345	-2.7474e-08	0.0168675	-5.82449e-06	0.0424831	0.0145667	0.018059	-2.56114e-09	0.0295207	0.0161151	0.000397876	0.0232462	0	0.000167668	0.0346609	0.00756913	0.0161026	0.000409	0.0103518	0.000539698
THCA-TCGA_EL_A3ZS	0.023137	0.0151132	0.000238158	0.0221238	0.00677413	0.000578567	0.0137951	0.00447656	0.0076203	0.288269	4.61005e-08	0.0011097	0.040946	0.0375499	0.283785	2.40728e-05	0.0165885	2.01166e-07	0.0105391	0.00910282	0.0195644	0.0219684	0.0166683	7.36676e-07	0.0165847	3.94508e-06	0.045428	0.0146418	0.0147395	5.05708e-07	0.0294527	0.0102975	0.000388361	0.0233808	-1.68569e-07	0.000186115	0.0255263	0.000231586	0.0165153	0.000340484	0.0122013	0.00057745
THCA-TCGA_KS_A41J	0.0167055	0.016109	-1.00117e-08	0.0220225	0.00693107	0.00107789	0.00905579	0.00216229	0.00804031	0.243572	5.82077e-11	-1.01607e-06	0.0201232	0.0241573	0.268016	-0.00100324	0.0255091	-4.62867e-06	0.00834239	0.00905511	0.0253369	0.0177863	0.0161345	-4.19095e-09	0.0163501	-5.63636e-06	0.0442205	0.013077	0.0180506	-2.56114e-09	0.0295188	0.0133522	0.00039167	0.0232462	-2.32831e-10	0.000155404	0.0336799	0.0088957	0.0159972	0.000394009	0.00991464	0.000496902
THCA-TCGA_EL_A3T0	0.0177807	0.0173272	2.26498e-06	0.0223728	0.00563043	0.00107932	0.0098021	0.00222392	0.00849622	0.233182	2.91038e-11	-4.03263e-07	0.0218625	0.0239841	0.270895	-0.000703111	0.0205409	-3.2708e-06	0.00855711	0.00855002	0.0282267	0.018344	0.0161345	-2.42144e-08	0.0184457	-1.88127e-07	0.0412531	0.0212252	0.0196069	2.09548e-09	0.0294739	0.0173424	0.000395089	0.0232468	-5.44824e-08	0.000237413	0.0323356	0.00602832	0.0160737	0.000402987	0.0124743	0.000546634
THCA-TCGA_BJ_A2N8	0.0161242	0.0170923	-2.26311e-07	0.0217955	0.00644055	0.000900194	0.0080764	0.00209366	0.0077821	0.202086	1.97906e-09	-1.69165e-05	0.0178223	0.0222609	0.260668	-0.00116843	0.0184437	-5.64009e-06	0.00857693	0.00925684	0.0254966	0.0168319	0.0161345	-1.24723e-05	0.0166281	-5.24893e-06	0.0353053	0.00900865	0.0167245	-5.82077e-11	0.0295106	0.00868875	0.000381708	0.0232463	-9.54606e-09	0.000137173	0.0326333	0.0144636	0.0158238	0.000518397	0.00917432	0.000530533
THCA-TCGA_EL_A3ZR	0.0163599	0.0163178	-1.62981e-09	0.0220007	0.00697011	0.00103968	0.0090898	0.00216417	0.00824902	0.244854	1.16415e-10	-2.29664e-06	0.0198062	0.024159	0.269219	-0.00105195	0.0250151	-4.71249e-06	0.00833878	0.0089021	0.0260241	0.0178258	0.0161345	1.16415e-10	0.0165847	-5.22845e-06	0.0439698	0.0138734	0.0181603	-2.79397e-09	0.0295222	0.0144487	0.000393696	0.0232462	-3.49246e-10	0.000166342	0.0339029	0.00872716	0.0160324	0.000402309	0.0102028	0.00051041
THCA-TCGA_EL_A3H2	0.0164025	0.0165766	-2.91038e-11	0.0219611	0.00682807	0.00106487	0.00924247	0.00216816	0.00836426	0.246503	1.16415e-10	-2.47918e-06	0.0199805	0.0241621	0.268547	-0.00104614	0.0252005	-4.72553e-06	0.00835919	0.00884798	0.0260058	0.0178769	0.0161345	2.91038e-11	0.0168299	-5.2508e-06	0.0437777	0.0145727	0.0181867	-2.56114e-09	0.0295224	0.0149814	0.000394449	0.0232462	-4.65661e-10	0.000166468	0.034025	0.00838187	0.0160562	0.000394136	0.0102287	0.000518464
THCA-TCGA_EL_A3GZ	0.0161622	0.0166203	-2.44472e-09	0.02179	0.00702173	0.000948489	0.00866956	0.00214529	0.0079388	0.251386	1.16415e-09	-5.18747e-07	0.0211155	0.0242955	0.27374	-0.000831768	0.0241787	-3.9693e-06	0.00842828	0.0092462	0.025777	0.0176536	0.0161345	1.04774e-09	0.0173005	-6.23427e-06	0.0467623	0.0122288	0.0190859	-1.39698e-09	0.029512	0.0131755	0.000386082	0.0232462	-1.39698e-09	0.000171594	0.0323824	0.0100024	0.0159259	0.000399098	0.0102964	0.000498466
THCA-TCGA_EL_A3ZO	0.0172248	0.0169139	4.73112e-07	0.0219735	0.00584829	0.000997007	0.00969702	0.00224878	0.00844338	0.244595	1.74623e-10	-5.12227e-09	0.0230373	0.0250738	0.268041	-0.000625312	0.0255268	-3.6601e-06	0.00858477	0.00863755	0.027409	0.0183183	0.0161346	-2.42144e-08	0.0181042	-3.30247e-06	0.0437295	0.0182146	0.0194465	0	0.0295001	0.0171445	0.000397414	0.0232467	-1.60653e-08	0.000190414	0.0325064	0.00611591	0.0160841	0.000393577	0.0114255	0.000541031
THCA-TCGA_EL_A3ZT	0.0167242	0.0167704	-2.91038e-11	0.0221109	0.00690865	0.000998691	0.00910422	0.00215967	0.00848991	0.236156	2.91038e-11	-4.62309e-06	0.0191911	0.0235941	0.266469	-0.00111729	0.0252617	-5.1707e-06	0.00842983	0.00874734	0.0265838	0.0177432	0.0161345	-9.17353e-08	0.0163778	-5.28432e-06	0.0414485	0.0130867	0.0177858	-1.62981e-09	0.0295158	0.0146467	0.00039503	0.0232462	0	0.000164159	0.0350431	0.00866616	0.0160772	0.000422537	0.0101697	0.000539593
THCA-TCGA_EL_A3T8	0.0164402	0.0167681	5.12227e-09	0.0218521	0.00665539	0.00106804	0.00943309	0.00218059	0.00846922	0.248146	1.74623e-10	-1.36904e-06	0.0206739	0.0244072	0.268333	-0.000971049	0.0251592	-4.42565e-06	0.00837508	0.00878343	0.0264414	0.0179743	0.0161345	4.65661e-10	0.0172175	-5.28432e-06	0.0444547	0.0160418	0.0185518	-2.44472e-09	0.029518	0.0158678	0.000395723	0.0232462	-3.49246e-09	0.000175849	0.0336517	0.00772995	0.0160674	0.000383824	0.0105363	0.000519514
THCA-TCGA_EL_A3TB	0.0163673	0.016203	-2.32831e-10	0.02195	0.00715694	0.00103657	0.00894937	0.00215761	0.00806603	0.247857	1.74623e-10	-9.68575e-07	0.0202712	0.0243258	0.271245	-0.000961706	0.0245255	-4.26173e-06	0.0083437	0.00906304	0.0255426	0.0178477	0.0161345	3.72529e-09	0.0166488	-5.10178e-06	0.0454694	0.0132232	0.0185204	-2.56114e-09	0.0295158	0.0136569	0.000390515	0.0232462	-1.5134e-09	0.000171378	0.0331891	0.0090003	0.0159875	0.000395499	0.0103289	0.00049343
THCA-TCGA_BJ_A3PU	0.0161373	0.0167268	0	0.0218119	0.00721627	0.000989959	0.00874615	0.00214963	0.00795525	0.255491	6.98492e-10	-5.7742e-07	0.0211621	0.0243389	0.274556	-0.000821322	0.0242446	-3.77372e-06	0.00839773	0.00922397	0.0253381	0.0177822	0.0161345	2.98023e-08	0.0174347	-5.67362e-06	0.0484015	0.0128573	0.0193526	-1.5134e-09	0.029508	0.0135755	0.000386477	0.0232462	-2.79397e-09	0.000180051	0.0322872	0.00929254	0.0159408	0.000379324	0.0103951	0.000491962
THCA-TCGA_EL_A3ZQ	0.0165266	0.0162006	-1.95578e-08	0.0218089	0.00691849	0.00109796	0.00920162	0.00216733	0.0081065	0.247659	1.74623e-10	-9.49949e-07	0.0206608	0.0244707	0.266292	-0.000979081	0.0265497	-4.55417e-06	0.00829741	0.00900525	0.0256712	0.0177988	0.0161345	-8.14907e-10	0.0166936	-7.43195e-06	0.045033	0.0131814	0.0181051	-5.35511e-09	0.0295199	0.0142426	0.000394292	0.0232462	-9.31323e-10	0.000153959	0.0335251	0.00831956	0.0160039	0.000379644	0.0099071	0.000489339
THCA-TCGA_EM_A1CS	0.0161257	0.0166506	1.00117e-08	0.0218447	0.00692162	0.000948593	0.00919887	0.00219207	0.00832072	0.248575	2.32831e-10	-5.33648e-07	0.0208996	0.025029	0.273314	-0.000900894	0.0240228	-4.11272e-06	0.00842691	0.00874496	0.0277948	0.0180152	0.0161345	1.53668e-08	0.0172101	-4.95091e-06	0.0455532	0.0153567	0.0187268	-1.62981e-09	0.029513	0.0160671	0.000396363	0.0232462	-8.61473e-09	0.000188768	0.0332226	0.00794131	0.0160475	0.000400528	0.0108835	0.000514686
THCA-TCGA_GE_A2C6	0.017638	0.0163158	4.88944e-08	0.021849	0.00712517	0.0011694	0.00946909	0.00224736	0.00760549	0.247337	1.16415e-10	3.1013e-06	0.0248907	0.026159	0.264584	-0.000433132	0.024834	-2.60398e-06	0.00853443	0.00936997	0.0248322	0.0182952	0.016135	-8.85688e-07	0.0168318	-5.98095e-06	0.0499181	0.0118884	0.0183056	-1.74623e-10	0.0294822	0.0126047	0.000389375	0.0232463	-4.28408e-08	0.000154443	0.0306439	0.00608325	0.0159258	0.000322618	0.0103003	0.000444368
THCA-TCGA_ET_A3DW	0.0161886	0.0169201	3.67872e-08	0.0219331	0.00695238	0.000984877	0.00938052	0.00217892	0.00873128	0.241283	3.49246e-10	-1.98185e-06	0.0201313	0.0244054	0.269715	-0.00102004	0.0237803	-4.51133e-06	0.00840494	0.00860611	0.0277071	0.0179838	0.0161345	1.74623e-10	0.017024	-4.69387e-06	0.0434503	0.0154629	0.0185348	-1.62981e-09	0.0295132	0.0166959	0.000398822	0.0232462	-3.25963e-09	0.000189915	0.0340512	0.00776675	0.0161028	0.000420414	0.0110983	0.000533968
THCA-TCGA_H2_A2K9	0.0167941	0.0161667	-8.61473e-09	0.0220447	0.00708389	0.00103538	0.00885814	0.00215226	0.0078941	0.236482	5.82077e-11	-1.17067e-06	0.0198339	0.0239322	0.266414	-0.00100036	0.0238286	-4.55603e-06	0.00834605	0.00914371	0.0253834	0.0177014	0.0161345	-6.56582e-08	0.0162851	-5.21168e-06	0.0434471	0.0125639	0.0180817	-1.74623e-09	0.0295142	0.0125038	0.000388309	0.0232462	-2.44472e-09	0.000160269	0.0332082	0.00965968	0.0159563	0.000400126	0.0100608	0.000494398
THCA-TCGA_EL_A3T2	0.0162732	0.0165877	5.82077e-10	0.0218429	0.00651848	0.00105371	0.00930432	0.00218311	0.00836572	0.255419	2.32831e-10	-1.42492e-06	0.0205661	0.024658	0.272208	-0.000982806	0.0255237	-4.26918e-06	0.00839299	0.00881749	0.0263554	0.0179965	0.0161345	4.47035e-08	0.0171084	-5.1409e-06	0.0458384	0.0163511	0.0186425	-2.79397e-09	0.029524	0.0155464	0.000395149	0.0232462	-2.09548e-09	0.000175133	0.0336131	0.00796241	0.0160596	0.000382856	0.010407	0.000511646
THCA-TCGA_EL_A3N3	0.0168783	0.016462	0	0.0217878	0.00715309	0.00105529	0.00898731	0.00218579	0.00768357	0.249115	3.49246e-10	4.05125e-08	0.0233299	0.0253594	0.267487	-0.000582866	0.0251775	-3.40119e-06	0.00842735	0.00936961	0.0251769	0.0179325	0.0161346	-1.73226e-07	0.0172589	-7.22893e-06	0.0489123	0.0108172	0.0181981	-5.82077e-10	0.0294947	0.0127571	0.000387684	0.0232462	-1.53668e-08	0.000161387	0.0311624	0.00780544	0.0159	0.000357084	0.0102544	0.000463292
THCA-TCGA_KS_A41L	0.0163962	0.0165978	0	0.0218101	0.0063737	0.00107867	0.00944096	0.0021794	0.00843251	0.252438	2.32831e-10	-1.81049e-06	0.0206907	0.0243054	0.266926	-0.00100449	0.0267067	-4.58583e-06	0.00837466	0.00880822	0.0259755	0.0179084	0.0161345	0	0.0171565	-6.18771e-06	0.0444266	0.0160402	0.0182499	-3.72529e-09	0.029529	0.0156795	0.000395678	0.0232462	-4.65661e-10	0.000163235	0.0337949	0.00764954	0.0160662	0.00037802	0.0101709	0.000520334
THCA-TCGA_EL_A3ZH	0.0163546	0.0163736	-3.0268e-09	0.0219468	0.00668871	0.00108312	0.00921807	0.00216745	0.00829905	0.249304	1.74623e-10	-2.63751e-06	0.0199401	0.0241923	0.268503	-0.00106363	0.0259081	-4.75161e-06	0.00834292	0.00889099	0.0256943	0.0178493	0.0161345	9.31323e-10	0.016724	-5.69783e-06	0.0440982	0.0146577	0.0180892	-3.72529e-09	0.0295279	0.0146776	0.000394389	0.0232462	-5.82077e-11	0.000160158	0.0340488	0.0084326	0.016049	0.000392534	0.010022	0.000512175
THCA-TCGA_EL_A3ZM	0.0161979	0.0169374	1.00583e-07	0.0219659	0.00706929	0.000968784	0.0094147	0.00218388	0.00888428	0.245782	2.91038e-10	-1.97999e-06	0.020462	0.0244109	0.269985	-0.000983626	0.024292	-4.46104e-06	0.00841108	0.00851482	0.0271174	0.0181368	0.0161345	1.00117e-08	0.0170942	-3.94508e-06	0.0440301	0.0152792	0.0186618	-1.86265e-09	0.0295157	0.0175827	0.000399977	0.0232462	-2.79397e-09	0.000196211	0.0340242	0.00724638	0.0161338	0.000411771	0.0112929	0.000541158
THCA-TCGA_BJ_A28X	0.0216254	0.0156294	4.82276e-05	0.021433	0.00320873	0.00106521	0.013055	0.00318103	0.00787741	0.264125	9.77889e-09	0.00038337	0.0337771	0.0321287	0.280177	-6.60308e-06	0.0219417	-5.4948e-08	0.010574	0.00908521	0.0246253	0.0200157	0.0161947	-3.95812e-08	0.0168883	-1.61305e-06	0.0420484	0.0225559	0.0183086	1.95578e-08	0.029459	0.012327	0.000386424	0.0233039	-6.37956e-08	0.000124477	0.0291632	0.00195235	0.0162422	0.000361122	0.00971025	0.000548869
THCA-TCGA_ET_A2MX	0.018522	0.0173141	3.77186e-06	0.0222602	0.00579655	0.00105852	0.0100319	0.00230232	0.00830248	0.236465	0	1.21072e-08	0.0240123	0.0248662	0.269671	-0.000426978	0.0214145	-2.77348e-06	0.00874898	0.00858864	0.0283684	0.0185542	0.0161346	-6.56582e-08	0.0189806	-3.35276e-07	0.0425238	0.0215776	0.0196542	3.72529e-09	0.0294683	0.0180174	0.000395231	0.0232477	-8.75443e-08	0.000229418	0.031096	0.00498469	0.0160641	0.000386856	0.0127721	0.000542693
THCA-TCGA_EM_A3ST	0.0160595	0.0170826	5.93252e-07	0.022057	0.00816923	0.000991613	0.00889736	0.00217251	0.00827912	0.263644	2.91038e-11	-4.60073e-07	0.021197	0.0245808	0.277401	-0.000723436	0.0207145	-2.81632e-06	0.00835162	0.00893471	0.0248833	0.0185387	0.0161345	2.01724e-06	0.0178895	-1.81794e-06	0.0513054	0.0161279	0.0202313	-1.04774e-09	0.02949	0.0157921	0.00038676	0.0232464	-4.98258e-08	0.000256963	0.0318564	0.00739601	0.0160424	0.000353552	0.0120785	0.000477783
BRCA-TCGA_E9_A1RC.1	0.0165465	0.0249876	4.85815e-05	0.0217284	0.00488284	0.00119843	0.00969651	0.0031146	0.00745648	0.262347	3.92087e-07	0.00349647	0.0432574	0.0436727	0.286446	4.70877e-06	0.0265289	1.26194e-07	0.0129534	0.00893825	0.0198519	0.020364	0.0161388	-1.07624e-05	0.014558	-2.32831e-09	0.0304772	0.00704366	0.00748512	9.22009e-08	0.0294502	0.0112296	0.000393614	0.0241256	2.75671e-07	9.46969e-05	0.025048	0.00271513	0.0169546	0.000865936	0.00934717	0.000511438
BRCA-TCGA_GM_A3XL	0.0238744	0.0193265	0.000420392	0.0218432	0.00588208	0.00035321	0.0135365	0.00695112	0.00937813	0.280895	6.69621e-07	0.00120245	0.0451189	0.0475701	0.294241	0.000141695	0.0174344	2.64496e-06	0.0127463	0.0085569	0.0213061	0.0227529	0.0164636	2.5034e-06	0.010942	1.80863e-06	0.033374	0.0120497	0.0101234	3.75323e-07	0.0294561	0.0122117	0.000387549	0.0234999	2.32831e-10	0.00014203	0.0264253	0.000334717	0.0170054	0.000472419	0.0145413	0.00074248
BRCA-TCGA_AR_A1AO	0.0254408	0.014466	0.000596061	0.0195063	0.00423816	0.000727951	0.0180826	0.00370459	0.0101081	0.279688	1.97906e-08	0.00519122	0.0410867	0.0350385	0.302747	4.80674e-05	0.0274333	2.03028e-07	0.012567	0.00815237	0.0294373	0.0226725	0.0166094	1.9744e-06	0.0138122	0.000358939	0.0290309	0.0328976	0.0181397	1.6164e-05	0.0294649	0.0123123	0.000394665	0.0236247	-3.49246e-10	0.000238582	0.0306644	0.000468321	0.0166197	0.000648215	0.0199514	0.00102764
BRCA-TCGA_E2_A1IU	0.0143554	0.0244136	2.20574e-05	0.0214762	0.00483294	0.00175726	0.00891021	0.00297946	0.00715476	0.270942	8.75443e-08	0.00810665	0.0433751	0.0398529	0.282923	3.72753e-05	0.0248427	1.3411e-07	0.01257	0.00896072	0.0203439	0.0200799	0.0161364	-1.10641e-06	0.0202242	1.42027e-07	0.0332687	0.0089334	0.00729227	9.32254e-07	0.0294444	0.0109441	0.000391401	0.0259496	1.74623e-10	8.37818e-05	0.0239615	0.00265214	0.0170515	0.000902846	0.0100766	0.000472352
BRCA-TCGA_EW_A423	0.0269679	0.018456	0.000283048	0.0213862	0.00248963	0.000576749	0.0147685	0.00582269	0.0110134	0.27684	1.14553e-07	0.000994429	0.042005	0.0374366	0.278333	0.000136077	0.0136448	2.4382e-06	0.0126457	0.00818548	0.0248836	0.0229059	0.0161374	4.20697e-05	0.0128651	7.24569e-07	0.0298626	0.0274876	0.0145984	5.66244e-07	0.0294733	0.01651	0.000391893	0.0235249	-5.12227e-09	0.000146411	0.0286782	0.000918776	0.0167041	0.000754938	0.0116143	0.000708297
BRCA-TCGA_AO_A128	0.0253135	0.0160492	0.000355259	0.0215158	0.00528379	0.000446059	0.0152146	0.00545654	0.00815889	0.270427	1.86265e-07	0.00207499	0.042419	0.0454186	0.296825	2.12193e-05	0.0259931	3.32668e-06	0.0124364	0.00868693	0.0230297	0.021427	0.0174984	-2.87779e-07	0.0111411	2.92994e-06	0.0317408	0.015619	0.0114318	4.8615e-07	0.0294778	0.012228	0.000394903	0.0234581	0	9.65372e-05	0.0277219	0.000313729	0.016744	0.000402212	0.0127217	0.00080131
BRCA-TCGA_S3_AA0Z	0.0257797	0.0197514	0.000303298	0.0217971	0.00398825	0.000343509	0.0137818	0.00562233	0.00806692	0.267188	6.37025e-07	0.00164899	0.0445717	0.0475976	0.295692	3.00668e-05	0.0228128	5.56931e-07	0.0128133	0.00874832	0.0214227	0.0211788	0.0162277	-5.67175e-07	0.0117213	2.13273e-07	0.0303293	0.0158639	0.010685	3.03611e-07	0.0294624	0.0107993	0.000392072	0.0235035	2.79397e-08	9.97335e-05	0.0270254	0.000597388	0.016912	0.000439465	0.0126072	0.000673562
BRCA-TCGA_AR_A24S	0.0233766	0.0196517	0.000258535	0.0216905	0.00248593	0.000681669	0.0137427	0.00466779	0.00939104	0.279464	2.30037e-07	0.00190167	0.0446265	0.042276	0.294971	8.20532e-05	0.0185096	4.17233e-07	0.0130935	0.00834304	0.0235883	0.0225955	0.0161444	3.54275e-06	0.012864	8.38935e-06	0.0336713	0.0221625	0.0128509	3.91155e-07	0.0294527	0.0147405	0.000392497	0.0233991	1.04774e-08	0.000149414	0.027638	0.000871822	0.0168073	0.000579648	0.012127	0.000680551
BRCA-TCGA_AO_A03N	0.019614	0.0120274	0.000104479	0.0211835	0.000375994	0.000778884	0.0154267	0.00275926	0.012915	0.247065	-1.5134e-09	2.17371e-05	0.0307163	0.022277	0.201505	-7.29784e-06	0.00774309	6.98492e-10	0.0102505	0.00682342	0.0284661	0.0218081	0.0161582	8.6695e-05	0.0160108	1.54134e-07	0.026467	0.0427724	0.019578	4.82425e-07	0.0294483	0.0170645	0.000405736	0.0235628	-7.45058e-09	0.00053136	0.03354	0.001289	0.0166829	0.00055261	0.0154836	0.000568695
BRCA-TCGA_AC_A3BB	0.0230683	0.019052	0.000184916	0.021638	0.00513439	0.000769436	0.0120023	0.00503962	0.00709349	0.281597	1.21538e-07	0.00146258	0.0421317	0.0421655	0.273817	8.58679e-06	0.022004	3.05474e-07	0.0118672	0.00913563	0.0202593	0.020911	0.0161977	-2.14204e-07	0.0143456	-3.41795e-07	0.0369577	0.0114852	0.0104198	1.59256e-07	0.029452	0.00998285	0.000385769	0.0233929	-8.84756e-09	0.000106759	0.0256666	0.00046701	0.0167143	0.000482082	0.010022	0.000569142
BRCA-TCGA_A8_A09X	0.0196971	0.0210134	0.000138268	0.0216935	0.00293012	0.000966683	0.0118497	0.00366873	0.00876212	0.276436	1.45752e-07	0.00303292	0.0448729	0.0418453	0.296813	4.34183e-05	0.0221285	2.32831e-07	0.0130424	0.00848317	0.0217921	0.0218652	0.016145	1.46218e-07	0.0156887	2.04891e-08	0.030939	0.0171915	0.0110375	7.14324e-07	0.0294451	0.0134636	0.00039155	0.0236891	2.79397e-09	0.000102714	0.0263062	0.000922382	0.0169757	0.000622265	0.0103962	0.000623316
BRCA-TCGA_C8_A133	0.0147784	0.0306169	4.48152e-05	0.0228118	0.00303602	0.00209993	0.00979698	0.00252536	0.0074746	0.270645	1.33179e-07	0.00513843	0.0402038	0.0370281	0.275107	8.23103e-06	0.0216281	2.33762e-07	0.0127613	0.00861072	0.0226889	0.0201085	0.0161358	-3.95812e-08	0.0139866	-3.95812e-09	0.0321804	0.00779647	0.00757149	3.35276e-08	0.0294405	0.00939605	0.000390276	0.0234096	9.54606e-09	0.00017415	0.0263417	0.00341643	0.0166728	0.000474863	0.0117092	0.000471883
BRCA-TCGA_BH_A0AW	0.0289936	0.0193882	0.000477105	0.0210777	0.00289255	0.000598095	0.0156395	0.00455725	0.00900984	0.272202	2.93367e-08	0.000782549	0.0402635	0.0346045	0.275968	7.15069e-06	0.0167606	2.21189e-09	0.0123593	0.00868475	0.0238676	0.021418	0.0161451	4.99487e-05	0.0145755	-7.12462e-07	0.0320079	0.0295005	0.0160646	2.57045e-07	0.029448	0.0146598	0.000386223	0.0237268	-7.63685e-08	0.00016202	0.0273133	0.000228204	0.0167037	0.000341371	0.0129575	0.000637226
BRCA-TCGA_AN_A04D	0.0225929	0.0175824	0.000210963	0.0216307	0.00197704	0.000656798	0.0151056	0.00498997	0.0110044	0.273271	1.6205e-07	0.00114048	0.0415577	0.0389656	0.286418	6.75321e-05	0.0179902	5.3551e-07	0.0122835	0.0080539	0.0235578	0.022753	0.0161473	1.50129e-05	0.0141989	1.12802e-05	0.0282035	0.0280082	0.0123664	1.04215e-06	0.0294698	0.0144449	0.000392973	0.0237768	5.82077e-09	0.000151008	0.0286109	0.00106807	0.0167699	0.000701502	0.0114505	0.000758275
BRCA-TCGA_BH_A0BL	0.0223781	0.0199104	0.000234261	0.0216689	0.00416966	0.000687316	0.012304	0.00505535	0.00777298	0.263577	6.34231e-07	0.00265273	0.0433812	0.0437301	0.286952	1.47484e-05	0.0223745	4.85219e-07	0.012458	0.00903055	0.0209365	0.0210701	0.0162149	-8.10251e-08	0.0139541	-1.04774e-07	0.0313282	0.0120251	0.0102111	3.6601e-07	0.0294487	0.0102459	0.000386506	0.023377	-5.82077e-11	7.64728e-05	0.025706	0.000567198	0.0168831	0.000466414	0.0120142	0.000618435
BRCA-TCGA_EW_A6SB	0.0248302	0.0169816	0.000246994	0.0229392	0.00528085	0.000588864	0.0142882	0.00527442	0.00779709	0.280188	7.26432e-08	0.000921831	0.0426376	0.0406926	0.284507	3.62694e-05	0.0179488	8.74512e-07	0.0113433	0.0091171	0.0204156	0.021629	0.016985	1.50502e-06	0.0142985	-1.80863e-06	0.0393153	0.0163242	0.0128336	2.70084e-08	0.0294513	0.0104216	0.000383943	0.023306	-1.32248e-07	0.000125766	0.026615	0.000206798	0.0166227	0.000256218	0.0113985	0.000566699
BRCA-TCGA_E2_A1II	0.0244007	0.0179799	0.000332288	0.0214866	0.00456683	0.000438854	0.0138524	0.00574914	0.00834954	0.278863	2.6729e-07	0.00152844	0.042841	0.0453091	0.288908	3.09497e-05	0.0215423	2.69897e-06	0.0123488	0.0089137	0.0218516	0.0215645	0.0168375	-8.9407e-08	0.0127566	1.62981e-09	0.034224	0.0161237	0.0113929	3.65078e-07	0.029452	0.0109606	0.000390165	0.0234244	-1.74623e-09	0.000113823	0.0271331	0.000286132	0.0167979	0.000346936	0.0128961	0.000705272
BRCA-TCGA_E2_A15M.1	0.0201865	0.022044	0.000124872	0.021833	0.00372021	0.000858888	0.0114291	0.00426079	0.00852683	0.259181	1.72295e-06	0.00317174	0.0451407	0.0437425	0.291401	1.95689e-05	0.0227392	7.07805e-07	0.012833	0.00870198	0.0211014	0.02122	0.016154	0	0.0152794	-5.35511e-09	0.030667	0.0101044	0.00934705	3.59491e-07	0.0294476	0.0123414	0.000391409	0.0236337	5.72763e-08	8.87141e-05	0.0266572	0.00136285	0.0169154	0.000594072	0.0110311	0.000685334
BRCA-TCGA_E2_A1B1	0.018575	0.0220479	6.41122e-05	0.0215805	0.00393109	0.0013193	0.0100306	0.00359358	0.00669038	0.261784	2.29105e-07	0.00270613	0.0421986	0.0414777	0.270769	1.92784e-06	0.0240975	7.45058e-09	0.0123652	0.00924295	0.0199055	0.020061	0.0161494	-9.94653e-06	0.0153395	-3.44403e-06	0.0322709	0.00858811	0.00879592	1.72295e-07	0.029446	0.00982845	0.000386424	0.0234619	6.98492e-10	6.7398e-05	0.0248875	0.00123775	0.0167997	0.000659108	0.00947571	0.000514284
BRCA-TCGA_AR_A0TP	0.0218519	0.0199828	0.000265643	0.0217448	0.00360821	0.000329547	0.0136837	0.00591517	0.00936076	0.258518	2.90573e-07	0.00173633	0.0448526	0.0423781	0.291419	0.000137225	0.0164672	1.09989e-06	0.0127485	0.0083673	0.0223658	0.0226084	0.0161525	6.71856e-06	0.0153055	2.51457e-07	0.030205	0.0175488	0.0105832	6.4075e-07	0.0294574	0.012706	0.000389084	0.0234889	2.65427e-08	0.000137001	0.0274361	0.000721127	0.0168914	0.000549495	0.0110513	0.000677094
BRCA-TCGA_A8_A09Z	0.0266306	0.017343	0.000325128	0.0203462	0.00151896	0.00104995	0.0156695	0.0046926	0.00883606	0.26696	9.35979e-08	0.00160363	0.0399495	0.0365686	0.300133	5.21541e-08	0.0251224	3.44589e-08	0.0136753	0.00848827	0.028469	0.0209067	0.0161923	6.61239e-08	0.0136476	-3.94881e-07	0.0337037	0.0255943	0.0147338	2.30968e-07	0.0294444	0.0103828	0.000396296	0.0234773	-5.82077e-10	0.000137068	0.0300851	0.000934377	0.0167604	0.000433393	0.0119995	0.000730127
BRCA-TCGA_C8_A12V	0.0229661	0.0168373	0.000164554	0.0217317	0.00445059	0.000598446	0.0132704	0.00507197	0.00798216	0.281655	2.23517e-07	0.00135784	0.0429266	0.0425036	0.284197	2.59839e-05	0.0178136	6.96629e-07	0.0119076	0.00908071	0.0215481	0.0213844	0.0166856	-4.98258e-08	0.014092	2.21189e-09	0.0370772	0.013161	0.0118836	2.47732e-07	0.0294517	0.0112565	0.000385411	0.0234021	-7.21775e-09	9.57921e-05	0.0267996	0.000392973	0.0166311	0.000345223	0.0113591	0.000649221
BRCA-TCGA_AO_A03R	0.0313442	0.0103475	0.000155948	0.0209501	0.000126868	0.000656597	0.0177494	0.0031275	0.0127562	0.263138	0	0.00017748	0.0333065	0.0259226	0.235533	-1.54227e-06	0.017287	-1.32713e-07	0.011595	0.00728744	0.0344282	0.0217005	0.0161466	5.37895e-05	0.0152301	-1.30385e-08	0.0282128	0.0388904	0.0204676	3.31551e-07	0.0294621	0.0236297	0.000393182	0.0239462	3.81842e-08	0.000300795	0.0336236	0.00244139	0.016722	0.000800371	0.0178138	0.00066793
BRCA-TCGA_OL_A5RV	0.0202634	0.0221378	9.54196e-05	0.0218612	0.00509554	0.000784919	0.0110225	0.00400437	0.00785697	0.291801	2.85916e-07	0.00213157	0.0433252	0.0451621	0.29383	2.20723e-05	0.0239205	7.82311e-07	0.0128393	0.00882888	0.0200749	0.0213228	0.0161424	-5.26197e-08	0.014641	4.93601e-08	0.0346377	0.0104135	0.00858989	3.07336e-07	0.0294641	0.0121101	0.000392206	0.0236257	8.47504e-08	0.000128388	0.0251877	0.00175549	0.0169283	0.000769392	0.00997701	0.000556923
BRCA-TCGA_AN_A0XN	0.0204627	0.0211367	8.19415e-05	0.0213559	0.00348306	0.00143124	0.010525	0.00384429	0.00683588	0.270176	7.63685e-08	0.0026435	0.0426079	0.0392615	0.272663	3.36207e-06	0.0217213	0	0.0121887	0.00928813	0.0212122	0.0200691	0.0161387	-3.21306e-07	0.0147022	-3.7346e-06	0.0349027	0.0105385	0.0109815	7.12462e-08	0.029442	0.0103839	0.000385508	0.0232986	-8.14907e-09	7.40886e-05	0.0253354	0.000943735	0.0167139	0.000455081	0.00925273	0.000508286
BRCA-TCGA_BH_A0DZ.1	0.0216849	0.0198694	0.00025145	0.0215743	0.00373855	0.00103775	0.0122603	0.00469178	0.00766832	0.268088	4.30271e-07	0.0024675	0.043809	0.0410767	0.28445	1.13025e-05	0.0224048	1.86265e-08	0.0126722	0.00899136	0.0214004	0.0208619	0.016164	-4.65661e-08	0.0136139	-3.22238e-07	0.0339232	0.0135755	0.0108484	2.79397e-07	0.0294463	0.0107511	0.000388466	0.0233453	-5.12227e-09	8.73655e-05	0.0255767	0.000666231	0.0167811	0.000629038	0.0107807	0.000581495
BRCA-TCGA_D8_A1XF	0.0207077	0.0223512	0.000172652	0.022212	0.0038566	0.000673294	0.0128717	0.00492574	0.0092167	0.268931	6.08154e-07	0.0029508	0.0458782	0.0448853	0.287496	0.000134267	0.0193236	6.46338e-07	0.0134936	0.0084531	0.0224986	0.0222411	0.0161443	4.20958e-07	0.0128179	1.10269e-06	0.0323437	0.0140305	0.0104837	1.47615e-07	0.0294515	0.0153727	0.000389747	0.0234149	1.52737e-07	0.000112854	0.026287	0.00134733	0.0168566	0.000567608	0.0136237	0.00067161
BRCA-TCGA_AC_A2QJ	0.0276767	0.0184232	0.00092338	0.0221736	0.00910151	0.000288025	0.0161445	0.00830916	0.00803277	0.282984	2.05822e-07	0.000565909	0.0459667	0.0413185	0.288997	9.46298e-05	0.0114791	1.39326e-06	0.0105769	0.00865403	0.0182153	0.0229235	0.0163729	5.58309e-05	0.0132052	4.79668e-05	0.0412678	0.0203604	0.0127024	1.2191e-06	0.0294731	0.0102363	0.000381075	0.0234077	-2.48663e-07	0.000333399	0.0237175	2.24337e-05	0.0168946	0.00035803	0.016015	0.000592448
BRCA-TCGA_BH_A6R9	0.0231053	0.0203927	6.02864e-05	0.021506	0.00606182	0.00117804	0.00964826	0.00521308	0.00535324	0.264574	3.25963e-09	0.000921279	0.0438257	0.0377424	0.23687	4.20026e-07	0.0167259	-1.28057e-08	0.0110677	0.00985017	0.0191759	0.019516	0.0161378	-1.16788e-05	0.0169531	-3.49693e-05	0.0377134	0.00551581	0.00860474	5.35511e-09	0.0294434	0.00632778	0.000376895	0.0233104	-1.28057e-07	5.95711e-05	0.0247794	0.000214934	0.0164538	0.000323258	0.00655812	0.000481591
BRCA-TCGA_AO_A1KQ	0.0207717	0.0213482	0.000230305	0.0218965	0.00379561	0.000822186	0.0122336	0.00508146	0.00875554	0.277822	1.49477e-07	0.00148487	0.0428948	0.0416006	0.280032	0.000114396	0.0178976	1.11572e-06	0.0123172	0.00857007	0.0206367	0.0226417	0.0161405	1.15223e-05	0.0127276	1.17533e-06	0.0360074	0.01689	0.0113928	1.7602e-07	0.029447	0.0140962	0.000384465	0.0233255	-1.04774e-09	0.000144765	0.0260136	0.000988468	0.0169062	0.00061442	0.0111648	0.000614278
BRCA-TCGA_BH_A201	0.0227427	0.0219379	8.49143e-05	0.0218754	0.0032295	0.00116941	0.011672	0.00367592	0.00784522	0.276459	8.47504e-08	0.0018118	0.0451832	0.040532	0.274308	1.33552e-05	0.0223715	2.91038e-11	0.0123325	0.00892127	0.0218189	0.0209009	0.0161383	-4.42378e-09	0.0153362	-4.40516e-07	0.0325527	0.0154452	0.0112523	6.89179e-08	0.0294449	0.0143867	0.000388607	0.023316	0	9.14261e-05	0.0254665	0.00109728	0.0167952	0.000592232	0.0108088	0.000561491
BRCA-TCGA_BH_A0BD	0.0196081	0.0205362	0.000119276	0.021665	0.00370535	0.00103277	0.0113204	0.00396994	0.00771958	0.269623	3.68804e-07	0.00356124	0.0432608	0.0421471	0.287443	1.79484e-05	0.0248213	4.16301e-07	0.012614	0.00891343	0.0215078	0.0209977	0.0161649	-2.04891e-08	0.014425	-6.51926e-09	0.0330032	0.0113142	0.00992432	3.32482e-07	0.0294483	0.0113177	0.000388876	0.0234907	2.79397e-09	9.26182e-05	0.025983	0.00135519	0.0168805	0.000604592	0.0106448	0.000598885
BRCA-TCGA_A1_A0SK	0.0283841	0.020194	0.000522673	0.0221676	0.00624636	0.00015685	0.0162633	0.00681415	0.00938141	0.278621	1.15857e-06	0.00153804	0.0463889	0.0502937	0.302807	7.28406e-05	0.0199406	2.80887e-06	0.0137208	0.00836548	0.0219643	0.0224984	0.0161768	1.32713e-07	0.010095	1.04122e-05	0.0284737	0.0156024	0.0106778	6.52857e-07	0.0295173	0.0139343	0.000405528	0.0234651	4.11645e-07	0.000156961	0.0264026	0.000573873	0.016883	0.000489503	0.013701	0.000792548
BRCA-TCGA_E2_A1IH	0.0210343	0.0215884	6.66305e-05	0.0216869	0.00321545	0.00123276	0.0106277	0.00354923	0.00769678	0.268299	4.42378e-08	0.00177811	0.0439671	0.0397947	0.269841	1.62683e-05	0.0217578	9.31323e-10	0.0119903	0.0090206	0.0207164	0.0208377	0.016138	-3.0268e-09	0.0151552	-9.18284e-07	0.0334464	0.0182219	0.0108925	1.2992e-07	0.0294422	0.0125397	0.000386551	0.0233442	-8.14907e-09	9.01669e-05	0.0251691	0.000741348	0.0168131	0.000464857	0.0100129	0.00051523
BRCA-TCGA_BH_A0BG	0.0254917	0.0196899	0.000129916	0.0210605	0.00266471	0.00103012	0.0130196	0.00415272	0.00798106	0.281921	2.37487e-07	0.00191452	0.0426148	0.0394923	0.287872	5.70528e-06	0.0238489	7.45058e-09	0.0126758	0.00893873	0.0232292	0.0206588	0.0161532	-1.546e-07	0.0139761	-2.1942e-06	0.0339527	0.0173817	0.0120778	1.0198e-07	0.0294452	0.0130964	0.0003874	0.0234049	-2.91038e-10	9.74163e-05	0.0267467	0.000934809	0.0167714	0.000537455	0.0110496	0.000605844
BRCA-TCGA_AR_A255	0.02044	0.0224752	0.000121064	0.0216872	0.00535533	0.000748828	0.0112456	0.00422788	0.00744766	0.270529	3.40864e-07	0.00221613	0.0439716	0.0455346	0.290935	1.13584e-05	0.0256433	5.31785e-07	0.0127669	0.00893462	0.0196039	0.0207463	0.0161694	-1.51992e-06	0.0149587	1.74623e-09	0.031129	0.00993365	0.00837517	1.9744e-07	0.0294614	0.0104449	0.000392117	0.0235631	1.01514e-07	9.54047e-05	0.0254274	0.00158021	0.0169491	0.000613555	0.00992999	0.000560798
BRCA-TCGA_AN_A041	0.0146627	0.0312469	3.39523e-05	0.0226228	0.00318538	0.00218007	0.00937849	0.00242431	0.00736931	0.263498	1.24797e-07	0.00393668	0.0397821	0.0364508	0.273061	5.51715e-06	0.0217277	1.3737e-07	0.012944	0.00862244	0.0222837	0.0201072	0.0161354	-4.37722e-07	0.0141754	-1.22935e-07	0.0322804	0.00667512	0.00762528	2.14204e-08	0.0294384	0.00898904	0.000390336	0.0233676	3.0268e-09	0.000153273	0.0260457	0.00329186	0.0166012	0.000429019	0.0113076	0.000466086
BRCA-TCGA_A2_A0CT	0.0243423	0.0199318	0.000493348	0.0207459	0.0022092	0.000325598	0.015899	0.00493622	0.0113122	0.275969	2.84053e-07	0.00134249	0.0447221	0.0395042	0.296807	1.47745e-05	0.0190308	3.0268e-09	0.0134127	0.00781876	0.0256952	0.0222782	0.0161454	1.22469e-06	0.0204527	-2.91038e-11	0.0304857	0.0221976	0.0141398	1.27591e-06	0.0294508	0.0131387	0.00040327	0.0235143	5.7742e-08	0.000266314	0.0308191	0.000717804	0.0168017	0.000472061	0.0148377	0.000745446
BRCA-TCGA_GM_A2DL	0.023269	0.0181371	0.000228241	0.0217083	0.00219603	0.000513576	0.0134969	0.0054422	0.0113836	0.28101	2.5332e-07	0.000634946	0.0412129	0.0406276	0.290359	0.000160739	0.0123435	1.11572e-06	0.0121507	0.00789717	0.0242965	0.0234824	0.0161386	3.38145e-05	0.0123322	4.66593e-06	0.0313762	0.0237122	0.0133386	6.49132e-07	0.0294717	0.0185189	0.000395119	0.0234529	2.91038e-10	0.000182629	0.0285248	0.000939369	0.0168096	0.000828683	0.012827	0.000719056
BRCA-TCGA_BH_A18U.1	0.0202563	0.0224951	0.00017409	0.0218581	0.00424065	0.000791371	0.0115021	0.00431806	0.00783217	0.269051	1.11572e-06	0.00316666	0.0455383	0.0454204	0.28762	4.33773e-05	0.0230429	2.97092e-07	0.0130081	0.00878015	0.0205858	0.0211001	0.0161657	-4.79631e-07	0.013297	0	0.0319638	0.00957841	0.00925627	3.15718e-07	0.0294524	0.0115855	0.000390835	0.0236517	2.23517e-08	9.55239e-05	0.0255489	0.00122172	0.0169496	0.000650942	0.0112026	0.000601806
BRCA-TCGA_A8_A099	0.0162323	0.0246733	4.85741e-05	0.0217983	0.00471184	0.00120892	0.00964284	0.00316882	0.00762075	0.274913	3.71598e-07	0.00393008	0.0430744	0.0442212	0.295602	1.57505e-05	0.0263939	2.81259e-07	0.0131997	0.00878254	0.0198712	0.0206241	0.0161377	-3.74578e-06	0.0151458	1.38767e-07	0.0327155	0.00892633	0.0074226	2.30037e-07	0.029451	0.0113436	0.000394695	0.023809	2.84985e-07	0.000109687	0.0249348	0.00262988	0.0170233	0.000850722	0.00989196	0.000519961
BRCA-TCGA_A7_A0DC.1	0.0262392	0.0142201	8.85949e-05	0.0208576	0.00228763	0.00131783	0.0290461	0.0051275	0.00846139	0.220545	5.75557e-07	0.0129317	0.0384659	0.0422308	0.254885	-8.34279e-06	0.0331444	-2.18116e-06	0.0113877	0.00999254	0.0205909	0.0183807	0.0166785	-0.000101596	0.00907204	-3.49246e-09	0.0183996	0.0134922	0.00922415	5.25266e-07	0.0294649	0.00404456	0.000374861	0.0741869	3.18512e-07	7.98702e-06	0.0248655	0.00154066	0.0162257	0.000570171	0.00295651	0.0010737
BRCA-TCGA_AC_A5EH	0.0226836	0.0208583	0.000240944	0.0217603	0.00629395	0.000694975	0.0125645	0.00477859	0.00740176	0.268777	3.21306e-07	0.00177643	0.0432218	0.0441524	0.288783	7.44499e-06	0.0250156	2.56114e-07	0.0124402	0.00898173	0.0202461	0.0212514	0.0161587	-6.23986e-08	0.0149147	4.00469e-07	0.0306032	0.0106304	0.00976995	3.34345e-07	0.0294631	0.00994503	0.00039009	0.0234821	1.60653e-08	9.8452e-05	0.0254147	0.000674948	0.0168167	0.000512265	0.0107916	0.000589423
BRCA-TCGA_D8_A146	0.0165323	0.0272877	4.80637e-05	0.0221314	0.00416347	0.00165729	0.00936612	0.00294751	0.00732464	0.272438	2.51457e-07	0.00380442	0.0433664	0.0402168	0.285254	9.62242e-06	0.0230462	1.78814e-07	0.0127598	0.00894332	0.0203853	0.020475	0.0161372	-2.81259e-07	0.0144564	-9.73232e-08	0.0333816	0.00957799	0.007947	7.63685e-08	0.0294439	0.0108508	0.000389263	0.0234815	7.21775e-08	9.37208e-05	0.0253932	0.00241029	0.0167513	0.000544392	0.0100982	0.000534222
BRCA-TCGA_D8_A1JK	0.018633	0.0231518	0.000127666	0.0217664	0.00622767	0.000808164	0.0106959	0.0038662	0.00883663	0.295168	6.61239e-08	0.00144427	0.0447097	0.0448119	0.308573	5.85094e-05	0.020442	2.05822e-06	0.0126535	0.0086427	0.0208743	0.0231948	0.016154	1.53296e-06	0.0179664	3.95812e-09	0.0320428	0.013165	0.00926539	9.83477e-07	0.0294535	0.0133759	0.000394814	0.0233325	0	8.56593e-05	0.0247561	0.000621066	0.0170386	0.000648849	0.0133406	0.000580609
BRCA-TCGA_B6_A409	0.0217244	0.018804	0.000349045	0.0217212	0.0039285	0.000443101	0.0145748	0.00610584	0.013125	0.278989	1.80677e-07	0.00028377	0.0388031	0.0399543	0.295238	0.000145718	0.00827929	7.58097e-07	0.0115759	0.00757924	0.022826	0.0245217	0.0161421	0.000133649	0.0107616	3.05772e-05	0.028317	0.0207906	0.0121551	4.07919e-07	0.0294599	0.018979	0.000393383	0.0233393	-2.84053e-08	0.00052131	0.0294612	0.000506029	0.0170792	0.000958174	0.0146848	0.000790238
BRCA-TCGA_E9_A295	0.0209503	0.0204249	0.000161879	0.0214106	0.00288667	0.00071463	0.0125112	0.00377195	0.00907356	0.271476	1.08499e-07	0.00132149	0.0438022	0.0397359	0.283549	3.5461e-05	0.0228265	4.10713e-07	0.0125141	0.00835723	0.0213617	0.0218724	0.0161417	2.68966e-06	0.017122	-8.75443e-08	0.0315866	0.0195919	0.0117	5.3551e-07	0.02945	0.0147952	0.000394359	0.0234228	2.21189e-09	0.000149675	0.0268132	0.000936985	0.0168859	0.000528522	0.010965	0.000570811
BRCA-TCGA_AR_A5QN	0.0189264	0.0218677	8.22172e-05	0.0219468	0.00398032	0.00104831	0.0103238	0.00381726	0.00747475	0.264682	2.84053e-07	0.00271131	0.0427383	0.0430169	0.283997	1.25356e-05	0.0245639	2.49594e-07	0.0127369	0.00892428	0.0198575	0.020851	0.0161455	-2.73809e-06	0.0153671	1.25729e-08	0.0302581	0.0104168	0.00851065	2.06754e-07	0.0294536	0.0115142	0.000388682	0.0237748	9.31323e-08	9.86531e-05	0.0254585	0.00191848	0.0169141	0.000735804	0.00991034	0.00053671
BRCA-TCGA_BH_A0BR	0.0181344	0.0226434	9.56655e-05	0.0215293	0.00468037	0.00120115	0.010261	0.00395988	0.00678426	0.258181	1.46683e-07	0.00252931	0.0419288	0.042002	0.271356	3.98979e-06	0.0234147	9.63919e-08	0.0123712	0.00921127	0.0196261	0.0203365	0.0161429	-2.87406e-06	0.0156598	-4.4927e-06	0.0306793	0.00672677	0.00839156	2.52388e-07	0.0294448	0.00952303	0.000387065	0.0234427	2.21189e-09	6.08154e-05	0.0244755	0.00102519	0.0169037	0.00066644	0.00957695	0.000516564
BRCA-TCGA_AQ_A1H3	0.0191051	0.0227556	7.05235e-05	0.0217595	0.00387871	0.0010687	0.0104973	0.00353047	0.00745171	0.271024	4.68455e-07	0.00328688	0.0447229	0.0433052	0.283603	1.70283e-05	0.0239665	1.26194e-07	0.0128897	0.00905761	0.0204007	0.020524	0.0161426	-1.70246e-06	0.0147487	-5.12227e-07	0.0318915	0.0084469	0.0090692	1.64844e-07	0.0294487	0.0115405	0.000388734	0.023583	7.86968e-08	8.329e-05	0.0254089	0.0018134	0.0168395	0.000645123	0.00980994	0.000576824
BRCA-TCGA_GM_A3XG	0.0190421	0.0229487	8.26642e-05	0.021792	0.00689039	0.000781417	0.0105388	0.00396842	0.00784728	0.302951	5.4948e-08	0.00124359	0.0412438	0.0416758	0.271334	5.46165e-05	0.0153126	1.29081e-06	0.0117982	0.00896361	0.0190444	0.0218752	0.0161352	2.4233e-06	0.0151282	-3.78117e-07	0.0404592	0.0147517	0.0105015	4.84288e-08	0.0294491	0.0160244	0.000384837	0.0233746	-6.65896e-08	0.000178508	0.024339	0.00082095	0.0168524	0.000527792	0.0109901	0.000508085
BRCA-TCGA_C8_A138	0.0274527	0.013937	0.000162229	0.0217279	0.00109164	0.00104448	0.0155341	0.00368501	0.0105094	0.272197	1.5134e-09	0.000216894	0.0342579	0.0297956	0.264012	-2.24449e-07	0.0143819	-1.01049e-07	0.0114147	0.00795817	0.0281657	0.021234	0.0161514	3.86499e-06	0.0184139	2.91038e-11	0.0339973	0.0324476	0.0172301	2.86847e-07	0.0294524	0.0153257	0.000390984	0.0234077	-6.28643e-09	0.000230871	0.030677	0.0012515	0.0164553	0.000550732	0.0127794	0.000686303
BRCA-TCGA_A2_A0EV	0.0153989	0.023918	2.30484e-05	0.0214668	0.00518718	0.00175336	0.0090493	0.00309828	0.00695479	0.255407	6.65896e-08	0.00420028	0.0431883	0.0392558	0.274633	1.49868e-05	0.0247957	4.37722e-08	0.0122647	0.00922015	0.0200486	0.019988	0.0161388	-1.51619e-06	0.0156746	-4.31202e-07	0.0314874	0.00980797	0.00784329	8.07457e-07	0.0294446	0.00964132	0.000387363	0.0247527	-1.16415e-09	6.55204e-05	0.0245663	0.00182314	0.0168948	0.000679076	0.009574	0.000452302
BRCA-TCGA_EW_A1OW	0.0259495	0.0203153	0.000410266	0.0219095	0.00618175	0.000283085	0.0143716	0.00693277	0.00827184	0.268171	1.6354e-06	0.0014361	0.0450734	0.0485761	0.297851	3.52673e-05	0.0192733	1.53109e-06	0.0127554	0.00873512	0.0206471	0.0216116	0.016237	4.19095e-09	0.0121816	2.7474e-07	0.0298353	0.0127394	0.00964424	1.85333e-07	0.0294735	0.010625	0.000390872	0.0233882	2.79397e-08	0.000116497	0.0261077	0.000393383	0.0169405	0.000395931	0.0134927	0.000719756
BRCA-TCGA_A7_A2KD	0.0169352	0.0241835	5.98207e-05	0.0215925	0.00476661	0.00121903	0.00966072	0.00341283	0.00721875	0.257188	4.07919e-07	0.00235797	0.0432494	0.0432763	0.276775	4.91925e-06	0.0227018	6.72415e-07	0.0128356	0.00900951	0.0194125	0.0204655	0.0161371	-3.1814e-06	0.015809	-1.68942e-06	0.0298853	0.00614032	0.00793412	2.21655e-07	0.0294474	0.0108012	0.000391021	0.023563	1.30385e-07	7.22334e-05	0.0247066	0.00168394	0.0169131	0.000761986	0.00926146	0.000543624
BRCA-TCGA_AR_A24W	0.021949	0.0245023	6.20075e-06	0.021404	0.00601801	0.00133897	0.0100525	0.00280561	0.00730786	0.289046	7.17118e-08	0.00159237	0.0439309	0.0399332	0.25126	7.1656e-06	0.0200465	-3.67872e-08	0.0118239	0.00936773	0.0210588	0.0201434	0.0161348	-5.87665e-06	0.0175794	-5.31785e-06	0.0311706	0.012027	0.00965077	3.63216e-08	0.0294445	0.0154561	0.000386551	0.0233531	-1.58325e-08	6.85118e-05	0.024152	0.00100702	0.016641	0.00061816	0.0100681	0.000486426
BRCA-TCGA_A8_A09I	0.0186376	0.0217395	0.000254564	0.0220602	0.00450227	0.000668898	0.0120402	0.00489168	0.00874302	0.259492	7.52509e-07	0.0025544	0.0457103	0.0441445	0.289038	0.000103213	0.0186485	2.98023e-06	0.0131532	0.00839001	0.0215138	0.0225315	0.0161549	3.09013e-06	0.0125741	7.72998e-07	0.0302286	0.0106493	0.00878453	6.51926e-07	0.0294497	0.0131454	0.000390254	0.0233775	7.21775e-08	0.000117786	0.0264087	0.00101916	0.0170344	0.000582367	0.0123862	0.000679702
BRCA-TCGA_BH_A0BZ.1	0.0230794	0.0200671	0.000259422	0.0218266	0.00584024	0.000598319	0.0127279	0.00525838	0.00772294	0.268323	4.44241e-07	0.0022053	0.0434995	0.0446322	0.291537	3.33674e-05	0.0212319	1.29081e-06	0.012588	0.00883031	0.0203696	0.0215352	0.0162008	4.70318e-08	0.013321	1.34483e-06	0.0332035	0.012391	0.00951046	4.20026e-07	0.029461	0.0109297	0.000388108	0.0233904	6.28643e-09	0.000110574	0.0258685	0.000709608	0.0168876	0.000450812	0.011859	0.000642233
BRCA-TCGA_B6_A0RG	0.0184461	0.0239729	9.62168e-05	0.0219003	0.00434986	0.00129117	0.0103836	0.00327577	0.0079287	0.259226	4.04194e-07	0.0022393	0.0447073	0.0412873	0.280603	1.21184e-05	0.0270612	2.95229e-07	0.0127183	0.00873995	0.0201055	0.0213437	0.0161378	1.26753e-06	0.0145289	-1.76951e-08	0.0315883	0.00802773	0.00915921	2.92435e-07	0.0294452	0.0126148	0.00039117	0.0233986	1.95578e-08	0.000105575	0.0256015	0.00193271	0.0169506	0.000654347	0.0105378	0.00057894
BRCA-TCGA_EW_A3U0	0.0227438	0.018003	0.000169702	0.021859	0.00562656	0.000516012	0.0124169	0.00532411	0.00810674	0.281525	3.46452e-07	0.0012693	0.0433172	0.0445007	0.281941	3.54536e-05	0.0185763	8.13045e-07	0.0120129	0.00905004	0.0211953	0.0214895	0.0167818	-1.54134e-07	0.0135386	-8.19564e-08	0.0358534	0.0113928	0.0112562	1.42027e-07	0.0294515	0.0112532	0.000384398	0.0233704	-1.86265e-09	0.000109158	0.0264843	0.000307843	0.0166974	0.000300676	0.0123949	0.000644967
BRCA-TCGA_AR_A0TX	0.0204293	0.0216939	6.88285e-05	0.0215334	0.00423779	0.00116667	0.0107286	0.00364864	0.00741795	0.272974	1.74157e-07	0.00247806	0.0430321	0.0409133	0.278761	4.50388e-06	0.023149	9.03383e-08	0.0122961	0.00913489	0.0209756	0.0206801	0.0161884	-6.37956e-08	0.0150255	-3.52971e-07	0.0337905	0.010515	0.0102344	1.55065e-07	0.0294456	0.0121675	0.000387013	0.023398	-2.91038e-11	7.99783e-05	0.0254304	0.0011394	0.0167674	0.000542939	0.0104985	0.000553042
BRCA-TCGA_A7_A13D	0.0298257	0.0135574	0.000182033	0.0212631	0.00244847	0.00126195	0.0306533	0.00583667	0.0110248	0.225258	1.46963e-06	0.00689787	0.0457227	0.0445806	0.281266	-1.47335e-06	0.0382685	-2.31341e-06	0.0112788	0.00954759	0.0241151	0.0199904	0.0177747	-4.65736e-05	0.00653547	5.74626e-07	0.0173492	0.0147763	0.0101617	1.00955e-06	0.0294628	0.00481661	0.000391655	0.0294096	1.01421e-06	2.24784e-05	0.0259858	0.000521153	0.0165435	0.00113606	0.00722223	0.0014253
BRCA-TCGA_AR_A1AU	0.0191106	0.0228717	0.000149712	0.02205	0.00441729	0.000944614	0.0114206	0.00404599	0.00826514	0.26589	1.0673e-06	0.0030684	0.044964	0.0432206	0.287542	3.46564e-05	0.0228319	6.99423e-07	0.0128325	0.00866702	0.0210284	0.0215072	0.0161416	2.52388e-07	0.013741	7.68341e-09	0.0328658	0.00980866	0.00930631	2.23517e-07	0.029448	0.0131752	0.000388354	0.0234365	4.23752e-08	0.00010702	0.025921	0.00142759	0.0169381	0.000612579	0.0111756	0.000627816
BRCA-TCGA_A8_A0A9	0.0187691	0.0232633	0.000108108	0.0218988	0.00429653	0.00109082	0.0106423	0.00381076	0.0076015	0.269078	3.63216e-07	0.00353321	0.0450606	0.0429631	0.284997	3.17618e-05	0.0228948	3.18512e-07	0.0128694	0.00895429	0.0206485	0.020896	0.016142	-5.82077e-10	0.0139319	-1.53668e-08	0.0333582	0.00805598	0.00904968	1.4063e-07	0.0294476	0.0118553	0.000388131	0.0235392	3.25963e-08	9.56655e-05	0.0255531	0.00163484	0.0168696	0.000591591	0.0102086	0.00059019
BRCA-TCGA_A7_A6VV	0.0284642	0.0187099	0.000380546	0.0218572	0.0064964	0.000450492	0.0143643	0.00669041	0.00726092	0.273305	3.17581e-07	0.00197025	0.0469437	0.0446398	0.287406	3.29278e-05	0.0222566	4.32134e-07	0.0121987	0.00890917	0.0214285	0.02116	0.0162708	-2.23517e-08	0.0132241	7.13952e-06	0.0325335	0.0116526	0.0102963	5.39236e-07	0.0294797	0.00949812	0.000390835	0.0234522	1.16415e-10	0.000100538	0.0265507	0.000265285	0.0166836	0.000377424	0.0109318	0.000677377
BRCA-TCGA_AN_A0XO	0.0186426	0.0224945	0.000117198	0.021787	0.00444248	0.0010421	0.0110774	0.00383703	0.00777891	0.274261	2.00234e-07	0.00230236	0.0437994	0.0423921	0.283124	2.73772e-05	0.0207898	2.14204e-07	0.0125681	0.00893778	0.0204998	0.0210579	0.016138	1.72295e-08	0.0141613	-9.49949e-08	0.0336249	0.00872442	0.00966805	8.70787e-08	0.0294473	0.0129004	0.000388324	0.0233496	8.14907e-10	0.000103228	0.0250214	0.00143635	0.016889	0.000619113	0.0104041	0.000574179
BRCA-TCGA_A7_A3RF	0.0180049	0.0255223	0.000165626	0.0223494	0.00463103	0.000917777	0.0120218	0.00355904	0.00849262	0.280613	6.09085e-07	0.00380337	0.0447564	0.043599	0.295249	4.12539e-05	0.0229136	7.5344e-07	0.0132339	0.0083786	0.0223431	0.0215	0.0161381	1.546e-07	0.0132588	1.87196e-07	0.0356879	0.0102599	0.00927576	1.75089e-07	0.0294476	0.0165437	0.000391737	0.0233935	1.18278e-07	0.000149168	0.0263624	0.00177777	0.0169468	0.000621334	0.0117835	0.000632688
BRCA-TCGA_AO_A125	0.0233839	0.0186846	0.000115596	0.0213977	0.00117365	0.00116535	0.0133194	0.0034989	0.00939986	0.269167	3.58559e-08	0.00167742	0.0416282	0.034277	0.276102	9.75467e-06	0.0287186	5.58794e-09	0.0119653	0.00837484	0.0225801	0.021166	0.016136	3.09385e-06	0.0174094	-1.20141e-07	0.0283634	0.0294094	0.0135569	3.97675e-07	0.0294496	0.0147355	0.000387833	0.0240423	-9.31323e-10	0.000148796	0.0278367	0.00127319	0.0168175	0.000610664	0.0108974	0.000595413
BRCA-TCGA_AC_A3TM	0.0212522	0.0198954	0.000432089	0.0224077	0.00772193	0.000319988	0.0128815	0.00668803	0.00849694	0.308614	1.68569e-07	0.000176772	0.0383306	0.0413116	0.288892	6.89551e-05	0.0104579	4.59701e-06	0.0104794	0.00861022	0.0171425	0.0236082	0.016165	0.000121966	0.0137791	1.22935e-06	0.0466464	0.019285	0.0119493	2.36556e-07	0.0294503	0.0133287	0.00037536	0.0234074	-2.36556e-07	0.000477448	0.0234818	0.000182405	0.0171014	0.000396065	0.0141447	0.00052245
BRCA-TCGA_AR_A0TQ	0.0167266	0.0253715	9.54866e-05	0.0220419	0.00449792	0.00129028	0.0101444	0.00338367	0.00759569	0.260837	4.95464e-07	0.00358683	0.0458336	0.0415605	0.283074	3.41237e-05	0.0223314	9.76957e-07	0.0130964	0.00883475	0.0201823	0.0211293	0.0161488	1.28057e-09	0.0141967	3.72529e-08	0.0323575	0.00672573	0.00811446	1.61119e-07	0.0294448	0.0119452	0.000388511	0.0233833	2.10479e-07	0.00010661	0.0258222	0.00211877	0.016851	0.000595853	0.00988561	0.000597879
BRCA-TCGA_BH_A0W7	0.0213425	0.0192483	0.000162907	0.0216044	0.00466049	0.000865161	0.0117738	0.00443825	0.00757077	0.28243	1.20141e-07	0.00216395	0.0413962	0.0422864	0.277936	1.40555e-05	0.0236554	1.11107e-06	0.0118389	0.00907165	0.0205702	0.0212853	0.0162609	-1.69966e-08	0.0149793	-1.44355e-08	0.0362634	0.0126188	0.0105524	4.31202e-07	0.029449	0.0110887	0.000387475	0.0234306	-1.07102e-08	0.00011199	0.025903	0.000737891	0.0168005	0.000496574	0.0109528	0.000557154
BRCA-TCGA_BH_A0H7.1	0.0190846	0.022006	8.49664e-05	0.0215976	0.00374337	0.00127108	0.0104782	0.00352699	0.00752452	0.260494	7.86968e-08	0.0013444	0.0435241	0.0400685	0.267283	1.00173e-05	0.0227835	2.7474e-08	0.0120698	0.0089899	0.0195361	0.0210094	0.0161388	1.2191e-06	0.015605	-1.3113e-06	0.0329808	0.0101182	0.0101796	2.75671e-07	0.0294438	0.0117184	0.00038898	0.0233311	-1.04774e-09	9.64999e-05	0.025325	0.0010245	0.0168487	0.000543691	0.00909448	0.000516422
BRCA-TCGA_B6_A40C	0.023094	0.0192619	0.000195101	0.0217989	0.00257918	0.000565931	0.0131224	0.00514542	0.00999874	0.274664	3.1665e-07	0.00143521	0.0420778	0.0400001	0.289368	6.89998e-05	0.0146311	5.55068e-07	0.0122609	0.00829077	0.0233735	0.0224762	0.0161406	1.33067e-05	0.0143628	6.36093e-07	0.0305732	0.0219288	0.0130799	2.6729e-07	0.0294684	0.0173075	0.000388823	0.0234777	2.09548e-09	0.00012821	0.0271595	0.000746235	0.0167838	0.000627302	0.0125078	0.000682503
BRCA-TCGA_C8_A1HG	0.0224345	0.0167188	0.000204086	0.0220562	0.00485238	0.000463404	0.0127858	0.0056726	0.00850341	0.282037	3.43658e-07	0.000901967	0.0427225	0.0446095	0.285745	4.96097e-05	0.0159291	8.74512e-07	0.0120375	0.00900739	0.0212676	0.0217111	0.0166184	9.77889e-09	0.0129807	-3.1665e-08	0.0367941	0.0120395	0.0118906	8.61473e-08	0.0294531	0.011999	0.000382051	0.0234269	-8.3819e-09	0.000114635	0.026464	0.000316896	0.0167332	0.000327542	0.0127948	0.00062383
BRCA-TCGA_A2_A3XS	0.0206191	0.0204429	0.000323862	0.021912	0.00503103	0.000607789	0.0136591	0.00592047	0.00999233	0.283525	1.37836e-07	0.000909001	0.0405319	0.0412656	0.287264	0.000129335	0.0149199	6.0536e-07	0.0116971	0.0083226	0.0207627	0.023406	0.0161439	4.14215e-05	0.0107982	3.70108e-06	0.035017	0.0205998	0.0132322	2.04891e-07	0.0294497	0.0154622	0.000386268	0.0233325	-3.1665e-08	0.000240676	0.0264769	0.000567026	0.0169657	0.000572555	0.0137999	0.000620551
BRCA-TCGA_EW_A1PA	0.0253009	0.0171376	0.000193514	0.021505	0.0014164	0.000845879	0.0157789	0.00456978	0.00969034	0.266989	1.47149e-07	0.0016664	0.0413993	0.0358233	0.280267	5.5097e-06	0.0198667	5.30854e-08	0.0124233	0.00838181	0.0239682	0.0216461	0.0161679	1.4063e-06	0.0179365	-4.65661e-09	0.0291922	0.0265091	0.0135055	3.37139e-07	0.0294588	0.0127445	0.000389315	0.0240348	9.31323e-10	0.000101998	0.0283194	0.000655808	0.016607	0.000509836	0.009756	0.000737876
BRCA-TCGA_A2_A25C	0.0164572	0.023764	3.1922e-05	0.0218816	0.00393237	0.00155602	0.00917163	0.00295818	0.00697908	0.268747	2.0396e-07	0.00423275	0.0432075	0.0419039	0.280426	1.00061e-05	0.0257419	3.30619e-08	0.0127935	0.00907794	0.0199659	0.0201302	0.0161394	-1.10194e-05	0.0153441	-6.27711e-07	0.0331596	0.00657079	0.00812167	1.4808e-07	0.0294466	0.01107	0.000389382	0.0236646	5.54137e-08	9.05097e-05	0.024969	0.00246769	0.0168991	0.000784472	0.00908402	0.000508003
BRCA-TCGA_B6_A40B	0.0185772	0.023026	0.000109963	0.0218973	0.00523153	0.00117579	0.0103309	0.00379816	0.00752693	0.277663	1.27591e-07	0.00224556	0.0422025	0.0413135	0.274763	2.11112e-05	0.0204262	6.45407e-07	0.0120789	0.0089713	0.0196951	0.0213927	0.0161381	4.00469e-07	0.0150174	-3.94881e-07	0.037969	0.0106584	0.0101929	9.17353e-08	0.029445	0.0127564	0.000384837	0.0233454	-5.82077e-09	0.000115283	0.0248401	0.00104849	0.0169017	0.000500053	0.0101652	0.000523806
BRCA-TCGA_BH_A1ET.1	0.0140273	0.0239692	9.68389e-06	0.0214508	0.00483048	0.00172654	0.00840646	0.00306135	0.00721014	0.265091	6.61239e-08	0.00660431	0.0430471	0.0387137	0.285222	5.42179e-05	0.0253391	4.53554e-07	0.0123051	0.00918505	0.0197628	0.0200177	0.0161384	-1.85519e-06	0.0213826	-1.10827e-07	0.0316731	0.00975758	0.00736615	1.49012e-06	0.0294465	0.00979316	0.000388525	0.0309134	-4.65661e-10	7.40029e-05	0.0241237	0.00251096	0.0170738	0.000753134	0.0108317	0.000442199
BRCA-TCGA_E2_A10A	0.017792	0.0236939	7.96393e-05	0.02181	0.00470094	0.000944406	0.0103921	0.00353868	0.00766706	0.266776	5.26197e-07	0.00284641	0.0432501	0.0449475	0.292944	1.15968e-05	0.0255829	5.09433e-07	0.0132015	0.00884804	0.0198986	0.0207279	0.0161427	-2.5332e-06	0.014087	-1.74623e-10	0.0307779	0.00933719	0.00783563	2.05822e-07	0.0294542	0.0108904	0.00039462	0.0235558	3.81842e-07	9.94578e-05	0.0254428	0.0021559	0.016967	0.000747055	0.0101025	0.000555888
BRCA-TCGA_BH_A0HA.1	0.016314	0.0279954	4.40776e-05	0.0222538	0.00382623	0.00186592	0.0092577	0.00277765	0.00729424	0.270171	1.22935e-07	0.00323497	0.0412334	0.037979	0.273307	5.41657e-06	0.0213942	1.08033e-07	0.0124984	0.00887018	0.020777	0.0204841	0.016136	-9.73232e-08	0.0144148	-3.72529e-07	0.0347523	0.00868475	0.00848731	2.79397e-08	0.0294411	0.0103809	0.000386283	0.0233648	1.04774e-09	0.000110462	0.025341	0.00233972	0.0166639	0.00046587	0.0107332	0.000487626
BRCA-TCGA_BH_A1FL	0.0186211	0.0233625	7.71768e-05	0.0217701	0.00506391	0.000852078	0.0106375	0.00367317	0.00768268	0.274436	4.96395e-07	0.00256813	0.0432716	0.0453164	0.288402	1.01049e-05	0.0239488	3.68804e-07	0.013035	0.00891742	0.0199001	0.0207764	0.0161382	-2.71946e-06	0.0147254	-2.93367e-08	0.0317897	0.00922266	0.00840288	2.07685e-07	0.0294548	0.0117455	0.000392921	0.0237084	2.16067e-07	9.95919e-05	0.0250788	0.00197284	0.0169275	0.000775948	0.0102145	0.000564486
BRCA-TCGA_E9_A228	0.0169542	0.0266518	9.44585e-05	0.0221329	0.00472726	0.00136016	0.0100079	0.00329503	0.00768363	0.270337	3.7346e-07	0.00377427	0.0445357	0.0412075	0.288031	3.732e-05	0.024322	3.94881e-07	0.0130177	0.00874901	0.0202163	0.0209778	0.016137	-9.31323e-10	0.0139104	1.86265e-09	0.0345859	0.00965717	0.00838697	7.91624e-08	0.0294447	0.012028	0.000390172	0.0236236	4.70318e-08	0.000104107	0.025556	0.00213736	0.0168279	0.000542112	0.0109839	0.000585526
BRCA-TCGA_GM_A2DA	0.0262113	0.0106742	0.000168942	0.0209724	0.000193946	0.000754744	0.0178224	0.00315274	0.0113933	0.235873	-8.14907e-10	8.50335e-05	0.03282	0.0246067	0.223037	-2.65799e-06	0.0125883	-2.02097e-07	0.0108302	0.00743875	0.0294462	0.0211706	0.0161539	4.94197e-05	0.0151037	-2.38419e-07	0.0287528	0.0388933	0.0200102	2.48663e-07	0.0294558	0.0154088	0.000394933	0.0243313	-2.79397e-09	0.000297122	0.0323202	0.00169171	0.016612	0.000548042	0.0139365	0.000614189
BRCA-TCGA_AO_A0JC	0.025554	0.0152091	0.000200279	0.0205605	0.00179188	0.00104468	0.0159276	0.00394519	0.00866142	0.270415	2.00234e-08	0.00123744	0.0376878	0.0336462	0.28213	2.91038e-11	0.0215428	-1.39698e-09	0.012179	0.00874403	0.0262953	0.0206807	0.0162421	2.18861e-08	0.0156498	-5.15021e-07	0.0362149	0.0277577	0.0164767	1.24332e-07	0.0294496	0.0119062	0.000386424	0.0233952	-2.14204e-08	0.000120431	0.0291389	0.000745982	0.0164225	0.000387534	0.00990009	0.000642918
BRCA-TCGA_D8_A1JD	0.0199952	0.0214227	0.000139855	0.0217476	0.00513636	0.000835419	0.011434	0.00420479	0.00746366	0.268159	5.04777e-07	0.00239888	0.0437015	0.0443612	0.293043	1.00471e-05	0.0256728	2.87779e-07	0.0127335	0.00893426	0.0198179	0.0208585	0.0161458	-1.98372e-07	0.0144703	1.81608e-07	0.0319794	0.00884387	0.00876775	2.3935e-07	0.0294521	0.0100184	0.00039155	0.0235229	8.84756e-08	9.56058e-05	0.0253994	0.00121816	0.0168913	0.000646226	0.0101166	0.000573278
BRCA-TCGA_D8_A1XU	0.0148102	0.0303814	3.33525e-05	0.0224955	0.0030659	0.00213391	0.00947663	0.00243685	0.00736669	0.262063	1.14553e-07	0.00382561	0.039643	0.0363259	0.269788	3.9693e-06	0.0223505	8.56817e-08	0.0129222	0.00859752	0.0223189	0.0201384	0.0161355	-6.80797e-07	0.0140895	-1.77883e-07	0.0318215	0.00713754	0.00797582	2.37487e-08	0.0294385	0.00926673	0.000390477	0.0233803	1.04774e-09	0.000146307	0.0260412	0.00305118	0.0166096	0.000431649	0.0112429	0.00046327
BRCA-TCGA_BH_A0EB	0.0185736	0.0215796	3.49283e-05	0.0214965	0.00441408	0.00119904	0.00983193	0.0033703	0.00715989	0.268785	1.30385e-07	0.00303167	0.0421088	0.0413078	0.269156	2.98209e-06	0.0254253	2.23517e-08	0.0119704	0.0092935	0.0205723	0.0203978	0.0161518	-6.56582e-06	0.0154083	-1.13435e-06	0.0330817	0.00951937	0.00919631	2.73809e-07	0.0294443	0.0107525	0.00038489	0.0235048	-1.74623e-10	7.81119e-05	0.0253096	0.00139531	0.0168131	0.000649773	0.00998416	0.00050953
BRCA-TCGA_A8_A086	0.0190032	0.0242505	7.52434e-05	0.0218274	0.00438037	0.00135696	0.0101603	0.00340632	0.00713861	0.263969	2.57045e-07	0.00329024	0.0446729	0.0415104	0.275883	7.60704e-06	0.0235782	2.04891e-08	0.0125302	0.00912586	0.0203846	0.0202848	0.0161376	-4.93601e-07	0.0151039	-3.49246e-07	0.0327605	0.00768682	0.00896919	8.00937e-08	0.0294445	0.0113609	0.00038752	0.0235621	6.51926e-09	8.36775e-05	0.0250323	0.00169013	0.0168027	0.000625804	0.00946435	0.000542901
BRCA-TCGA_BH_A0C1	0.0208497	0.0214055	0.00013119	0.0217293	0.0050773	0.000814199	0.011243	0.00445727	0.00732413	0.272356	5.62519e-07	0.00201036	0.042987	0.0446831	0.282427	8.64826e-06	0.0239199	1.70432e-07	0.012544	0.00902894	0.0198041	0.0206973	0.0161451	-1.05798e-06	0.0144823	-2.98023e-07	0.0322021	0.00865442	0.00893807	1.60187e-07	0.0294524	0.0103883	0.000389129	0.0235446	1.76951e-08	8.63001e-05	0.0251693	0.00105895	0.0168772	0.000632219	0.0100987	0.000564851
BRCA-TCGA_E2_A573	0.0238009	0.0187818	0.000416964	0.0219564	0.00731945	0.000481054	0.0136057	0.00540867	0.00880262	0.280413	2.58908e-07	0.00107417	0.042676	0.04357	0.291981	4.81233e-05	0.0189465	1.63727e-06	0.0116846	0.0087896	0.019629	0.0227194	0.0165511	7.94791e-06	0.0148007	4.26546e-06	0.0372085	0.012804	0.0109742	5.31785e-07	0.0294535	0.0106458	0.000383876	0.0233579	-2.28174e-08	0.000170343	0.0260955	0.000179164	0.016966	0.000344045	0.0140042	0.000689
BRCA-TCGA_BH_A0H6	0.0196275	0.0237851	6.88732e-05	0.0218505	0.00397217	0.0013258	0.0106984	0.00338554	0.00746837	0.270869	1.36439e-07	0.00196311	0.0449301	0.0409655	0.278371	9.84035e-06	0.0223094	1.97906e-09	0.0123304	0.00909099	0.0205095	0.0207973	0.0161368	-5.35511e-09	0.0157146	-4.06988e-07	0.0319535	0.00930917	0.00981352	4.61005e-08	0.0294449	0.0131527	0.000388242	0.023319	1.16415e-10	8.47578e-05	0.0246161	0.00159889	0.0168354	0.000668243	0.0102816	0.000543877
BRCA-TCGA_A2_A0SU	0.0173447	0.0237895	4.64208e-05	0.0218166	0.0052198	0.00122207	0.010077	0.00322904	0.0071941	0.275805	3.70666e-07	0.00280265	0.0431496	0.0430842	0.281907	6.76885e-06	0.0227991	6.00703e-08	0.0125239	0.00910568	0.0201003	0.0203526	0.0161366	-2.04518e-06	0.0160837	-1.58139e-06	0.0339836	0.00773969	0.0100927	2.57045e-07	0.0294477	0.0119616	0.00038705	0.0235905	4.65661e-09	8.98466e-05	0.0248625	0.00182718	0.0168592	0.00071983	0.00961393	0.000523441
BRCA-TCGA_C8_A26Y	0.0312903	0.0213344	0.000403628	0.0231523	0.00428484	0.000518434	0.0134869	0.00634402	0.00874066	0.256787	2.468e-08	0.00154434	0.0498094	0.0395077	0.261906	9.05097e-05	0.0202757	5.26197e-08	0.0119542	0.00806615	0.0205208	0.0222783	0.0161498	1.47149e-06	0.0162005	4.42006e-06	0.0259007	0.0186343	0.0109056	8.01869e-07	0.0294428	0.0114096	0.000396542	0.023337	-6.98492e-09	0.000151888	0.0279363	0.000354573	0.0168667	0.00027702	0.0129875	0.000651762
BRCA-TCGA_A2_A25A	0.0204892	0.0217173	4.03784e-05	0.021499	0.00370328	0.00130709	0.0104268	0.00335531	0.00718284	0.277921	1.49943e-07	0.00238028	0.0420393	0.0403908	0.271547	1.62423e-06	0.0242324	5.82077e-10	0.0120259	0.00924969	0.0209928	0.0202841	0.0161383	-2.23145e-06	0.0155903	-2.84798e-06	0.0347692	0.0108719	0.0104172	1.13156e-07	0.0294446	0.0120812	0.00038518	0.0234101	-9.31323e-10	8.14833e-05	0.0252803	0.00121142	0.0167465	0.000585251	0.00965193	0.000512451
BRCA-TCGA_LL_A5YL	0.0140613	0.0244769	2.55257e-05	0.0215258	0.00534797	0.00149521	0.00873297	0.00303486	0.00735304	0.28346	5.82077e-08	0.00589418	0.0425172	0.0393153	0.293166	7.011e-05	0.0217394	1.64099e-06	0.0121654	0.00908449	0.0190233	0.0206877	0.0161389	0	0.0204122	-1.73226e-07	0.0348608	0.00931135	0.0076232	1.61119e-06	0.0294461	0.0104366	0.000388987	0.0266451	-2.79397e-09	0.000109069	0.0233329	0.00218339	0.0171884	0.000721142	0.0108182	0.000454202
BRCA-TCGA_A8_A081	0.0189976	0.0226859	0.000140406	0.021768	0.00501078	0.000824198	0.0110676	0.00396231	0.00753528	0.26333	6.36093e-07	0.00245981	0.0436956	0.0452524	0.282345	1.04494e-05	0.023915	8.49366e-07	0.0129944	0.00889432	0.0200855	0.0207347	0.016175	-2.09175e-06	0.0143274	-5.29923e-07	0.030626	0.00997046	0.00834352	1.47615e-07	0.0294507	0.0106492	0.000392064	0.0234597	1.15484e-07	8.7209e-05	0.0251035	0.00150043	0.0169162	0.000654608	0.011454	0.000616141
BRCA-TCGA_A2_A0EO	0.023247	0.0205082	0.000151642	0.0217212	0.00185736	0.000878736	0.0129288	0.00348264	0.0090479	0.280417	6.10016e-08	0.0012794	0.0430154	0.0372092	0.279227	1.64509e-05	0.022552	4.51691e-08	0.0123688	0.0083268	0.0225218	0.0214502	0.0161393	2.71015e-06	0.0163932	-1.0198e-06	0.0325249	0.0224153	0.0129597	2.468e-07	0.0294477	0.0167482	0.000395805	0.0233929	-2.91038e-11	0.000151761	0.0271468	0.00078626	0.0168073	0.000494108	0.011635	0.000560246
BRCA-TCGA_A1_A0SD	0.0166762	0.0269636	4.29079e-05	0.0222339	0.00338654	0.00182815	0.00941017	0.00278997	0.00744161	0.271932	2.21655e-07	0.00321184	0.0422207	0.0382906	0.27884	7.01472e-06	0.0227258	1.68569e-07	0.0127002	0.00878084	0.0211671	0.020502	0.0161363	-1.2992e-07	0.0146299	-8.3819e-08	0.0342409	0.0096651	0.00820112	4.14439e-08	0.0294423	0.0109323	0.000387438	0.0234059	4.65661e-08	0.000107966	0.0256877	0.00263482	0.0166722	0.000511609	0.0104311	0.000521861
BRCA-TCGA_A8_A09B	0.0203235	0.0216382	9.77442e-05	0.0215942	0.00161198	0.00119053	0.0119458	0.00348485	0.00826091	0.268027	9.12696e-08	0.00239423	0.0419395	0.0381471	0.277979	1.37426e-05	0.0240369	2.18861e-08	0.0126186	0.00852412	0.0226156	0.0211581	0.016137	1.46683e-08	0.0149793	-2.56114e-08	0.0318615	0.0193548	0.0127291	2.37487e-07	0.029444	0.0130426	0.000389047	0.0233774	0	0.000125974	0.0269775	0.00134973	0.0167401	0.000496425	0.0105255	0.000555098
BRCA-TCGA_AR_A1AH	0.0244236	0.0184326	0.000254117	0.0215216	0.00392771	0.000343539	0.0147626	0.00612813	0.00930369	0.273547	4.88944e-07	0.00207923	0.0465286	0.0442162	0.29	0.000393972	0.0146397	7.31088e-07	0.0129164	0.0087685	0.0220821	0.0217093	0.016154	1.08313e-06	0.0125373	1.99489e-06	0.032396	0.0178204	0.0119884	2.52388e-07	0.0294539	0.0131968	0.00038413	0.0235642	3.0268e-09	9.37208e-05	0.0264278	0.000718787	0.0168702	0.000483565	0.0139343	0.000763297
BRCA-TCGA_A2_A0CY	0.021413	0.0175283	0.000203505	0.0212966	0.0029553	0.000426389	0.0125998	0.00783846	0.0120367	0.268053	2.03028e-07	0.000245288	0.0409306	0.0437657	0.279747	0.000428796	0.0076077	8.56817e-07	0.0119443	0.00784224	0.0241722	0.0247298	0.0161391	6.85081e-05	0.00666147	2.36407e-05	0.0274367	0.0226381	0.012006	6.77072e-07	0.0294714	0.0145544	0.000389397	0.0234813	-6.51926e-09	0.000151232	0.0301788	0.000735581	0.0169302	0.0010367	0.0110043	0.000736222
BRCA-TCGA_A7_A6VX	0.0224544	0.0211571	0.000181481	0.0216777	0.00562707	0.000588343	0.0125508	0.00477256	0.00767043	0.275439	3.19444e-07	0.00186485	0.0443296	0.0459691	0.294191	1.16192e-05	0.0265491	6.0536e-07	0.012788	0.00883985	0.0202215	0.0208893	0.0161952	-3.77186e-07	0.0149425	1.67638e-07	0.0307699	0.0109501	0.00934929	2.75671e-07	0.0294856	0.010557	0.000393458	0.0235268	9.91859e-08	0.000102237	0.0258624	0.00128029	0.0169378	0.000571616	0.00982913	0.000585653
BRCA-TCGA_BH_A1FB.1	0.0191371	0.0221678	3.01376e-05	0.0213979	0.00385202	0.00135855	0.00986904	0.0032583	0.00679022	0.274583	1.00583e-07	0.00269707	0.0427203	0.0412626	0.266684	2.24449e-06	0.0250067	1.16415e-10	0.0121193	0.00928083	0.0203924	0.0199987	0.0161447	-1.14702e-05	0.016371	-2.997e-06	0.0326098	0.0106582	0.00918248	2.70084e-07	0.0294445	0.0107496	0.000386551	0.0235349	0	7.23489e-05	0.0249152	0.00149387	0.016745	0.000722587	0.00917035	0.00049182
BRCA-TCGA_D8_A27K	0.0187524	0.0231768	2.3216e-05	0.0216074	0.00442745	0.00129062	0.00976118	0.00305758	0.0069769	0.277512	1.9744e-07	0.00286834	0.0437566	0.0426064	0.269706	4.17605e-06	0.0242069	0	0.0123317	0.00924763	0.0201617	0.0199983	0.0161369	-1.27815e-05	0.0174939	-2.49781e-06	0.0319737	0.00824058	0.00888938	1.28988e-07	0.0294467	0.01168	0.000386514	0.0236491	3.25963e-09	7.85068e-05	0.0248039	0.00186101	0.0167722	0.000744492	0.00906628	0.000513546
BRCA-TCGA_OL_A97C	0.0210121	0.0214174	0.000105247	0.0215932	0.0059714	0.000993162	0.010487	0.00452551	0.00634003	0.271028	8.14907e-08	0.00128634	0.0418528	0.04182	0.263844	7.96281e-07	0.0224351	4.65661e-09	0.0117256	0.00943673	0.0192586	0.0200985	0.0161425	-5.36628e-06	0.0160133	-6.7614e-06	0.0342758	0.00623798	0.00871959	3.63216e-08	0.0294505	0.00889194	0.000383183	0.02344	-1.16415e-09	7.38762e-05	0.0246538	0.000592381	0.0167038	0.000512905	0.00850451	0.000508532
BRCA-TCGA_Z7_A8R5	0.0214313	0.0198555	0.000228234	0.0216888	0.00507371	0.000658408	0.0132239	0.00516868	0.00931787	0.297265	6.51926e-08	0.00110917	0.0402474	0.0385484	0.283895	0.000128716	0.01504	3.18512e-07	0.0113428	0.00847059	0.0202361	0.0230141	0.0161392	2.63304e-05	0.0115405	9.19029e-06	0.0395793	0.0245585	0.0147255	1.90921e-07	0.0294487	0.0172455	0.000385821	0.0233456	-1.24797e-07	0.000274204	0.0261333	0.000511721	0.016841	0.000514567	0.0130148	0.000592262
BRCA-TCGA_BH_A1FD.1	0.0205852	0.022217	0.000164323	0.02182	0.00323205	0.000881791	0.0121503	0.00403081	0.008623	0.260224	7.62753e-07	0.0029926	0.0452873	0.0428104	0.295499	1.91517e-05	0.0237531	7.71135e-07	0.0131306	0.00852174	0.021825	0.0212417	0.0161485	4.51691e-08	0.0154792	3.72529e-09	0.0297943	0.0120997	0.0101426	2.95229e-07	0.0294488	0.0130327	0.000394613	0.0235181	9.63919e-08	9.8072e-05	0.0269079	0.00161304	0.016894	0.000604257	0.0113831	0.000693426
BRCA-TCGA_E2_A1L8	0.0229651	0.0158508	0.000196733	0.0215227	0.00045836	0.000616774	0.0146533	0.00359905	0.0123492	0.28436	6.28643e-08	0.000504389	0.0400731	0.0361358	0.28983	1.33589e-05	0.0174053	5.13159e-07	0.0119232	0.00738239	0.0254856	0.0227947	0.0161406	1.10082e-05	0.015504	5.35511e-09	0.0325823	0.0312889	0.0156873	4.53554e-07	0.0294691	0.0198766	0.000406235	0.0235973	2.51457e-08	0.000250608	0.0308465	0.00109865	0.0168786	0.00070937	0.0150019	0.000713006
BRCA-TCGA_A8_A096	0.0208242	0.0205643	0.000122286	0.021529	0.00462325	0.000842869	0.0114276	0.00417681	0.00723279	0.270612	2.69152e-07	0.00200753	0.042551	0.0437008	0.286517	4.79259e-06	0.0258817	2.27243e-07	0.0125257	0.0090555	0.020262	0.0206398	0.0161774	-2.43634e-06	0.0148792	-5.58794e-08	0.0321212	0.0108255	0.00939143	1.78814e-07	0.0294545	0.0104133	0.00038977	0.0235377	1.02445e-08	8.37296e-05	0.0256579	0.00111037	0.0168213	0.000598021	0.0097672	0.000570811
BRCA-TCGA_A2_A0YJ	0.0229376	0.0221408	0.000248432	0.0216939	0.00564569	0.000386223	0.0131807	0.00573662	0.00868803	0.258232	2.42144e-06	0.00275211	0.0465756	0.0480259	0.297402	9.79677e-05	0.0237585	1.77696e-06	0.0129857	0.00886518	0.0208389	0.0212049	0.0161653	-1.20606e-07	0.0125313	-2.32831e-10	0.0276327	0.00821307	0.00887874	1.546e-07	0.0294547	0.011081	0.000388399	0.0237341	2.84053e-08	0.000101261	0.0261559	0.000812277	0.0169874	0.000494465	0.0125395	0.000723079
BRCA-TCGA_A7_A5ZW	0.0188013	0.0229782	7.57538e-05	0.0215832	0.00550765	0.0011384	0.00992081	0.00381717	0.00667444	0.270755	1.39698e-07	0.00145754	0.0410216	0.0428274	0.271432	5.38304e-07	0.0243418	1.32713e-08	0.0120705	0.00932506	0.0191435	0.0201838	0.0161395	-7.86595e-06	0.0162309	-4.48897e-06	0.0327587	0.00652209	0.00828561	4.84288e-08	0.0294477	0.0100596	0.00038594	0.0235631	5.82077e-10	7.69682e-05	0.0244023	0.001085	0.0168092	0.000660762	0.00885677	0.000492021
BRCA-TCGA_C8_A3M7	0.0232587	0.021767	3.85568e-05	0.0217495	0.00293772	0.00115162	0.0112668	0.00296918	0.00843084	0.286415	2.18861e-08	0.00263241	0.0426818	0.0370849	0.265498	1.76579e-05	0.0229633	1.62981e-09	0.0118223	0.00863215	0.0229342	0.0210459	0.0161355	1.04774e-09	0.0156331	-4.30271e-07	0.032397	0.0173611	0.0124282	1.95578e-07	0.029445	0.022153	0.000389524	0.023364	-1.72295e-08	0.000125274	0.0258768	0.000937328	0.0167858	0.000554867	0.0118174	0.000506178
BRCA-TCGA_AC_A8OS	0.0204659	0.0222853	5.85318e-05	0.0215759	0.00217602	0.00116076	0.0109061	0.00302288	0.00851437	0.277751	6.10016e-08	0.00156838	0.0439763	0.0375343	0.279425	4.07957e-05	0.0245233	7.59028e-08	0.0120808	0.00864998	0.0215037	0.0211046	0.0161374	8.89413e-07	0.01757	-1.92411e-06	0.0313847	0.0198888	0.0113038	3.28757e-07	0.0294472	0.0164533	0.000391863	0.023494	-1.74623e-10	0.000124626	0.0264255	0.00102989	0.0168315	0.000558421	0.0110074	0.000519395
BRCA-TCGA_A7_A13E.1	0.0235091	0.0205849	0.000199668	0.0216454	0.00268024	0.000881597	0.0136191	0.00399387	0.00924847	0.274979	1.5134e-07	0.00139391	0.0437391	0.0409508	0.287656	6.7167e-06	0.0256551	2.6077e-08	0.0128327	0.00836122	0.0233764	0.0212605	0.0161371	1.87196e-07	0.013895	-1.0943e-08	0.0322559	0.0167392	0.0121935	1.89058e-07	0.0294478	0.0141124	0.000394426	0.0234082	1.55997e-08	0.000147589	0.0279981	0.00111958	0.0168995	0.000567712	0.0120628	0.000676408
BRCA-TCGA_E2_A14R	0.0219786	0.0174175	0.000287227	0.0216045	0.00225207	0.000458345	0.0139489	0.00611669	0.0112344	0.275685	2.04891e-07	0.000586443	0.0409678	0.0407904	0.283817	0.000170618	0.0114224	8.95932e-07	0.0117057	0.00811398	0.0225728	0.0233189	0.0162015	3.80836e-05	0.0131288	5.62519e-07	0.029312	0.0219995	0.0114618	4.49829e-07	0.0294653	0.0158304	0.000385992	0.0235217	-9.77889e-09	0.000189841	0.0281489	0.00033921	0.016876	0.000693575	0.013907	0.000745103
BRCA-TCGA_JL_A3YW	0.0294679	0.0169252	0.000388563	0.020745	0.00227749	0.000899971	0.015832	0.00459525	0.00850651	0.267768	2.00234e-08	0.00170344	0.0428201	0.0355508	0.28662	9.46782e-06	0.0207053	-2.32831e-09	0.0129782	0.00860208	0.0251811	0.0216472	0.0161599	1.7155e-06	0.0163555	7.91624e-09	0.034212	0.0244376	0.0156344	3.8743e-07	0.0294423	0.0103859	0.000392683	0.0234249	-9.54606e-09	0.000139564	0.0289361	0.000389107	0.0166973	0.000359915	0.0107248	0.000669971
BRCA-TCGA_AR_A24N	0.0176072	0.0236007	2.02917e-05	0.021562	0.0046889	0.00145707	0.00934145	0.00294912	0.00681984	0.270465	1.89058e-07	0.00304075	0.0441167	0.0422858	0.269569	5.06826e-06	0.0246187	1.16415e-09	0.0123921	0.00924704	0.0199586	0.0199282	0.0161377	-9.76585e-06	0.0161875	-2.48663e-06	0.0316458	0.00679573	0.00834504	1.41561e-07	0.0294461	0.0114317	0.000385836	0.0241125	1.35042e-08	7.45021e-05	0.0245597	0.00237957	0.0168087	0.000837505	0.00890443	0.000489831
BRCA-TCGA_BH_A0HI	0.0169449	0.0236282	2.27951e-05	0.021511	0.00477894	0.00150597	0.00926784	0.00308347	0.00726464	0.263722	1.11293e-07	0.0039148	0.0424372	0.0402164	0.272045	7.39098e-06	0.0255891	1.234e-08	0.0122129	0.00914854	0.0207291	0.0202955	0.0161385	-4.42565e-06	0.0157554	-4.73112e-07	0.0317094	0.0108389	0.00843111	3.7346e-07	0.0294446	0.0116175	0.000389181	0.023858	-2.91038e-11	7.93748e-05	0.0247905	0.00175464	0.0168983	0.000724748	0.0101457	0.000483543
BRCA-TCGA_A7_A26G	0.021721	0.0213227	7.47554e-05	0.0218851	0.00434823	0.000946343	0.0109463	0.00402933	0.00781152	0.26945	2.65427e-07	0.00297861	0.0440511	0.0413366	0.271495	1.60336e-05	0.0232637	1.32248e-07	0.0121804	0.00901058	0.0210206	0.0208453	0.0161495	-6.59376e-07	0.015423	-9.49949e-08	0.0318667	0.0103164	0.0096966	1.79745e-07	0.0294455	0.0119144	0.000382841	0.0233987	5.82077e-11	8.26791e-05	0.0258828	0.00104602	0.0168065	0.00054276	0.0102917	0.000565216
BRCA-TCGA_E9_A3Q9	0.0142889	0.0235419	7.5642e-06	0.0214617	0.00463426	0.00173806	0.00838044	0.00306247	0.00715902	0.265106	5.86733e-08	0.00510405	0.0425358	0.0382035	0.281841	5.92768e-05	0.0261448	3.90224e-07	0.0123132	0.00917357	0.0198118	0.0199801	0.0161373	-2.98768e-06	0.0229547	-1.92784e-07	0.0314451	0.010605	0.00761619	1.30571e-06	0.0294462	0.0102263	0.000387914	0.0344388	-2.32831e-09	7.51317e-05	0.0242588	0.00242619	0.0170129	0.000718236	0.0108978	0.000439294
BRCA-TCGA_A2_A0YH	0.0200604	0.0172499	0.000135675	0.022077	0.00409871	0.00112215	0.0118271	0.00387958	0.00769293	0.27289	1.67638e-07	0.00324738	0.0443968	0.0407012	0.28023	2.55518e-05	0.0236102	6.94767e-07	0.0122864	0.00903833	0.0209123	0.0212241	0.0161894	5.68107e-08	0.0147036	1.79745e-07	0.0347025	0.012769	0.0105298	2.54251e-07	0.0294473	0.0118675	0.000385776	0.0233959	4.65661e-10	8.90046e-05	0.025615	0.00112933	0.0168209	0.000570819	0.0103138	0.000592612
BRCA-TCGA_AC_A3YI	0.0198707	0.0226287	6.42762e-05	0.0217183	0.00422147	0.00119954	0.0102734	0.00337033	0.00762141	0.269568	5.9139e-08	0.00148626	0.0436536	0.0401626	0.269196	1.66446e-05	0.0221828	4.09782e-08	0.0119378	0.00898409	0.0196606	0.0211571	0.016138	6.98492e-09	0.0159703	-1.26287e-06	0.0335538	0.0129992	0.0101894	1.95578e-07	0.0294437	0.0128435	0.000387952	0.0233615	-4.65661e-09	9.37805e-05	0.0249129	0.000924572	0.0168453	0.000537336	0.00962445	0.000508256
BRCA-TCGA_A2_A4S1	0.0230894	0.0202346	7.00131e-05	0.0214839	0.00625137	0.00114648	0.0096477	0.00575766	0.00522067	0.257829	6.98492e-10	0.000815913	0.0438702	0.0366717	0.228215	4.09782e-07	0.015034	-1.93249e-08	0.0108101	0.00991944	0.0187904	0.0194551	0.0161368	-7.04452e-06	0.0164969	-4.37312e-05	0.0378891	0.00527732	0.00861123	3.49246e-09	0.0294429	0.00564164	0.000376962	0.0232947	-2.57976e-07	6.41197e-05	0.0247038	0.000135168	0.016413	0.000254132	0.00634915	0.000484683
BRCA-TCGA_C8_A1HF	0.0238038	0.0173812	0.000363	0.0218113	0.00370167	0.000486039	0.0134517	0.00659844	0.00896504	0.277831	3.8743e-07	0.00197603	0.0445943	0.0449053	0.296231	0.00013227	0.0162474	4.35486e-06	0.0127405	0.00856084	0.0225153	0.022837	0.016324	7.07619e-06	0.0103936	5.39422e-06	0.0330194	0.0150933	0.0107988	8.73581e-07	0.0294545	0.0113539	0.000388637	0.0234669	1.74623e-10	0.000119276	0.0273426	0.000426486	0.0169069	0.000545017	0.0127369	0.000701949
BRCA-TCGA_BH_A0B1	0.0183201	0.0263829	2.25566e-05	0.0215033	0.00561234	0.00114696	0.00962392	0.00284354	0.00741932	0.282342	1.87196e-07	0.00257592	0.0452481	0.0407566	0.269097	3.06107e-05	0.0229448	5.82077e-11	0.0123855	0.00908282	0.0202	0.0204092	0.0161353	-6.2827e-06	0.0158537	-6.51926e-08	0.0325206	0.0124032	0.00864327	3.1665e-08	0.0294431	0.0149829	0.000389151	0.0242497	-1.16415e-10	0.000106685	0.0247653	0.00167409	0.0167392	0.000721052	0.0107753	0.000536263
BRCA-TCGA_AR_A1AR	0.0221677	0.0205813	0.000367351	0.0216477	0.00535852	0.000280179	0.0131108	0.00658131	0.00847131	0.256486	7.57165e-07	0.00209712	0.0427687	0.0506585	0.283431	3.61428e-05	0.020854	6.88061e-06	0.012291	0.00902125	0.0204936	0.0210855	0.0162599	-1.38208e-06	0.0137389	-1.34483e-06	0.0284309	0.00909892	0.00923431	9.12696e-08	0.0294547	0.0116129	0.000385962	0.0233717	6.98492e-10	8.83117e-05	0.0258089	0.000422619	0.0171144	0.000347212	0.0145018	0.00066933
BRCA-TCGA_C8_A1HE	0.0139115	0.0236798	6.79866e-06	0.02143	0.00464673	0.00178435	0.0081867	0.00307082	0.00711557	0.268747	5.7742e-08	0.00515637	0.0420844	0.0384445	0.284776	5.78165e-05	0.026458	4.34928e-07	0.0123416	0.00916681	0.019648	0.0199939	0.0161371	-3.61912e-06	0.0224121	-8.00937e-08	0.0317934	0.00924587	0.00739056	1.44914e-06	0.0294458	0.0101044	0.000388287	0.0341807	-4.65661e-09	7.57203e-05	0.0239439	0.0024958	0.0170542	0.000738114	0.0109787	0.000429854
BRCA-TCGA_A8_A06T	0.017214	0.0261993	6.3885e-05	0.0218187	0.00454715	0.00129639	0.00982121	0.00317116	0.00738889	0.267172	4.32134e-07	0.00346197	0.0449099	0.0414515	0.285092	1.771e-05	0.0249951	1.64844e-07	0.0129326	0.00899008	0.0202155	0.0205101	0.0161378	-3.66941e-07	0.0146945	-1.62981e-09	0.0329168	0.00844479	0.00827706	8.3819e-08	0.0294435	0.0120014	0.000388987	0.0250145	3.77186e-08	0.000100501	0.0253729	0.00218856	0.0168438	0.000653975	0.0104287	0.000588931
BRCA-TCGA_A8_A075	0.0224603	0.0205134	9.9495e-05	0.021686	0.0041362	0.000936463	0.011843	0.00397822	0.00780129	0.277843	1.70432e-07	0.00167681	0.044984	0.0410365	0.282312	1.69091e-05	0.0198901	1.16415e-07	0.0122804	0.00907621	0.0211297	0.0210842	0.0162528	-1.72295e-08	0.0150557	-3.95812e-08	0.0338679	0.0135748	0.0109075	1.53203e-07	0.0294463	0.0131261	0.000386372	0.0233322	-1.04774e-09	8.7887e-05	0.0260107	0.000738382	0.0167717	0.000506751	0.0110238	0.000598483
BRCA-TCGA_AR_A0TR	0.0192396	0.022241	0.000104718	0.0219668	0.00494747	0.000722751	0.011697	0.00388625	0.00815073	0.289953	4.18164e-07	0.00277725	0.0433183	0.0456634	0.301528	1.88164e-05	0.0263273	7.38539e-07	0.0133179	0.00859413	0.0203888	0.0212018	0.0161446	-2.98023e-08	0.0133676	2.51457e-07	0.0336307	0.0114416	0.00869498	3.23169e-07	0.0294741	0.0118272	0.000397831	0.0235313	4.08851e-07	0.000137866	0.0255599	0.00206591	0.01697	0.000757426	0.010263	0.000571951
BRCA-TCGA_B6_A0RT	0.0231952	0.0177295	0.000184208	0.02174	0.00441524	0.000537343	0.0129648	0.00541821	0.00847763	0.278405	3.63216e-07	0.00136632	0.0440252	0.043999	0.286106	5.031e-05	0.0168294	8.75443e-07	0.0121149	0.00890773	0.0215344	0.0217577	0.0164934	1.16415e-09	0.0131378	1.07102e-07	0.0350895	0.0127837	0.0113549	2.87779e-07	0.0294527	0.0124815	0.000386126	0.0234224	-1.04774e-09	0.000104353	0.0267148	0.000403345	0.0167376	0.000392579	0.0122249	0.000659198
BRCA-TCGA_C8_A12M	0.0214787	0.0237837	8.79988e-05	0.0218874	0.00242437	0.00136255	0.011945	0.00338536	0.00814167	0.275972	3.48315e-07	0.00244609	0.0442005	0.0394774	0.284782	5.81518e-06	0.0236162	4.79631e-08	0.0129529	0.00874713	0.0223093	0.020485	0.0161363	-3.11993e-08	0.0148025	-1.27126e-07	0.0331393	0.0122847	0.0106609	2.84053e-08	0.029445	0.0145635	0.000389688	0.0233455	1.18278e-07	9.60827e-05	0.0261317	0.00178415	0.0166542	0.000598267	0.0102845	0.000613034
BRCA-TCGA_A8_A07C	0.019976	0.0206654	0.000139743	0.0216804	0.00419946	0.000706613	0.0114542	0.00439332	0.00817054	0.27212	1.12876e-06	0.00273308	0.0451996	0.0449204	0.288334	3.35425e-05	0.0226608	9.91859e-07	0.0131609	0.00891286	0.0206029	0.0211389	0.0162009	-3.72529e-09	0.0129919	-5.58794e-09	0.0305671	0.00897559	0.00928563	1.46218e-07	0.0294501	0.0118903	0.000389218	0.0234622	1.98372e-07	8.11256e-05	0.025537	0.00147435	0.0168742	0.000505201	0.0122856	0.000698119
BRCA-TCGA_A2_A3XY	0.0260019	0.0198597	0.000391334	0.0219932	0.00612268	0.000336431	0.0139641	0.00735575	0.00827181	0.279478	1.27591e-06	0.00127228	0.0448789	0.0477403	0.293548	4.71175e-05	0.0180643	1.40443e-06	0.0125191	0.00868723	0.0206894	0.0220053	0.0161995	6.97561e-07	0.0120517	1.03842e-06	0.0323111	0.0123425	0.00976008	2.52388e-07	0.0294706	0.0113268	0.000389695	0.0234051	1.28057e-08	0.000147432	0.0260585	0.000426024	0.0169012	0.000503905	0.01266	0.000673518
BRCA-TCGA_A8_A09E	0.0172592	0.0247293	0.000157401	0.0221058	0.00490095	0.00106889	0.0108246	0.00375581	0.00823516	0.263656	5.33648e-07	0.00344865	0.0459969	0.0429077	0.286587	7.88793e-05	0.0214798	1.16229e-06	0.0131957	0.00860217	0.0206157	0.0217492	0.0161423	1.12318e-06	0.0132193	4.18164e-07	0.0335701	0.00948426	0.00898257	1.35507e-07	0.0294518	0.0130366	0.000386447	0.0233521	1.03842e-07	0.000131957	0.0259275	0.00199024	0.0169799	0.000565164	0.0114244	0.000616245
BRCA-TCGA_OL_A5DA	0.0190361	0.0224206	0.000130028	0.021735	0.00423039	0.00103775	0.0113322	0.00371738	0.00801066	0.27146	5.88223e-06	0.00195177	0.041665	0.0431186	0.302414	4.09782e-06	0.0239902	3.40864e-07	0.012628	0.00873369	0.0206378	0.0210629	0.0161398	9.68576e-08	0.0147082	-4.14439e-07	0.0346636	0.0110633	0.00998345	2.57045e-07	0.0294473	0.0123957	0.000389516	0.0234399	3.0268e-09	0.000111133	0.0258611	0.00109018	0.0169307	0.00059361	0.0111553	0.000588283
BRCA-TCGA_EW_A1P7	0.0247117	0.018011	0.000197575	0.0218483	0.00585669	0.000515796	0.0128594	0.00540625	0.00760272	0.291677	1.41095e-07	0.00176705	0.0438329	0.0432671	0.281619	3.34643e-05	0.0211263	1.13156e-06	0.0117041	0.00904161	0.021387	0.0214886	0.0165504	-4.38653e-07	0.0141941	4.5076e-07	0.0376545	0.0124587	0.011413	3.43658e-07	0.029451	0.0106423	0.000387415	0.0234201	-6.98492e-09	0.000112362	0.0269499	0.000349201	0.0166084	0.000318415	0.0115193	0.000645511
BRCA-TCGA_AC_A3YJ	0.0207177	0.0210093	0.000204146	0.0223058	0.00512594	0.000585951	0.0121657	0.00607529	0.00924414	0.295097	3.39001e-07	0.00225471	0.0429594	0.0444534	0.29606	0.00017257	0.0145707	4.32134e-06	0.0124442	0.00848442	0.0209232	0.0231103	0.016141	2.67699e-05	0.011351	2.129e-06	0.0383992	0.0138842	0.0108179	4.18164e-07	0.0294619	0.0151695	0.000388361	0.0235745	1.16415e-10	0.000212669	0.0261805	0.00112954	0.0169872	0.000643201	0.0120729	0.000619657
BRCA-TCGA_AN_A0AJ	0.0239259	0.021122	0.000477776	0.0220519	0.00610113	0.000288568	0.0143958	0.00754416	0.0092282	0.267205	2.3108e-05	0.00128415	0.0444247	0.0497289	0.312421	6.55428e-05	0.0156385	1.46218e-06	0.0131271	0.00849929	0.0206813	0.0223107	0.0161653	2.49781e-06	0.0108484	1.14087e-06	0.028727	0.011088	0.00902686	2.91504e-07	0.0294714	0.01133	0.000389963	0.0233629	9.49949e-08	0.000139043	0.0266789	0.000435852	0.0171165	0.000646323	0.0138126	0.000725225
BRCA-TCGA_BH_A0DQ.1	0.0232877	0.0210467	9.09716e-05	0.0219562	0.00174162	0.00112703	0.0119036	0.00350943	0.0080671	0.270566	4.93601e-08	0.00172827	0.0432904	0.0379103	0.270535	1.09039e-05	0.0218708	0	0.0122125	0.00874528	0.0220576	0.0209608	0.0161379	3.95812e-09	0.0157017	-8.1677e-07	0.0327369	0.019332	0.0124471	1.22003e-07	0.0294439	0.0143264	0.000388734	0.0233189	-9.31323e-10	0.000112392	0.0262534	0.000931814	0.0167429	0.000494458	0.0105443	0.000536285
BRCA-TCGA_B6_A0X0	0.0172871	0.0240071	3.93838e-05	0.0220861	0.00793615	0.00070481	0.0106975	0.00348105	0.00771436	0.28965	2.51457e-07	0.00175117	0.0421986	0.0461346	0.270514	6.46524e-06	0.0180478	2.00234e-07	0.012465	0.00913757	0.0191158	0.0206752	0.0161349	-6.30505e-07	0.0185838	-3.97675e-06	0.0333729	0.00923565	0.00909272	3.05474e-07	0.0294524	0.0131198	0.000385612	0.0235729	6.28643e-09	0.000121824	0.0245785	0.00128058	0.0168689	0.000751942	0.0103171	0.000562519
BRCA-TCGA_BH_A18F	0.0191723	0.0219684	6.47083e-05	0.0215688	0.00410774	0.00128704	0.0101724	0.00348626	0.00709075	0.266537	4.72181e-07	0.00220449	0.0414553	0.0420702	0.278547	7.44127e-07	0.0256575	2.23517e-08	0.0122626	0.0091117	0.0202742	0.0202583	0.0161485	-3.25777e-06	0.0152415	-2.11969e-06	0.0332282	0.00864151	0.00919971	3.28757e-07	0.0294449	0.0107006	0.000388391	0.0234814	5.82077e-11	7.7039e-05	0.0251001	0.00122911	0.0168472	0.000641257	0.0100638	0.00051491
BRCA-TCGA_E2_A15K.1	0.0196452	0.0216712	6.58855e-05	0.0216811	0.00391482	0.00109547	0.0104292	0.00366586	0.00754887	0.271055	2.66358e-07	0.00344908	0.0430909	0.0422274	0.277431	1.05612e-05	0.0254179	2.2538e-07	0.0122957	0.00903493	0.021006	0.020782	0.0161532	-1.47894e-06	0.0152697	-6.98492e-08	0.0331714	0.00990385	0.00931352	2.63564e-07	0.0294459	0.0115588	0.000387698	0.0235663	6.98492e-10	9.26778e-05	0.0257944	0.00150694	0.0168481	0.00061018	0.0102822	0.000559278
BRCA-TCGA_B6_A0X7	0.0231445	0.0228353	5.91055e-05	0.0215392	0.00308737	0.0011698	0.0112641	0.00323065	0.00794014	0.272416	7.07805e-08	0.00145927	0.0441992	0.0390703	0.268561	1.31056e-05	0.0212325	0	0.0121658	0.00893387	0.0214855	0.0209727	0.0161366	4.05125e-08	0.0164128	-9.6485e-07	0.0320454	0.0149764	0.0116025	1.04308e-07	0.0294454	0.015835	0.000389278	0.0232948	-1.74623e-10	0.000103116	0.0251603	0.00128669	0.0167761	0.000623383	0.0108727	0.000527434
BRCA-TCGA_B6_A1KI	0.0142986	0.023588	7.40774e-06	0.0214386	0.00447783	0.00176062	0.00835288	0.00312269	0.00716832	0.26425	5.86733e-08	0.00471847	0.0424636	0.0382403	0.281404	5.3972e-05	0.0270081	3.11993e-07	0.0123132	0.0091444	0.0198418	0.0200153	0.0161372	-3.0566e-06	0.0206671	-1.51806e-07	0.0311803	0.010908	0.00765288	1.25449e-06	0.0294456	0.0102899	0.000388153	0.0334007	-3.0268e-09	7.4666e-05	0.0244539	0.00235616	0.0170002	0.000712261	0.0108684	0.000435852
BRCA-TCGA_BH_A1EY	0.0179768	0.0230299	4.83468e-05	0.0215823	0.00436758	0.00151381	0.00936431	0.00328411	0.0067594	0.25917	1.47149e-07	0.00307009	0.0425507	0.0403085	0.268268	1.0049e-06	0.024933	2.91038e-11	0.0121816	0.00933781	0.0205069	0.0198433	0.0161381	-9.05059e-06	0.015169	-1.62423e-06	0.031649	0.00707272	0.00875655	1.17347e-07	0.0294433	0.010617	0.000387214	0.0235086	-4.65661e-10	7.40141e-05	0.0246835	0.00136203	0.01677	0.0006845	0.00963906	0.000507802
BRCA-TCGA_AR_A2LK	0.0180109	0.0233462	8.54358e-05	0.0217437	0.00470586	0.000994086	0.0104302	0.00355856	0.00747898	0.263451	5.17815e-07	0.00302942	0.0437767	0.0445189	0.288187	8.78237e-06	0.0261742	2.76603e-07	0.0130539	0.00889701	0.0198764	0.0205883	0.0161411	-4.01214e-06	0.0145088	-1.04774e-09	0.0306247	0.00841007	0.00806946	2.12342e-07	0.0294515	0.0107149	0.000393905	0.0237325	2.79397e-07	8.85874e-05	0.0252455	0.00199799	0.016942	0.000757903	0.00984973	0.000553556
BRCA-TCGA_AC_A62X	0.0207038	0.0219842	0.000335895	0.0218189	0.00690457	0.000394262	0.0129361	0.00590718	0.00866443	0.269503	2.18861e-06	0.00127089	0.0417118	0.047219	0.301326	4.04567e-05	0.0198551	4.08106e-06	0.0122719	0.00882995	0.0190582	0.0217443	0.0161807	2.99141e-06	0.0137269	-8.14907e-09	0.0334125	0.0111686	0.00933361	8.10251e-08	0.0294565	0.0115926	0.000384152	0.0233812	-5.82077e-11	0.000153877	0.0249247	0.000570841	0.0170943	0.000387721	0.0141148	0.000637978
BRCA-TCGA_C8_A130	0.0219111	0.0186388	0.000312336	0.0219642	0.00283957	0.000428922	0.0139719	0.00852945	0.0114422	0.268869	1.09151e-06	0.000655577	0.0432875	0.0435555	0.287187	0.000355802	0.0096654	9.97447e-07	0.0123931	0.00795779	0.0235031	0.0240176	0.0161387	4.34779e-05	0.00951725	2.08355e-05	0.0263333	0.0182261	0.010606	6.84522e-07	0.029475	0.0140758	0.000389062	0.0235133	2.56114e-09	0.000126094	0.0282635	0.00057283	0.0168912	0.000959292	0.0117582	0.000757962
BRCA-TCGA_B6_A0RN	0.0180261	0.023163	3.34419e-05	0.0215391	0.00504588	0.00156116	0.00929144	0.00330034	0.00653011	0.264689	9.96515e-08	0.00243391	0.0415409	0.0402462	0.261543	3.19444e-07	0.0223058	-2.91038e-10	0.0118148	0.00945833	0.0196436	0.0198284	0.0161358	-3.75323e-06	0.015444	-7.37608e-06	0.0348004	0.00630659	0.00922587	8.801e-08	0.0294433	0.0099476	0.000383958	0.0233637	-7.91624e-09	6.8184e-05	0.0243275	0.000995874	0.0167514	0.000554472	0.00870118	0.000463836
BRCA-TCGA_OL_A66J	0.0215477	0.021679	0.000134401	0.0219174	0.0039956	0.000909895	0.0114015	0.00377005	0.00801525	0.280576	1.00583e-07	0.00128226	0.042966	0.0406162	0.275732	3.46117e-05	0.0202925	2.2538e-07	0.0123019	0.00875545	0.0219881	0.0215818	0.016137	6.07222e-07	0.0151755	-5.82077e-10	0.0373462	0.0175469	0.0127367	8.28877e-08	0.0294469	0.0156473	0.0003879	0.0232995	-2.44472e-09	0.000117749	0.0258007	0.000967681	0.0167535	0.000502199	0.0115648	0.000570334
BRCA-TCGA_AR_A24L	0.0175852	0.0257083	7.01584e-05	0.0219868	0.00424246	0.00139746	0.0100192	0.00326484	0.00735643	0.265232	5.25266e-07	0.00338751	0.0450188	0.0412218	0.282415	1.44504e-05	0.0232075	1.71363e-07	0.012956	0.00901145	0.0202889	0.0205697	0.0161393	-7.77654e-08	0.0145727	-3.25963e-08	0.0330184	0.00730068	0.00847217	8.14907e-08	0.0294445	0.0116974	0.000387698	0.0234838	1.56928e-07	8.4959e-05	0.0253521	0.00206844	0.0167892	0.000566535	0.00974911	0.000576518
BRCA-TCGA_BH_A0B6	0.0221343	0.017194	0.000229836	0.021428	0.00504823	0.000546508	0.0132669	0.00466974	0.00809673	0.276891	1.546e-07	0.00188616	0.0410021	0.0444812	0.29349	1.50874e-05	0.0234162	2.92249e-06	0.0122292	0.00867161	0.0217147	0.0217419	0.0173074	-3.49246e-08	0.0125386	6.23986e-07	0.0344071	0.0159352	0.0112219	2.6077e-07	0.0294623	0.0134984	0.000392817	0.023396	-5.82077e-11	0.000117965	0.0270584	0.000629395	0.0167874	0.000403792	0.0129623	0.000729158
BRCA-TCGA_BH_A0B3.1	0.026087	0.0169146	0.000285096	0.022306	0.00708675	0.000434659	0.0137396	0.00544226	0.00789353	0.283133	1.31782e-07	0.0017679	0.0440112	0.0426463	0.291926	3.79346e-05	0.0194979	6.22123e-07	0.0116929	0.00894809	0.0212587	0.0218325	0.0167981	-1.19209e-07	0.0149019	2.35252e-06	0.0371611	0.0113599	0.0119897	4.25614e-07	0.0294548	0.0101754	0.00038927	0.023379	-1.76951e-08	0.000110902	0.026838	0.000235699	0.0166292	0.000334509	0.0120775	0.000674471
BRCA-TCGA_BH_A0E0.1	0.0235559	0.0160525	0.000319757	0.0214798	0.00136173	0.000627339	0.015616	0.00524505	0.0114506	0.275766	7.12462e-08	0.0006731	0.039942	0.0374121	0.277703	5.51566e-05	0.0112176	2.13273e-07	0.0120683	0.007772	0.0247225	0.0231623	0.016203	3.25292e-05	0.0163421	2.00234e-06	0.0280629	0.0306504	0.0145041	5.68107e-07	0.0294644	0.013392	0.000389822	0.0236385	-2.91038e-10	0.000203982	0.0300975	0.000460148	0.0167593	0.000603862	0.012493	0.000773862
BRCA-TCGA_AO_A12A	0.0200644	0.0222875	5.64344e-05	0.0216242	0.00363204	0.00110921	0.0105619	0.00350466	0.00722128	0.278734	2.93367e-07	0.00250335	0.0430546	0.0430608	0.279718	5.15953e-06	0.0243251	2.09548e-08	0.0125881	0.00906736	0.0203966	0.0203164	0.0161385	-6.66641e-06	0.0165066	-1.16602e-06	0.0329624	0.0109088	0.0095596	2.06754e-07	0.0294487	0.0114766	0.000389397	0.0237536	1.25729e-08	8.56668e-05	0.0252168	0.00164199	0.0168171	0.000719234	0.00958473	0.000533849
BRCA-TCGA_AR_A24O	0.0165757	0.0234527	2.65501e-05	0.0214846	0.00479704	0.00165048	0.00923663	0.00314488	0.00675127	0.259799	8.5216e-08	0.00326027	0.0425357	0.0402055	0.268604	3.37325e-06	0.0247793	1.04774e-09	0.012251	0.00928706	0.020146	0.0198725	0.0161391	-5.66244e-06	0.0156546	-1.79186e-06	0.0314519	0.00791919	0.00814924	4.34928e-07	0.029444	0.0100049	0.000387631	0.0236278	0	6.34342e-05	0.0244407	0.00161187	0.0168384	0.000715107	0.0090999	0.000473134
BRCA-TCGA_AO_A03M	0.0241032	0.0201046	0.000327021	0.0217955	0.00584295	0.000420295	0.0134396	0.00555354	0.00809974	0.268662	7.17118e-07	0.00177318	0.0441721	0.0468662	0.297635	3.67947e-05	0.0202867	1.91666e-06	0.0128734	0.00868386	0.0207957	0.0218247	0.0162756	2.1141e-07	0.0126442	2.02656e-06	0.0313157	0.0138327	0.00961935	4.35859e-07	0.0294662	0.011307	0.000391319	0.0233588	3.67872e-08	0.000120468	0.0261591	0.00065238	0.0169089	0.000421412	0.0127335	0.000702426
BRCA-TCGA_E2_A155	0.0198661	0.023072	0.000273943	0.0221278	0.00502381	0.000631675	0.0126783	0.00510015	0.00876841	0.260659	3.19816e-05	0.00205791	0.0439409	0.0456012	0.310462	2.64309e-05	0.0187891	8.99658e-07	0.0131473	0.00847903	0.0209756	0.0217808	0.0161515	1.51433e-06	0.0133887	1.35042e-08	0.030672	0.00992101	0.00886136	4.05125e-07	0.0294563	0.0121671	0.000387765	0.0233303	1.25263e-07	0.00011263	0.0264369	0.000754029	0.0170679	0.00060486	0.0127763	0.000686526
BRCA-TCGA_E9_A24A	0.0142377	0.0238383	9.87947e-06	0.0214396	0.00486179	0.0017844	0.00849625	0.00306456	0.00709799	0.260524	6.56582e-08	0.00621766	0.0430959	0.0387068	0.281348	4.1835e-05	0.0261121	2.22586e-07	0.0123105	0.00920415	0.019882	0.0199122	0.0161382	-2.71946e-06	0.02045	-8.00937e-08	0.0314419	0.00980502	0.00741038	1.26753e-06	0.0294459	0.00959566	0.00038781	0.0305802	-6.98492e-10	6.88732e-05	0.0243478	0.00246097	0.0170119	0.000735879	0.0105188	0.000440054
BRCA-TCGA_A2_A0T5	0.0199668	0.0213946	0.000171795	0.0218392	0.00427116	0.000765696	0.0120865	0.0046716	0.00856867	0.271803	3.90224e-07	0.00318532	0.0437877	0.0452314	0.282723	3.77595e-05	0.0230397	4.27477e-07	0.0127023	0.00875178	0.0214632	0.0214835	0.0161382	2.2538e-07	0.0131687	-2.468e-07	0.0314986	0.0107969	0.0095287	1.36439e-07	0.029451	0.0130891	0.000385985	0.0236484	2.23517e-08	0.000104196	0.0255671	0.00136732	0.0170352	0.000723973	0.0111898	0.000636853
BRCA-TCGA_A2_A0EQ	0.0221938	0.0158528	0.000194274	0.021927	0.004567	0.000498161	0.0129599	0.00551906	0.00858718	0.275567	2.76603e-07	0.000776604	0.0416209	0.0439237	0.286162	3.62992e-05	0.0156527	7.08737e-07	0.0119574	0.00905541	0.0213014	0.0215639	0.0165986	1.37836e-07	0.0139037	-1.93715e-07	0.0359954	0.0130995	0.0125914	5.30854e-08	0.0294537	0.0119868	0.000381805	0.0234319	-2.70084e-08	0.000113145	0.0264258	0.000332378	0.0167284	0.000318922	0.0127167	0.000613213
BRCA-TCGA_D8_A1X8	0.0167092	0.0262727	1.08704e-05	0.0215531	0.0054872	0.001509	0.00884751	0.00272802	0.00720805	0.2843	1.24332e-07	0.00365643	0.0430556	0.0411279	0.270792	9.66899e-06	0.0240438	5.82077e-10	0.012301	0.00913733	0.0199671	0.0202756	0.0161349	-1.64472e-05	0.0160143	-6.10016e-08	0.0332788	0.00871274	0.00804302	1.86265e-08	0.0294453	0.0134935	0.000389211	0.0242071	5.82077e-11	0.000106864	0.0242959	0.00232154	0.0167997	0.00085488	0.00917432	0.000464395
BRCA-TCGA_A2_A0YE	0.0260519	0.0204622	0.000424415	0.0218621	0.00603828	0.000293158	0.0144385	0.00679219	0.00870806	0.258229	5.24148e-06	0.0017183	0.0452805	0.0487606	0.304938	6.17355e-05	0.0198498	1.38395e-06	0.0128956	0.00870135	0.0209646	0.0216055	0.0162421	-1.5134e-09	0.0118475	7.42264e-07	0.0280635	0.0116841	0.00974268	3.27826e-07	0.0294633	0.0102592	0.000390492	0.0234711	2.09548e-08	0.000100091	0.0264206	0.000324041	0.0169753	0.000379585	0.0142476	0.00074631
BRCA-TCGA_E9_A1R5	0.0199193	0.023101	7.3351e-05	0.0218368	0.00299874	0.00125855	0.0108493	0.00331785	0.00786892	0.265116	1.52737e-07	0.00174546	0.0451518	0.0407374	0.277605	1.56835e-05	0.0228527	6.28643e-09	0.0124592	0.00878349	0.0205917	0.0210759	0.0161369	1.16415e-10	0.0151832	-3.25963e-07	0.0312298	0.0121274	0.0102139	2.10479e-07	0.0294439	0.0135695	0.00039164	0.0233396	3.0268e-09	9.29907e-05	0.0252464	0.00139704	0.0168675	0.000652164	0.00994301	0.000554219
BRCA-TCGA_OL_A66L	0.0187871	0.0208408	0.000213422	0.0220769	0.00744316	0.000623971	0.0116718	0.00464261	0.00758562	0.311894	9.31323e-08	0.00111859	0.0400715	0.042196	0.294267	4.80376e-05	0.0166312	4.34369e-06	0.0112764	0.00888991	0.0175833	0.0223674	0.0161534	2.32682e-05	0.0163195	2.32831e-10	0.043343	0.0129981	0.0100645	3.5204e-07	0.0294525	0.0114762	0.000380203	0.0236614	-7.40401e-08	0.000305377	0.0230383	0.00072588	0.0170978	0.000461876	0.0116989	0.000493594
BRCA-TCGA_D8_A1JH	0.0170811	0.0239319	2.47322e-05	0.0216296	0.0045312	0.00157157	0.00917414	0.00305727	0.00667164	0.265221	1.70432e-07	0.00324346	0.0427904	0.0411764	0.269458	1.08313e-06	0.0245839	0	0.0123559	0.00931817	0.0198746	0.0198016	0.0161369	-1.31465e-05	0.0154662	-3.31365e-06	0.0319167	0.00672564	0.00831875	1.44355e-07	0.0294447	0.010374	0.000386633	0.0235314	1.00117e-08	6.81989e-05	0.0246483	0.00181001	0.0167836	0.000704661	0.00879604	0.000492103
BRCA-TCGA_A8_A06R	0.0219694	0.0181737	0.000277944	0.0217008	0.00252895	0.000653416	0.0141727	0.00474809	0.00972167	0.269716	1.04774e-07	0.0013227	0.0416427	0.0403498	0.289552	4.41223e-05	0.0185519	6.01634e-07	0.0120596	0.00847158	0.0223165	0.0222467	0.0162308	7.28853e-06	0.0141314	1.81608e-07	0.0314732	0.0186362	0.0128315	3.90224e-07	0.0294518	0.0137975	0.000387482	0.0233935	-4.42378e-09	0.000143655	0.0276555	0.00053259	0.0167975	0.000529133	0.0118274	0.00063847
BRCA-TCGA_BH_A2L8	0.0244885	0.0178773	0.000237226	0.0215251	0.0043395	0.000661731	0.0134	0.00509216	0.00803757	0.291808	1.15484e-07	0.00141895	0.0413069	0.0424051	0.281575	1.58548e-05	0.0221713	8.84756e-07	0.0120628	0.00889552	0.0217527	0.02165	0.0163596	5.82077e-11	0.0141332	3.95812e-09	0.0363076	0.0171096	0.0117906	4.33065e-07	0.0294574	0.0116162	0.0003874	0.0234401	-8.3819e-09	0.000135861	0.026511	0.000489436	0.0167387	0.000551209	0.0115323	0.000631064
BRCA-TCGA_C8_A1HO	0.0177037	0.0247924	8.99062e-05	0.0221904	0.00367643	0.00145069	0.0107054	0.003277	0.00794637	0.258673	5.06639e-07	0.0033104	0.0454018	0.0402966	0.275935	2.20686e-05	0.0232098	9.62987e-07	0.012927	0.00876167	0.0209316	0.020831	0.0161402	2.56114e-09	0.0143762	6.28643e-09	0.0321134	0.00812337	0.00856918	9.26666e-08	0.0294443	0.0128039	0.000385217	0.0233794	3.46452e-07	9.22829e-05	0.0253871	0.00218686	0.0167587	0.000592634	0.0105239	0.000608966
BRCA-TCGA_A2_A0CR	0.0224199	0.0171476	0.000175886	0.022046	0.00636789	0.000666335	0.012742	0.00438425	0.00797692	0.30262	3.58559e-08	0.000894725	0.0391805	0.0381213	0.276716	1.92262e-05	0.0158895	4.8615e-07	0.0105673	0.00902352	0.0199238	0.0221785	0.0162844	1.17533e-06	0.0174891	9.86271e-07	0.0449888	0.0151478	0.0142753	3.05474e-07	0.0294507	0.0127599	0.000381492	0.0233366	-1.53668e-07	0.000212535	0.0254626	0.000393487	0.0166509	0.00046476	0.0120165	0.000562012
BRCA-TCGA_BH_A18G	0.021814	0.0200397	0.000340998	0.0214365	0.0028557	0.000272535	0.0144075	0.00492139	0.0112296	0.28489	1.16881e-07	0.00105609	0.0431392	0.038833	0.287303	0.000151612	0.0162792	1.08499e-07	0.0120211	0.00792977	0.0219578	0.0231741	0.0161498	2.67103e-05	0.0143057	1.09896e-06	0.0306738	0.0226697	0.0122974	4.45172e-07	0.029455	0.0140257	0.00039456	0.0233941	-1.234e-08	0.000248641	0.0282019	0.000342816	0.0169123	0.000521936	0.0130056	0.000716552
BRCA-TCGA_A7_A0DB.1	0.0218312	0.0232384	6.46599e-05	0.0215435	0.00230543	0.00109428	0.0108886	0.00301488	0.00837717	0.290008	3.30619e-08	0.00136074	0.0437739	0.0384501	0.281969	3.31588e-05	0.0237671	8.75443e-08	0.0120718	0.00881043	0.0220417	0.0214685	0.0161377	1.35414e-06	0.0186909	-1.61305e-06	0.0315143	0.0179584	0.0118108	3.15718e-07	0.029448	0.0178294	0.000390314	0.0233706	-8.14907e-09	0.000106387	0.0255959	0.000862002	0.0168388	0.000576086	0.0125269	0.00050997
BRCA-TCGA_A8_A08S	0.016881	0.0261259	8.8349e-05	0.0220052	0.00419259	0.00144607	0.0103618	0.00329491	0.00727937	0.260671	5.19678e-07	0.00287139	0.0454011	0.0403575	0.280663	1.63354e-05	0.0221553	2.51457e-07	0.0131157	0.0089733	0.0201484	0.0206794	0.0161457	-1.02445e-08	0.0146704	8.14907e-10	0.0323859	0.00684533	0.00819677	7.17118e-08	0.0294445	0.0114155	0.000387862	0.0233701	2.56114e-07	8.82298e-05	0.025355	0.00229663	0.0167747	0.000587888	0.00956494	0.000588588
BRCA-TCGA_E2_A576	0.0200095	0.0210689	0.000414819	0.0222942	0.00758862	0.0003995	0.0127564	0.0061419	0.00894493	0.30365	2.23517e-07	0.000181861	0.0374004	0.0400029	0.297544	9.34154e-05	0.0103619	5.62891e-06	0.0104476	0.00839227	0.0166048	0.0238408	0.0161502	0.000245616	0.0136503	1.58884e-06	0.0481083	0.0241795	0.0129655	1.42958e-07	0.0294451	0.0132233	0.000375614	0.0233854	-3.51109e-07	0.000518188	0.0241742	0.000189058	0.0171545	0.000333928	0.0136518	0.000528306
BRCA-TCGA_E2_A107	0.0194621	0.022252	0.000108652	0.0215664	0.00311501	0.00117329	0.0110867	0.00326805	0.00827172	0.26376	1.74157e-07	0.00139268	0.044057	0.0402603	0.281909	1.24723e-05	0.0265835	1.63913e-07	0.0127008	0.0086003	0.0202784	0.0214272	0.0161376	1.21258e-06	0.0149796	-1.7602e-07	0.0314274	0.0127414	0.0106522	4.34928e-07	0.0294445	0.0134499	0.000394039	0.0233842	6.75209e-09	0.000116535	0.0260308	0.00158343	0.0169411	0.000620924	0.0102778	0.000563927
BRCA-TCGA_A1_A0SE	0.0181859	0.0227293	3.77819e-05	0.0215779	0.00479592	0.00139321	0.00970477	0.00323035	0.00682536	0.269016	3.0268e-07	0.00256941	0.0418322	0.0419267	0.272041	8.3819e-07	0.0244818	1.16415e-10	0.0121486	0.00929338	0.0200689	0.0200195	0.0161373	-5.58607e-06	0.0156367	-4.12203e-06	0.0338067	0.00682962	0.00901639	1.91852e-07	0.0294454	0.010544	0.000385664	0.023486	0	7.18646e-05	0.0247307	0.00136121	0.0168138	0.000654012	0.00920853	0.000499681
BRCA-TCGA_A2_A1FW	0.0173577	0.0245726	0.000142708	0.0222168	0.00443488	0.000946134	0.0112918	0.00392136	0.00842804	0.265653	8.09319e-07	0.00348075	0.0463172	0.0437265	0.292479	6.93388e-05	0.020608	1.52923e-06	0.0134317	0.00860128	0.0209675	0.0218051	0.016142	2.09548e-07	0.0132532	9.73232e-07	0.0329384	0.00849524	0.00850734	1.86265e-07	0.0294501	0.0130644	0.000388421	0.0233354	3.46452e-07	0.000117645	0.0260946	0.00183578	0.016886	0.000566505	0.0112388	0.000642858
BRCA-TCGA_B6_A0RV	0.0152348	0.0245329	5.05969e-05	0.0215304	0.00515637	0.00146922	0.00942323	0.00307296	0.00720367	0.275272	1.08033e-07	0.0051761	0.0430082	0.0412313	0.286703	3.39523e-05	0.0226772	4.27477e-07	0.0125823	0.00895056	0.0195843	0.0205314	0.0161371	-1.04308e-07	0.0187116	-2.32831e-10	0.0338643	0.00804606	0.00751466	7.45989e-07	0.0294454	0.010835	0.000392131	0.0239851	1.74623e-09	9.3773e-05	0.0236731	0.00220199	0.0170691	0.000852838	0.00991896	0.000491053
BRCA-TCGA_A1_A0SP	0.0246755	0.0200909	0.000690147	0.0216071	0.00769889	9.38177e-05	0.0142085	0.0100728	0.0092434	0.249958	9.95584e-07	0.000970662	0.0416754	0.0559781	0.288651	6.41793e-05	0.0179886	2.69637e-05	0.0119814	0.00893286	0.0202932	0.0215061	0.0164649	-2.37115e-06	0.0107641	-1.51992e-06	0.0262217	0.00919342	0.00891885	4.84288e-08	0.029459	0.012295	0.000386342	0.0233311	1.16415e-10	0.000105977	0.02632	8.31187e-05	0.0173067	0.00017558	0.0186518	0.000731051
BRCA-TCGA_AR_A2LE	0.0446177	0.0201938	4.50835e-05	0.0208442	0.00278905	0.00123458	0.015157	0.00345285	0.00885323	0.272144	3.95812e-09	0.00161341	0.0409087	0.0301744	0.228329	1.6531e-08	0.0222761	-5.97909e-07	0.0130285	0.00926229	0.0348057	0.0200001	0.0161351	1.89058e-07	0.0183296	-9.6038e-06	0.0277784	0.0236204	0.0156167	1.04774e-09	0.0294476	0.0253479	0.000376925	0.023506	-6.28643e-09	9.12249e-05	0.028154	0.000442594	0.0164095	0.000539675	0.0213714	0.000528403
BRCA-TCGA_BH_A0EI	0.0189858	0.0225229	4.87044e-05	0.0215257	0.00493239	0.00137924	0.00945142	0.00367744	0.00614569	0.260363	9.91859e-08	0.00195682	0.0418632	0.0412402	0.263865	1.36904e-07	0.0235016	0	0.0120583	0.00943863	0.0192499	0.0197139	0.0161373	-1.85408e-05	0.0162388	-7.41705e-06	0.0323799	0.00587645	0.00829858	7.59028e-08	0.0294453	0.00880468	0.000384115	0.0234813	2.32831e-10	5.94743e-05	0.024527	0.00104436	0.0167217	0.000639871	0.00833142	0.000480898
BRCA-TCGA_E9_A243	0.0256639	0.0172263	0.0002748	0.0218417	0.00350124	0.000496834	0.0142663	0.00578305	0.00930947	0.270282	1.65775e-07	0.00197172	0.0436129	0.0428417	0.284598	6.46412e-05	0.0200962	7.00355e-07	0.0119311	0.00865111	0.0227914	0.0220205	0.016336	2.56114e-08	0.0139289	6.91041e-07	0.029581	0.0174413	0.0123649	3.25963e-07	0.0294531	0.0127046	0.000382483	0.023468	-4.88944e-09	0.000110947	0.0277957	0.000343576	0.0169045	0.000504374	0.0125898	0.00067018
BRCA-TCGA_4H_AAAK	0.0190454	0.0216281	5.75855e-05	0.021506	0.00521188	0.00134583	0.0095757	0.00395528	0.0061965	0.266444	6.33299e-08	0.00165756	0.0413672	0.0409136	0.259957	4.3679e-07	0.0226498	2.91038e-11	0.0119214	0.00944588	0.0193124	0.0198551	0.0161374	-9.8832e-06	0.0156709	-1.09337e-05	0.0338515	0.00582224	0.00859702	8.9407e-08	0.0294455	0.00871035	0.000383556	0.023423	-3.49246e-10	6.1255e-05	0.0244727	0.000784755	0.016725	0.000623271	0.0080933	0.00048209
BRCA-TCGA_BH_A18M.1	0.0184991	0.0227721	5.33089e-05	0.0215627	0.00478284	0.00127949	0.00981459	0.00352581	0.00670525	0.265876	2.18861e-07	0.00215371	0.0420342	0.042411	0.272117	1.20606e-06	0.0242729	9.54606e-09	0.0123247	0.00925976	0.0195643	0.0200523	0.0161397	-1.07512e-05	0.0159701	-3.31365e-06	0.0322214	0.00722221	0.00852847	1.2666e-07	0.029447	0.0100241	0.000386469	0.0236291	4.42378e-09	7.03968e-05	0.0246914	0.00138012	0.0168127	0.000709608	0.00906453	0.000498861
BRCA-TCGA_A2_A0SX	0.0238041	0.0173364	0.000248775	0.0216942	0.005918	0.000414796	0.0131671	0.00536385	0.00786808	0.283238	1.9744e-07	0.00195982	0.0450711	0.044255	0.291077	3.76627e-05	0.0211565	5.36442e-07	0.0121968	0.00885975	0.0219514	0.0216402	0.0167564	-3.50177e-07	0.0138856	1.48546e-07	0.0355255	0.0108279	0.0103698	3.11062e-07	0.0294566	0.0109282	0.000391372	0.0233709	-2.91038e-11	9.91821e-05	0.0264313	0.000236079	0.016676	0.000368319	0.0125885	0.000724941
BRCA-TCGA_A7_A26H	0.0149431	0.0240457	1.67377e-05	0.0214537	0.00504801	0.00176704	0.00888354	0.0030856	0.00701791	0.255123	7.31088e-08	0.00513041	0.0434796	0.0391058	0.275899	2.15359e-05	0.0257509	5.9139e-08	0.0123222	0.00920808	0.0201597	0.0198938	0.0161392	-2.35811e-06	0.0168998	-1.69501e-07	0.0310625	0.00967276	0.00756836	9.99309e-07	0.029445	0.0095863	0.000388131	0.0264189	-3.49246e-10	6.34529e-05	0.0246059	0.0021216	0.0169305	0.000715882	0.00990376	0.000452422
BRCA-TCGA_E2_A1L6	0.015493	0.0257591	1.66893e-05	0.0216801	0.0049364	0.00152808	0.00896227	0.00296672	0.00736052	0.292176	1.31782e-07	0.00555065	0.0421233	0.0426045	0.289626	1.60746e-05	0.0252435	4.28408e-08	0.0127821	0.00888458	0.0202542	0.0204374	0.0161352	-1.02557e-05	0.0160544	6.75209e-09	0.0351366	0.00970566	0.00761172	9.35979e-08	0.0294471	0.0131184	0.000390038	0.024096	9.54606e-09	0.000115559	0.0243098	0.00254714	0.0169751	0.00090085	0.00961188	0.000468113
BRCA-TCGA_OL_A5RW	0.0227409	0.02033	0.00044845	0.0224029	0.00710845	0.000414841	0.0132702	0.00781167	0.00920111	0.291427	6.56582e-07	0.000506632	0.0413975	0.0425119	0.306342	0.00017637	0.0110545	4.91552e-06	0.0110795	0.00838387	0.0184503	0.0237749	0.0161606	0.000147887	0.0129271	1.51433e-05	0.0429639	0.0215903	0.0128004	3.76254e-07	0.0294501	0.0130939	0.000378914	0.0233901	-9.17353e-08	0.000357054	0.0254643	0.000310428	0.0170897	0.000398181	0.0132076	0.000597201
BRCA-TCGA_LL_A5YP	0.0260498	0.0185271	0.000473142	0.0219721	0.00714511	0.000293657	0.0147237	0.00729236	0.00814575	0.28166	1.03004e-06	0.0011024	0.0441438	0.0475275	0.295089	3.84562e-05	0.0179659	2.41213e-06	0.0121247	0.00875872	0.0205564	0.0219308	0.01628	5.69969e-07	0.0121786	7.84174e-07	0.0338297	0.011515	0.0101216	2.30037e-07	0.0294833	0.0112267	0.000387527	0.0233746	2.91038e-11	0.000156894	0.025825	0.000246555	0.0169059	0.000416093	0.0134167	0.000683114
BRCA-TCGA_BH_A0W4	0.017693	0.023721	3.79048e-05	0.0216259	0.00492145	0.00129884	0.00956303	0.00328879	0.00689739	0.270597	2.05822e-07	0.00240773	0.0423122	0.0429812	0.272843	1.59256e-06	0.0242446	1.0943e-08	0.0124806	0.00919348	0.0195284	0.0200659	0.0161361	-1.25989e-05	0.0161206	-2.25008e-06	0.0324408	0.0070481	0.00831884	1.53203e-07	0.0294483	0.0108726	0.000388004	0.0237791	2.14204e-08	7.57836e-05	0.0245555	0.00171904	0.0168429	0.000778616	0.00894713	0.000501946
BRCA-TCGA_OL_A6VO	0.0256935	0.0199323	0.000521645	0.0220904	0.00806254	0.000244267	0.0149446	0.00814652	0.00840014	0.27715	7.40401e-07	0.000782907	0.0448835	0.0479124	0.295086	4.37945e-05	0.0149083	2.93925e-06	0.012264	0.00866768	0.0195253	0.0222958	0.0162389	5.35138e-06	0.0126262	7.1805e-07	0.0333511	0.0136914	0.00983942	1.77883e-07	0.029487	0.0117736	0.000385165	0.023324	2.32831e-09	0.000185169	0.0254359	0.000222757	0.016998	0.000343829	0.0147177	0.000700921
BRCA-TCGA_AO_A0J7	0.017601	0.0242339	8.66204e-05	0.0219234	0.00561959	0.00119629	0.0102845	0.0034221	0.00771639	0.265666	3.18512e-07	0.00376378	0.0439173	0.0433806	0.276816	1.52998e-05	0.0228105	1.32248e-07	0.0126419	0.00893489	0.0200572	0.0209273	0.0161363	-9.54606e-08	0.0147727	-6.48201e-07	0.0331463	0.00778994	0.00872812	1.10362e-07	0.029445	0.0123262	0.000386216	0.0240751	3.11993e-08	0.000105977	0.0249671	0.00179821	0.0169626	0.000674352	0.00980228	0.000553474
BRCA-TCGA_AR_A2LH	0.0233074	0.01951	0.000208877	0.0217268	0.005532	0.00067547	0.0121574	0.00472736	0.0080204	0.283747	1.42492e-07	0.00210242	0.0434605	0.0437915	0.283027	3.05772e-05	0.0231294	1.59442e-06	0.0119114	0.0089955	0.0206714	0.0218192	0.0163408	-3.25963e-09	0.0141447	7.59028e-08	0.0349934	0.0123321	0.0102144	5.46686e-07	0.0294496	0.0109603	0.000387669	0.0234223	-1.04774e-09	0.000108443	0.0264172	0.000563093	0.016844	0.000421494	0.0120096	0.000619978
BRCA-TCGA_A8_A08T	0.0247546	0.0203535	0.000103779	0.0213191	0.00186738	0.00114238	0.0129546	0.00372185	0.00828144	0.273983	1.27591e-07	0.00160347	0.0442891	0.0388347	0.281951	9.38028e-06	0.0220544	-2.09548e-09	0.0128071	0.00873074	0.0233572	0.0209283	0.016138	1.86265e-09	0.0156772	-1.09803e-06	0.0316607	0.0180095	0.0125034	9.31323e-08	0.0294463	0.0146627	0.000391841	0.0233002	7.91624e-09	9.71258e-05	0.0263242	0.00132984	0.0167261	0.000662237	0.0104076	0.000614487
BRCA-TCGA_E9_A1RA	0.0202577	0.0215986	0.000192009	0.0217957	0.00429441	0.00064496	0.0118836	0.00433849	0.00894383	0.259024	4.56348e-07	0.00232211	0.0455634	0.0434087	0.292108	3.15495e-05	0.0201944	3.04542e-07	0.0128422	0.00857833	0.0206508	0.0219258	0.0161442	1.61119e-07	0.0158949	-8.14907e-10	0.0298028	0.0129541	0.0101584	5.56e-07	0.0294467	0.0124548	0.000392325	0.0238999	2.8871e-08	0.000111043	0.026803	0.00107709	0.0169344	0.000597604	0.0106498	0.000666603
BRCA-TCGA_B6_A401	0.022429	0.0219944	0.000180587	0.0219454	0.00344478	0.00079219	0.0118428	0.00429869	0.008356	0.265371	7.77654e-08	0.0015174	0.0454344	0.0414804	0.273276	5.21764e-05	0.0221158	3.79048e-07	0.0122178	0.00855628	0.0199615	0.0219134	0.0161406	1.33738e-06	0.0154397	1.97906e-09	0.0314765	0.0154193	0.010646	4.61936e-07	0.0294457	0.01401	0.000390477	0.0233767	-1.16415e-10	0.000121064	0.025975	0.000837415	0.0169276	0.000480428	0.0111186	0.000565171
BRCA-TCGA_E9_A1NH	0.0204703	0.0227393	9.56133e-05	0.0216394	0.0046446	0.0011761	0.0101145	0.00398402	0.00682273	0.258861	1.57394e-07	0.00275196	0.0425192	0.041795	0.271253	1.81235e-06	0.0240612	4.19095e-08	0.0123735	0.00922969	0.0198368	0.0204799	0.0161466	-3.52599e-06	0.0152844	-2.30037e-06	0.030827	0.00843862	0.008849	1.90921e-07	0.0294457	0.00970355	0.00038448	0.0234417	1.74623e-10	6.32666e-05	0.0248617	0.00100409	0.0168358	0.000568382	0.00991619	0.000518911
BRCA-TCGA_AC_A2FF.1	0.0237272	0.0206099	1.25878e-05	0.0215453	0.00498196	0.00115255	0.0108878	0.00320309	0.00723583	0.303193	5.6345e-08	0.0014874	0.0431559	0.0390591	0.248399	7.7635e-06	0.0180447	-5.82077e-09	0.0114128	0.00938797	0.0222195	0.0203354	0.0161411	-2.84798e-06	0.0177035	-2.26684e-06	0.0341219	0.0136224	0.0108892	4.47035e-08	0.0294468	0.0142332	0.000380747	0.0232894	-4.09782e-08	8.6613e-05	0.0256633	0.00075987	0.0164876	0.000630401	0.00957128	0.000512786
BRCA-TCGA_3C_AALJ	0.0219082	0.0217104	0.000151001	0.0215977	0.00291212	0.000966191	0.0114053	0.00365324	0.00799653	0.280469	6.89179e-08	0.00113542	0.0426447	0.039923	0.273671	3.11658e-05	0.0212178	4.35859e-07	0.0123807	0.00875378	0.0209531	0.0216143	0.0161371	3.28571e-06	0.0151388	-1.04774e-08	0.0363707	0.0169867	0.0122587	1.18744e-07	0.029446	0.0148358	0.000386819	0.023307	-4.19095e-09	0.000116266	0.0258951	0.000852659	0.016793	0.000467919	0.0115063	0.000553474
BRCA-TCGA_A8_A084	0.0181946	0.0245489	6.88508e-05	0.0217038	0.00607711	0.00106017	0.00979087	0.0035021	0.00825036	0.29146	1.01514e-07	0.00182691	0.0442879	0.0439631	0.304393	2.82899e-05	0.0208336	1.05053e-06	0.0124809	0.00881609	0.0204808	0.0225461	0.0161412	1.0943e-07	0.0187464	-1.3737e-08	0.0319539	0.011652	0.00882325	6.04428e-07	0.0294519	0.0131296	0.00039345	0.0233622	4.65661e-10	7.54558e-05	0.0243818	0.00087975	0.0169609	0.000630051	0.0122434	0.000558078
BRCA-TCGA_D8_A1XR	0.0144632	0.0241581	1.54562e-05	0.0214586	0.00506642	0.00163838	0.0086827	0.00309712	0.00730368	0.258807	7.21775e-08	0.00697908	0.0438373	0.0392804	0.281689	4.25354e-05	0.0249006	3.42727e-07	0.0122749	0.00916773	0.0200892	0.0201351	0.0161422	-9.6485e-07	0.0180663	-7.35745e-08	0.03106	0.0112261	0.00741458	1.27777e-06	0.0294458	0.00978506	0.000389256	0.0271809	-2.91038e-11	7.0978e-05	0.0245608	0.002114	0.0170425	0.00073345	0.0106544	0.000453584
BRCA-TCGA_D8_A3Z5	0.0192929	0.0248605	2.00309e-05	0.021671	0.00630164	0.00127353	0.00958613	0.00288847	0.00704664	0.294628	5.30854e-08	0.00185302	0.0429313	0.0405963	0.258818	2.42256e-05	0.0205168	2.00234e-08	0.0117715	0.00928089	0.0198374	0.0207802	0.016135	-1.72853e-06	0.016935	-3.9693e-06	0.0365506	0.0113249	0.00959516	2.468e-08	0.0294451	0.0147723	0.000382878	0.02342	-2.14204e-08	0.000110954	0.0244454	0.00129978	0.0167162	0.000616543	0.00936502	0.000483803
BRCA-TCGA_E2_A14Y	0.0233977	0.0205539	0.000535361	0.0222876	0.00444059	0.00038261	0.0145149	0.00852385	0.00968221	0.257241	4.61005e-07	0.00163102	0.0471393	0.0457431	0.278482	0.000162102	0.0167313	3.78303e-06	0.012814	0.00805676	0.0224583	0.0233213	0.0161538	1.55978e-05	0.0128289	2.16626e-06	0.0263602	0.013715	0.00870407	6.66827e-07	0.0294556	0.0129622	0.000391126	0.0235196	3.86499e-08	0.000129282	0.0272444	0.000410005	0.0171525	0.000606336	0.0137689	0.000742748
BRCA-TCGA_A8_A07W	0.0233515	0.0194822	0.000227898	0.0217807	0.00307573	0.000697702	0.0127566	0.00455761	0.00786918	0.269737	4.08851e-07	0.00346473	0.0452583	0.0446002	0.295673	4.1876e-05	0.0245212	2.6729e-07	0.013017	0.00874704	0.0220982	0.0212497	0.0161761	-1.4808e-07	0.0128621	2.07312e-06	0.031387	0.0132874	0.0107422	8.10251e-07	0.0294567	0.0108933	0.000391878	0.0235751	1.62981e-08	8.9556e-05	0.0264986	0.000951797	0.0168636	0.000571765	0.0112108	0.000663474
BRCA-TCGA_A7_A6VW	0.0249896	0.0196178	0.000739262	0.0224501	0.00802699	0.000221133	0.0149091	0.00934592	0.00890279	0.291348	6.63102e-07	0.000211857	0.0432622	0.04367	0.297349	0.000117809	0.00922245	4.72926e-06	0.0107953	0.00841907	0.0178992	0.023865	0.0162088	0.000119306	0.0126452	7.54744e-06	0.0412824	0.0200208	0.0118051	4.49829e-07	0.0294623	0.01261	0.000378348	0.0233759	-1.30851e-07	0.000420153	0.0242116	9.02191e-05	0.0171253	0.000399992	0.0159353	0.000589862
BRCA-TCGA_OL_A66H	0.0149596	0.0299623	4.28371e-05	0.0227107	0.00315633	0.00205345	0.00972685	0.00258721	0.00740001	0.271312	1.3737e-07	0.00563738	0.0405662	0.0374999	0.27533	7.2401e-06	0.0221099	1.85333e-07	0.0126953	0.00866741	0.0223719	0.0200823	0.0161359	-1.40164e-07	0.0139371	-7.45058e-09	0.032052	0.00837064	0.00757542	4.56348e-08	0.029441	0.00952914	0.000390269	0.0234123	1.25729e-08	0.000161283	0.0262243	0.00324225	0.01669	0.000506066	0.0114776	0.000475407
BRCA-TCGA_E9_A22B	0.0181879	0.024361	7.7866e-05	0.0219748	0.00138152	0.00135997	0.0117462	0.00292388	0.00892839	0.265224	1.05239e-07	0.00311738	0.041044	0.0365694	0.270022	1.14664e-05	0.0257965	4.61005e-08	0.0128361	0.00815448	0.0230759	0.0210806	0.016136	9.31323e-10	0.0137997	-1.30851e-07	0.0303047	0.0146969	0.0111759	2.1141e-07	0.0294446	0.0148357	0.000395827	0.0233767	2.91038e-11	0.000163011	0.0274946	0.0017501	0.016736	0.000500396	0.0117504	0.000533402
BRCA-TCGA_AR_A2LO	0.0201439	0.0231418	3.87952e-05	0.0217057	0.00483933	0.00125314	0.0101757	0.00331427	0.00725651	0.277446	2.05822e-07	0.00250191	0.0430528	0.0411043	0.268695	4.96954e-06	0.0228735	1.69966e-08	0.0120651	0.00922567	0.0206614	0.0204932	0.0161393	-1.30385e-06	0.0155436	-1.43237e-06	0.0343667	0.00916716	0.009781	8.70787e-08	0.0294451	0.0128697	0.000384949	0.0234165	-5.82077e-11	8.34912e-05	0.0250399	0.00128287	0.0167594	0.000576869	0.00982684	0.000517875
BRCA-TCGA_D8_A4Z1	0.0187043	0.0246317	6.04242e-06	0.021366	0.00597221	0.00129095	0.00924161	0.00284781	0.00710109	0.305648	6.19329e-08	0.00276627	0.0430753	0.0417809	0.267224	1.52662e-05	0.0213537	-5.82077e-11	0.0119816	0.00920039	0.0201358	0.0204322	0.0161348	-1.0293e-05	0.0190377	-7.41333e-07	0.0344346	0.0112745	0.00895843	4.00469e-08	0.0294462	0.0138656	0.000385746	0.0236883	-7.45058e-09	0.000102825	0.0241274	0.00153632	0.016732	0.000770062	0.0092597	0.000466228
BRCA-TCGA_AQ_A04L	0.0207237	0.0220129	0.000206977	0.021596	0.00366089	0.000604786	0.012619	0.00405939	0.00902381	0.269584	1.83471e-07	0.00150876	0.0444244	0.0409896	0.286828	3.28831e-05	0.0201312	3.96743e-07	0.0126976	0.00848141	0.0210276	0.0220529	0.0161434	1.75275e-06	0.0165266	-9.68576e-08	0.0300445	0.0153962	0.0108095	3.05474e-07	0.0294466	0.014072	0.000393718	0.0234753	9.31323e-10	0.000139594	0.0266081	0.000770211	0.0169118	0.000487171	0.0113127	0.000631191
BRCA-TCGA_B6_A1KF	0.020179	0.0211916	0.000296846	0.0216885	0.0037311	0.000215977	0.0131309	0.00466102	0.00975642	0.26312	2.33762e-07	0.00100711	0.0444169	0.0408454	0.288889	7.09556e-05	0.0185571	5.79283e-07	0.0126399	0.00816691	0.0209765	0.0224378	0.0161469	7.89203e-06	0.0177118	4.88944e-09	0.0300673	0.0160657	0.0108651	4.09782e-07	0.0294521	0.013729	0.000396162	0.023422	8.84756e-09	0.00018423	0.0269599	0.000566736	0.0169477	0.000469334	0.0118787	0.000632085
BRCA-TCGA_OL_A5D7	0.0233452	0.0187088	0.000444092	0.0218181	0.00361466	0.000392623	0.0139722	0.00754428	0.00956512	0.278359	5.38304e-07	0.00179203	0.044522	0.0463878	0.293035	0.000221476	0.0142862	8.17888e-06	0.0126255	0.00835425	0.0223805	0.0234296	0.0162174	2.27541e-05	0.0096907	7.5642e-06	0.0322987	0.0192773	0.0113783	5.73695e-07	0.0294562	0.0122679	0.000387855	0.0234435	6.98492e-10	0.000154316	0.0275895	0.000444636	0.0170009	0.000584744	0.0129972	0.000724822
BRCA-TCGA_B6_A0I9	0.0190009	0.021281	0.000202797	0.0221052	0.00400347	0.000690699	0.0123169	0.00492878	0.00870493	0.270978	2.26498e-06	0.0030915	0.0462458	0.0445319	0.299314	0.000113621	0.0205015	8.05594e-07	0.0134102	0.00855658	0.0212996	0.0221982	0.01616	2.24449e-07	0.0123927	1.01924e-05	0.0336403	0.0121933	0.00918153	2.20723e-07	0.0294532	0.0121501	0.000386283	0.0233575	1.84402e-07	0.000112139	0.0263708	0.00147034	0.0169186	0.000545867	0.012642	0.000689015
BRCA-TCGA_AN_A0FN	0.0186668	0.021943	3.94844e-05	0.0214981	0.00515236	0.00157772	0.00935233	0.0037725	0.00627658	0.263838	4.65661e-08	0.00227734	0.0418571	0.0389511	0.255226	5.90459e-07	0.0199187	-1.86265e-09	0.0116034	0.0095557	0.0197581	0.0197406	0.0161363	-2.14018e-06	0.0151352	-8.9407e-06	0.0350322	0.00638661	0.00952745	6.28643e-08	0.0294415	0.00908473	0.000382885	0.0232831	-6.14673e-08	6.37211e-05	0.0243185	0.000670701	0.0166795	0.000434987	0.00824535	0.000456132
BRCA-TCGA_AO_A12E	0.0226312	0.0190226	0.000149809	0.021572	0.00165758	0.00084196	0.0137159	0.00404018	0.0100783	0.274643	1.28988e-07	0.00148039	0.0421767	0.0375552	0.284658	3.44142e-05	0.0235826	2.35625e-07	0.012314	0.00818974	0.0228592	0.0221247	0.0161437	4.15184e-06	0.0154893	9.31323e-09	0.0295277	0.0268543	0.0126049	5.80214e-07	0.0294581	0.0152084	0.000394009	0.0238267	3.72529e-09	0.000140801	0.0281723	0.00106989	0.0167909	0.000633813	0.0108651	0.000664368
BRCA-TCGA_E9_A1N9.1	0.0240227	0.0202267	0.000195876	0.0216886	0.00369836	0.000503011	0.0136064	0.0051821	0.00940496	0.287641	2.7474e-07	0.00144047	0.0448225	0.043341	0.289098	0.000145003	0.015509	3.83705e-07	0.0128509	0.00856692	0.0224575	0.0223142	0.0161382	2.66917e-06	0.0112019	1.3262e-06	0.0341089	0.0181366	0.0120017	1.3737e-07	0.0294552	0.0163542	0.000390269	0.0233572	9.31323e-10	0.000141658	0.0268204	0.000909537	0.0167966	0.000590816	0.0126469	0.000698835
BRCA-TCGA_B6_A0RE	0.0239311	0.0203143	0.000618503	0.0217189	0.00754973	0.00011535	0.0141588	0.00930953	0.00928026	0.251333	1.88872e-06	0.00116672	0.0426022	0.0539088	0.292398	7.69608e-05	0.0176405	1.75238e-05	0.0122178	0.00890976	0.0201131	0.0215872	0.0163462	-2.85916e-07	0.0112724	-8.3074e-07	0.0267578	0.00914279	0.00899434	5.3551e-08	0.0294595	0.011853	0.000385188	0.023353	2.91038e-11	0.000115447	0.0260686	0.000120834	0.017251	0.000229336	0.0174949	0.000734389
BRCA-TCGA_AO_A0J8	0.0184796	0.0215756	3.79607e-05	0.0214198	0.00453313	0.00131354	0.00988478	0.00318584	0.00708488	0.264186	8.84756e-08	0.00282668	0.0405624	0.0405683	0.271088	9.37842e-07	0.0263649	1.53668e-08	0.0123223	0.00914213	0.0204679	0.0201851	0.0161402	-1.91294e-05	0.0169009	-6.60308e-07	0.0305915	0.00801951	0.00920644	1.86265e-07	0.0294463	0.0108362	0.000386558	0.0236292	1.28057e-09	8.28877e-05	0.0250515	0.00182326	0.016834	0.000724509	0.00955355	0.000479937
BRCA-TCGA_E2_A10E	0.0140975	0.0241225	1.47112e-05	0.0214587	0.00488727	0.00171882	0.00857446	0.0030283	0.00718114	0.270581	6.93835e-08	0.00679031	0.0429984	0.0389861	0.285874	5.31524e-05	0.0246973	4.87082e-07	0.0123735	0.00909799	0.0198537	0.0201188	0.0161373	-7.7486e-07	0.0218017	-1.62981e-09	0.0328473	0.00915733	0.00736627	1.35414e-06	0.0294455	0.0102826	0.000389643	0.0292762	-2.32831e-10	8.07792e-05	0.0238785	0.00253454	0.0170808	0.000789657	0.0105579	0.000453182
BRCA-TCGA_BH_A18T	0.026292	0.0206359	0.000674486	0.0218552	0.00607255	0.000178427	0.0149294	0.00936893	0.00937158	0.255476	2.47173e-06	0.00134456	0.046454	0.0529226	0.298775	0.000154942	0.0176535	6.36838e-06	0.0129676	0.0086475	0.0209096	0.0221702	0.0162437	4.19095e-08	0.0108939	2.68221e-07	0.0260421	0.0104755	0.00912228	2.69152e-07	0.0294611	0.0108533	0.000390701	0.0235303	2.28174e-08	0.000115514	0.02659	0.000223592	0.0171343	0.000374466	0.0154033	0.000768632
BRCA-TCGA_D8_A73W	0.0139602	0.0236754	6.23241e-06	0.0214317	0.00460884	0.00181684	0.00819132	0.00309359	0.00708079	0.265455	5.82077e-08	0.00513987	0.0422598	0.038367	0.283253	5.44302e-05	0.0268569	3.65078e-07	0.0123388	0.00917533	0.0197394	0.0199379	0.0161372	-4.33996e-06	0.0212432	-7.35745e-08	0.0314467	0.00961331	0.0073663	1.3914e-06	0.0294457	0.0100289	0.000388071	0.0342807	-3.72529e-09	7.1872e-05	0.0241176	0.002505	0.0170275	0.000735164	0.0109115	0.000429139
BRCA-TCGA_A2_A0CK	0.0228439	0.0205128	0.000150271	0.0215291	0.00306603	0.000781149	0.0125333	0.00386623	0.00900462	0.287802	3.72529e-08	0.00111508	0.042557	0.0386501	0.276155	3.80725e-05	0.0195343	7.26432e-08	0.0117568	0.00844112	0.0217099	0.0220342	0.0161372	6.93835e-06	0.0145461	1.14087e-08	0.0351252	0.0228432	0.0140804	2.18861e-07	0.029447	0.0177298	0.000391118	0.0233296	-1.86265e-08	0.000183433	0.0266638	0.000780821	0.0167869	0.000489995	0.0124702	0.000556067
BRCA-TCGA_A2_A0T4	0.0188185	0.0221947	7.56569e-05	0.0216801	0.00459301	0.00136046	0.0100957	0.00361694	0.00709337	0.271277	1.61119e-07	0.00278205	0.0421705	0.0403332	0.273017	5.55255e-06	0.022681	5.3551e-08	0.0120585	0.00919291	0.0202163	0.0205652	0.0161408	-4.28408e-08	0.0149514	-1.19861e-06	0.0357672	0.00939637	0.0101729	1.10362e-07	0.0294439	0.0112858	0.000384875	0.0233707	-3.95812e-09	8.52197e-05	0.0248792	0.00103755	0.0167902	0.000517689	0.00986454	0.000505336
BRCA-TCGA_BH_A18S.1	0.0130976	0.0288592	1.59889e-05	0.0217331	0.00538577	0.00176783	0.00878143	0.00292058	0.00805542	0.331505	3.25963e-08	0.00487429	0.042508	0.0393292	0.323387	0.00017871	0.0218535	4.27477e-07	0.0133103	0.0080063	0.0218096	0.0210255	0.016135	-1.82167e-06	0.0152234	2.28733e-06	0.0452749	0.0107462	0.00702694	1.5879e-07	0.0294435	0.0189761	0.000386782	0.0233385	-2.91038e-11	0.000162438	0.0246721	0.0018792	0.0172363	0.000722066	0.0119776	0.000452019
BRCA-TCGA_D8_A1JJ	0.0234473	0.0199081	0.000229426	0.0217358	0.00351529	0.000675842	0.0125961	0.00516084	0.00765958	0.265179	6.96629e-07	0.00266045	0.0443638	0.0447021	0.288227	2.48514e-05	0.0234529	1.96509e-07	0.0127354	0.00893027	0.0211095	0.0209461	0.016171	-5.21541e-07	0.0133179	-8.84756e-09	0.0309381	0.012161	0.0102625	3.26894e-07	0.0294527	0.0100624	0.000389293	0.0235095	5.12227e-09	7.82944e-05	0.026049	0.000727415	0.0168707	0.000544891	0.0111652	0.000631012
BRCA-TCGA_AO_A0J3	0.0239339	0.0171679	0.000210874	0.0216381	0.00136162	0.000672445	0.0151903	0.00482829	0.0107583	0.279247	1.6205e-07	0.00142558	0.0417344	0.0381174	0.286594	5.79506e-05	0.018237	2.52388e-07	0.0123882	0.00801548	0.0239651	0.0224742	0.0161464	1.08145e-05	0.0140529	7.62194e-06	0.0290074	0.0314659	0.0131907	8.51229e-07	0.0294702	0.0153967	0.000392884	0.0237957	1.46683e-08	0.000135653	0.0286343	0.000939757	0.0167739	0.000622012	0.0117681	0.00073576
BRCA-TCGA_E9_A1NE	0.0185419	0.0240264	5.42887e-05	0.0218953	0.00351883	0.00141861	0.0100499	0.00321257	0.00762579	0.267459	3.88362e-07	0.00313133	0.0437196	0.0400416	0.278708	8.09133e-06	0.0243395	2.0396e-07	0.0126015	0.00891599	0.0208952	0.0206541	0.0161401	-5.6345e-08	0.0156763	-9.54606e-08	0.0329301	0.00988916	0.00895387	7.72998e-08	0.0294445	0.0119234	0.000386208	0.0234359	4.47035e-08	8.5555e-05	0.0255087	0.00218488	0.0167459	0.000572942	0.0102851	0.000573784
BRCA-TCGA_AR_A2LR	0.0262137	0.0207102	0.000288539	0.0219205	0.00464338	0.000334397	0.0139545	0.00590038	0.00853047	0.279787	1.2368e-06	0.00161043	0.044669	0.0484017	0.299049	2.75597e-05	0.0201889	6.38887e-07	0.0130881	0.00868952	0.0211242	0.0215554	0.0161491	-8.14907e-10	0.0124817	4.48897e-07	0.030963	0.0144761	0.0113672	3.25963e-07	0.0294648	0.0117989	0.000394672	0.0235312	1.39233e-07	0.000123851	0.0262421	0.000884801	0.0168827	0.000557676	0.0125625	0.000698462
BRCA-TCGA_S3_AA15	0.0236611	0.016458	0.000147358	0.0229661	0.00638589	0.000619784	0.0132514	0.00437067	0.00690794	0.290505	1.00117e-08	0.000484623	0.0404792	0.0381363	0.284166	1.90996e-05	0.0165753	1.22935e-07	0.0106284	0.00917888	0.0205802	0.0214385	0.0166322	1.28634e-05	0.0158014	-8.09319e-07	0.0469125	0.019905	0.015197	3.81842e-08	0.0294514	0.0101935	0.000384077	0.0232908	-2.6077e-07	0.000183709	0.0261703	0.000257969	0.0165074	0.000222653	0.0105021	0.000505596
BRCA-TCGA_B6_A0RS	0.0203452	0.0203385	0.000197686	0.0213438	0.00291905	0.000683218	0.0127592	0.00378867	0.0090771	0.273453	1.07568e-07	0.00137912	0.0439042	0.0394827	0.290341	5.57564e-05	0.0220986	4.40516e-07	0.012503	0.00837511	0.0212594	0.0218528	0.0161585	7.37421e-06	0.0179384	-5.44824e-08	0.0314511	0.02187	0.0122765	4.48897e-07	0.0294487	0.0145014	0.000392653	0.0234762	0	0.000160985	0.0269325	0.000685379	0.0169165	0.000484072	0.0113284	0.000591204
BRCA-TCGA_AQ_A54O	0.0215676	0.012141	0.000235818	0.021122	0.000269502	0.000550032	0.0149055	0.00345115	0.0131327	0.277995	1.39698e-08	0.000302911	0.03656	0.033242	0.289165	9.73232e-07	0.014389	9.12696e-08	0.01123	0.00706813	0.0302469	0.0227578	0.0162103	4.16636e-05	0.01413	3.48315e-06	0.0314467	0.0343536	0.0207547	2.86847e-07	0.0294595	0.0199903	0.00039912	0.0235295	2.32831e-10	0.000479281	0.0337504	0.0014511	0.0168865	0.000772893	0.0178292	0.000768408
BRCA-TCGA_AR_A254	0.0233576	0.0221911	0.000216879	0.0218373	0.00479324	0.000861123	0.0111828	0.00484569	0.0071972	0.257365	1.63913e-07	0.00272067	0.0452318	0.0427852	0.275366	1.33328e-05	0.0235333	2.56114e-07	0.0126257	0.00903589	0.0199436	0.0211819	0.0161869	-3.8743e-07	0.0150792	-4.05125e-08	0.0294148	0.0103344	0.00917408	3.58559e-07	0.0294483	0.00918144	0.000384934	0.023391	1.74623e-10	7.00094e-05	0.0256866	0.000685886	0.0168912	0.000496343	0.0109874	0.000579827
BRCA-TCGA_BH_A0E6	0.0263767	0.0196451	0.000306062	0.021371	0.00260063	0.000501849	0.0143884	0.00421016	0.00992036	0.281889	4.47035e-08	0.00067465	0.0401368	0.0360007	0.278975	2.69078e-05	0.0152321	6.10016e-08	0.0118219	0.00836569	0.0232906	0.0219772	0.0161565	3.62247e-05	0.0150264	-1.13435e-06	0.0322691	0.030957	0.0149251	1.55997e-07	0.0294515	0.0177952	0.000390306	0.0234977	-6.89179e-08	0.000201233	0.0272238	0.000310354	0.0168187	0.000366941	0.0137054	0.000619546
BRCA-TCGA_AR_A2LN	0.0217716	0.0225765	2.17594e-05	0.0215035	0.00537486	0.00124206	0.00949433	0.00328553	0.00655755	0.290573	6.14673e-08	0.00153324	0.0427167	0.0416005	0.261291	4.8615e-06	0.0225477	2.79397e-09	0.0117508	0.00941509	0.019913	0.020158	0.0161366	-1.22488e-05	0.0178628	-4.00655e-06	0.0347155	0.00869751	0.00927568	1.22469e-07	0.029446	0.0109462	0.000382282	0.0236335	-2.32831e-09	7.93152e-05	0.0248459	0.00123514	0.0166432	0.000663385	0.00847456	0.000471383
BRCA-TCGA_A2_A3XW	0.0213692	0.0238777	0.000110641	0.0220492	0.00639361	0.000898436	0.010511	0.00417165	0.00732908	0.294629	6.65896e-08	0.00246635	0.0428698	0.041736	0.274455	4.54225e-05	0.0182203	1.23586e-06	0.0117731	0.00895351	0.0190575	0.0215708	0.0161385	1.64285e-06	0.0155575	-1.16415e-09	0.0398929	0.0130918	0.0101613	1.21538e-07	0.0294466	0.0138288	0.000383802	0.0235352	-2.18861e-08	0.000164241	0.0248932	0.00109451	0.0168725	0.000440031	0.010406	0.000497684
BRCA-TCGA_C8_A1HI	0.0194559	0.0230141	0.000100397	0.0220799	0.00422138	0.00110631	0.0109035	0.00373971	0.00810647	0.262926	1.95578e-07	0.00233705	0.0455514	0.0420814	0.275792	3.43472e-05	0.0229431	1.49943e-07	0.0124992	0.00880572	0.0209754	0.0214064	0.0161378	2.56114e-08	0.014718	-8.84756e-08	0.0318141	0.0111179	0.00973398	1.93715e-07	0.0294466	0.0143075	0.0003879	0.023398	4.19095e-09	9.74089e-05	0.025223	0.00143012	0.0169269	0.000722319	0.0110275	0.000572689
BRCA-TCGA_AC_A6IW	0.0228246	0.0190537	0.000498347	0.0218738	0.0046494	0.000319049	0.0139577	0.00847393	0.00982875	0.28185	5.6345e-07	0.00149837	0.0429591	0.0470975	0.291178	0.000251308	0.0136919	8.06525e-06	0.012407	0.00837171	0.0217622	0.0238185	0.0162068	2.95751e-05	0.0104085	6.52112e-06	0.0320754	0.0167594	0.0106213	8.39122e-07	0.0294617	0.013811	0.000388145	0.023508	0	0.000197522	0.027107	0.000426784	0.01706	0.000644423	0.0137799	0.00069949
BRCA-TCGA_A2_A0D3	0.0188982	0.0218766	3.87989e-05	0.0217053	0.00419842	0.00117642	0.0104478	0.00323416	0.00718272	0.278437	2.70084e-07	0.00261351	0.0430518	0.0428116	0.280338	2.563e-06	0.0249491	3.49246e-09	0.0125173	0.00917184	0.0203358	0.0201557	0.0161378	-7.09854e-06	0.0161446	-3.05474e-06	0.0320739	0.00936794	0.0105216	1.57394e-07	0.0294491	0.0116245	0.000386856	0.0235886	7.21775e-09	7.78735e-05	0.0249516	0.00184825	0.0167962	0.00072819	0.00955844	0.000542939
BRCA-TCGA_BH_A1FM.1	0.0240104	0.0149225	0.000203632	0.0216331	0.00041943	0.000620767	0.0151036	0.00375508	0.0134432	0.289419	5.12227e-08	0.000486679	0.0395716	0.035798	0.282851	2.67737e-05	0.0153154	1.87196e-07	0.011828	0.00725526	0.0272551	0.0230966	0.0161438	2.09175e-05	0.0169075	3.07336e-07	0.0315349	0.0296824	0.0155897	8.13976e-07	0.0294712	0.0206512	0.000404343	0.0236023	3.95812e-08	0.000305429	0.0318349	0.00128821	0.0168855	0.000922337	0.0158207	0.000752494
BRCA-TCGA_A8_A08P	0.0228367	0.0197281	0.000317797	0.0213593	0.00296828	0.000510797	0.0136054	0.0045815	0.00931054	0.258608	2.43075e-07	0.00166294	0.0449414	0.0406729	0.2978	4.06764e-05	0.0203648	1.28523e-07	0.0130243	0.0083873	0.0219802	0.0223092	0.0161613	3.30992e-06	0.016941	1.85333e-07	0.0305228	0.0186274	0.0126076	5.74626e-07	0.0294472	0.0117958	0.000393361	0.0234697	3.95812e-09	0.000157177	0.0281535	0.000814617	0.0168921	0.000478275	0.0115576	0.000699863
BRCA-TCGA_AR_A24M	0.0148413	0.0244483	3.75435e-05	0.0214611	0.00489883	0.00164129	0.00916368	0.00301529	0.00710723	0.269428	9.45292e-08	0.00609142	0.0432378	0.0404997	0.283181	3.12924e-05	0.0236796	2.27243e-07	0.0125961	0.00898007	0.0199418	0.020237	0.0161369	-5.9884e-07	0.0199435	0	0.0327265	0.00792283	0.00730506	8.29808e-07	0.0294444	0.010591	0.000392437	0.0243552	1.16415e-09	8.04774e-05	0.0237715	0.00233588	0.0170515	0.000890359	0.00977915	0.000484817
BRCA-TCGA_E9_A249	0.0185716	0.022975	0.000130929	0.0219132	0.0052813	0.000921726	0.0110474	0.003886	0.00834435	0.262702	4.20958e-07	0.00343108	0.0443915	0.0444042	0.283794	1.97478e-05	0.0220126	2.44007e-07	0.0127269	0.00880283	0.0203699	0.0212215	0.0161377	-4.88944e-09	0.0141945	-4.99189e-07	0.0311953	0.00890052	0.0089654	1.90921e-07	0.0294465	0.0125486	0.000388093	0.0241323	3.11993e-08	0.000100292	0.0254966	0.0014496	0.0169971	0.000695765	0.0104156	0.000611283
BRCA-TCGA_D8_A27W	0.0235077	0.0189943	0.000239894	0.0219102	0.00493279	0.000655502	0.0129911	0.00454837	0.00803173	0.281786	3.89293e-07	0.00330921	0.0468048	0.0443015	0.291426	8.60169e-05	0.0222561	4.5076e-07	0.0130272	0.00868902	0.0219239	0.0215695	0.0162682	-1.00117e-08	0.0123962	3.13111e-06	0.0331253	0.0128687	0.00990519	1.25915e-06	0.0294573	0.0114195	0.00039117	0.0235175	1.16415e-08	0.000103362	0.0263569	0.000696123	0.016786	0.00055778	0.0112239	0.000705346
BRCA-TCGA_LL_A73Y	0.0253054	0.0194463	0.000241935	0.0216991	0.0036394	0.000535272	0.013554	0.00511232	0.0079909	0.272274	9.12696e-07	0.00203697	0.044248	0.0449816	0.294897	2.36742e-05	0.0226976	7.82311e-08	0.0128421	0.00881857	0.0216312	0.0209784	0.0161689	-3.6601e-07	0.0126562	-2.91038e-11	0.0317741	0.0146487	0.0111146	2.79397e-07	0.0294557	0.010368	0.000391275	0.0235242	9.31323e-09	8.97795e-05	0.0264464	0.000715017	0.0168388	0.000529818	0.0117251	0.000659436
BRCA-TCGA_E9_A1R2	0.0182321	0.024745	0.000109471	0.0220348	0.00434013	0.00120258	0.0105883	0.00362051	0.00774211	0.269534	4.04194e-07	0.00324062	0.0453247	0.0416551	0.284452	3.21269e-05	0.0234107	5.4948e-07	0.0129826	0.00882143	0.0207259	0.02112	0.0161396	9.31323e-09	0.0138228	1.07102e-08	0.0343888	0.00934797	0.00949299	9.17353e-08	0.0294464	0.0126778	0.000387631	0.0234121	7.54371e-08	0.000102304	0.0257231	0.00201614	0.0168443	0.000573963	0.0105131	0.000594005
BRCA-TCGA_AO_A124	0.0237654	0.0212739	0.000457101	0.0220554	0.00626382	0.000265338	0.0144163	0.00758556	0.00936344	0.263862	2.30297e-05	0.00132222	0.0443219	0.0502138	0.31253	6.58184e-05	0.0157129	1.55531e-06	0.0131488	0.00854358	0.0205781	0.0221999	0.0161679	1.44914e-06	0.0110653	3.58559e-07	0.027913	0.0109701	0.00906506	2.41213e-07	0.0294707	0.0112385	0.000389338	0.0233796	1.08033e-07	0.000134103	0.0267016	0.000401683	0.0171345	0.000612505	0.0141582	0.000744224
BRCA-TCGA_PL_A8LX	0.0172476	0.0271312	5.38044e-05	0.0220679	0.00216544	0.00149938	0.0104251	0.00297733	0.0080334	0.262204	1.39233e-07	0.0035733	0.0415213	0.0378708	0.270795	2.22027e-05	0.0217659	2.38419e-07	0.0131134	0.00849077	0.0225554	0.0209622	0.0161357	0	0.0139587	-9.54606e-08	0.0311638	0.010178	0.0100301	8.70787e-08	0.0294425	0.0127833	0.000390224	0.0233188	0	0.000148475	0.0264392	0.00204195	0.016683	0.000450142	0.011402	0.000507936
BRCA-TCGA_D8_A1XT	0.0220681	0.0209996	0.000220388	0.0217525	0.00615189	0.00054995	0.0124659	0.00513688	0.00749695	0.266351	8.36328e-07	0.00155447	0.043584	0.0457582	0.289286	1.17309e-05	0.0209091	4.62867e-07	0.0126187	0.0089719	0.0197328	0.0212474	0.0161779	-9.31323e-08	0.0137631	-8.84756e-09	0.0311052	0.0120919	0.00893363	1.47615e-07	0.0294617	0.0100577	0.000388928	0.0233967	3.1665e-08	9.43169e-05	0.0254522	0.000688285	0.0168946	0.000454791	0.011554	0.000633121
BRCA-TCGA_BH_A0E9	0.0202237	0.023739	2.21059e-05	0.0215083	0.00442523	0.00134702	0.00999314	0.00305012	0.00736999	0.279383	1.75089e-07	0.00244418	0.0432939	0.0407088	0.269295	3.6899e-06	0.0238983	5.82077e-10	0.0121679	0.00920802	0.0209278	0.0204388	0.0161364	-2.71201e-06	0.0168943	-1.87196e-06	0.0324224	0.0102253	0.00944302	7.21775e-08	0.0294453	0.0134551	0.00038664	0.0234831	2.91038e-11	7.66218e-05	0.0249008	0.00157835	0.0167452	0.000643134	0.00981685	0.000525311
BRCA-TCGA_E9_A5FL	0.0228386	0.0129435	0.000453867	0.0205366	0.00107746	0.000886187	0.0181641	0.00326455	0.0139763	0.267158	1.16415e-10	0.000473723	0.0332687	0.0280237	0.256588	-2.44193e-06	0.0156642	-5.82077e-11	0.0124904	0.00678551	0.0335946	0.0222442	0.0161631	5.09731e-05	0.0166303	1.76579e-05	0.0289681	0.0372618	0.0208137	7.44127e-07	0.0294438	0.0186581	0.000409968	0.0233656	-1.86265e-09	0.000714898	0.0348558	0.00109121	0.016703	0.000580043	0.0215099	0.000827476
BRCA-TCGA_BH_A0DL.1	0.0308208	0.025924	0.000976965	0.0227881	0.0132619	0.000301443	0.0140842	0.0243751	0.00661665	0.212405	2.09548e-09	0.000642054	0.0590525	0.0411719	0.221337	0.000177801	0.0140098	2.6077e-08	0.0109881	0.00830686	0.0177132	0.0229893	0.01642	6.33299e-07	0.0184108	0.000102609	0.0188427	0.00775668	0.00802699	5.82077e-08	0.0294333	0.00559434	0.000398226	0.0232711	-1.11759e-08	0.000150919	0.0296866	2.26088e-05	0.0167663	4.28855e-05	0.0124413	0.000759855
BRCA-TCGA_D8_A27V	0.0148927	0.0244383	2.78242e-05	0.0214523	0.00502376	0.00158903	0.00907648	0.00307436	0.00727209	0.26557	8.5216e-08	0.00645059	0.0435697	0.0399963	0.281058	3.33264e-05	0.0236997	3.45521e-07	0.0124356	0.0090453	0.0203062	0.0202803	0.0161394	-5.54137e-07	0.0191036	-9.31323e-09	0.0318791	0.00956491	0.00749624	1.01142e-06	0.0294446	0.010654	0.000391565	0.0248532	5.82077e-11	7.64988e-05	0.0241054	0.00208603	0.0170387	0.000825301	0.0102106	0.000478849
BRCA-TCGA_OL_A5D8	0.0200736	0.0229511	0.00013864	0.0217744	0.00431909	0.000999898	0.0107688	0.00395064	0.00763568	0.269662	7.64616e-07	0.00229456	0.0426281	0.0432602	0.291454	1.09971e-05	0.0251292	8.11182e-07	0.0126609	0.00884166	0.0201193	0.0212235	0.0161454	5.82077e-11	0.0146502	-5.3551e-08	0.0333828	0.0112046	0.00927031	2.26311e-07	0.0294479	0.0111646	0.000388473	0.0235065	1.62981e-09	0.000101201	0.0255417	0.00115952	0.0169127	0.000543006	0.011089	0.0005574
BRCA-TCGA_D8_A1XQ	0.0252938	0.0163673	0.000343107	0.0217861	0.00603899	0.000347137	0.0140022	0.00568682	0.0081203	0.284915	1.99303e-07	0.00188678	0.045507	0.044006	0.300234	5.2508e-05	0.0207833	5.4948e-07	0.0120016	0.0088096	0.0217385	0.0219186	0.0169749	-1.4808e-07	0.0132523	5.03473e-06	0.0362651	0.0106519	0.0111589	4.77768e-07	0.029462	0.0107958	0.000392288	0.0233975	-2.91038e-11	0.000105254	0.0265686	0.000262529	0.0166383	0.000404209	0.0127359	0.000737771
BRCA-TCGA_EW_A6S9	0.0212474	0.0215067	0.000246733	0.0219257	0.00577176	0.000637814	0.0120769	0.004921	0.00769216	0.269754	8.54023e-06	0.00170705	0.043523	0.0457686	0.299746	1.0483e-05	0.0212561	3.89293e-07	0.0126499	0.00891897	0.01958	0.0211331	0.0161529	-1.53668e-08	0.0139297	-2.09548e-09	0.0315515	0.00858009	0.00874648	1.84402e-07	0.0294593	0.0100308	0.000390008	0.0234263	6.10016e-08	0.000105627	0.0255495	0.000839323	0.0169173	0.000559278	0.0110756	0.000593245
BRCA-TCGA_A7_A425	0.0214571	0.02222	0.000127636	0.0219013	0.00532566	0.00097245	0.0106013	0.00414436	0.00762978	0.279932	1.33179e-07	0.00248808	0.0433034	0.0424605	0.282855	2.05897e-05	0.0219388	8.96864e-07	0.0122161	0.00897545	0.0200534	0.0216246	0.0161538	3.49246e-09	0.015251	-6.37956e-08	0.0349519	0.0120346	0.00970447	2.6729e-07	0.0294469	0.0116054	0.000385545	0.0234215	-4.65661e-10	9.83253e-05	0.0254184	0.000909805	0.0168788	0.000480734	0.010888	0.000550099
BRCA-TCGA_AO_A0JB	0.0167607	0.0133375	6.26221e-06	0.0211218	0.00153573	0.00123243	0.0110856	0.00248286	0.00949654	0.22367	-4.47035e-08	2.38791e-06	0.0303029	0.0183787	0.152628	-1.16881e-06	0.00462618	1.16415e-10	0.00901005	0.00739443	0.0205365	0.020295	0.0161356	0.000114262	0.0159023	-6.0536e-08	0.0258819	0.0296745	0.0166281	2.8871e-08	0.0294403	0.0105282	0.000397861	0.0232922	-7.85105e-07	0.000474103	0.0304818	0.00051748	0.0162992	0.000202529	0.00949475	0.000406131
BRCA-TCGA_D8_A13Z	0.027213	0.0193816	0.000499181	0.021953	0.00650838	0.000295624	0.0153892	0.00774488	0.00804055	0.269674	5.01052e-07	0.00104526	0.0456066	0.0471226	0.291496	3.12142e-05	0.0164423	1.57021e-06	0.0126086	0.00871128	0.0206208	0.0219112	0.0162793	4.2934e-07	0.0124674	1.98372e-07	0.0314421	0.0152318	0.0102404	1.9744e-07	0.0294861	0.011155	0.000389509	0.0233473	1.55997e-08	0.000128262	0.0263563	0.000209183	0.0168955	0.000347577	0.0139129	0.000730202
BRCA-TCGA_B6_A0I6	0.0211575	0.0222	0.000271581	0.0222334	0.00416014	0.000541851	0.0130273	0.00496736	0.00902182	0.271137	5.64381e-07	0.00261042	0.0462075	0.0456778	0.290124	8.46013e-05	0.020154	9.03383e-07	0.0131444	0.0084081	0.022331	0.0222087	0.0161466	1.11014e-06	0.0124585	5.80214e-07	0.0318952	0.0135976	0.0101119	1.85333e-07	0.0294512	0.0142895	0.000391163	0.0233738	7.96281e-08	0.000136249	0.0267104	0.00105798	0.0169821	0.000521198	0.0130337	0.000685707
BRCA-TCGA_AN_A0FS	0.017163	0.0243874	1.71624e-05	0.0215465	0.00522299	0.00145853	0.00920454	0.00294247	0.00677499	0.27545	1.7602e-07	0.00300249	0.0430933	0.0419117	0.268672	2.35997e-06	0.0238096	-1.16415e-10	0.0122909	0.00932163	0.0197809	0.0198495	0.0161353	-1.4957e-05	0.0169997	-3.16091e-06	0.0326006	0.00705218	0.00840193	1.24332e-07	0.029446	0.0115027	0.000386	0.0237234	1.28057e-09	7.48709e-05	0.0244542	0.00189751	0.0167908	0.000752404	0.00880754	0.000492997
BRCA-TCGA_C8_A12Q	0.0207574	0.023314	0.00013753	0.021604	0.00603944	0.000875339	0.0104862	0.00450172	0.00773406	0.271642	1.99303e-07	0.00185221	0.0442421	0.0451232	0.293359	1.31913e-05	0.0225016	8.81031e-07	0.0127711	0.00890231	0.0197053	0.0220433	0.016155	-2.23517e-08	0.0166564	-8.14907e-10	0.028593	0.0124336	0.00825787	4.13507e-07	0.0294534	0.00991327	0.000389643	0.0234813	1.234e-08	6.62319e-05	0.0249939	0.000725776	0.0169469	0.000540935	0.0120055	0.000577226
BRCA-TCGA_AQ_A7U7	0.0226803	0.0185333	0.000178866	0.0214426	0.0046275	0.000667542	0.0125225	0.00493617	0.00723675	0.275659	1.7602e-07	0.00183883	0.0436633	0.0428152	0.283225	1.11014e-05	0.0238793	4.52623e-07	0.0121383	0.00905499	0.0212846	0.0209291	0.0164455	-2.27801e-06	0.0137126	-1.43424e-07	0.0356681	0.0110652	0.0103668	1.49477e-07	0.0294513	0.0102234	0.000387058	0.0234101	-5.82077e-11	8.83564e-05	0.0263357	0.000535995	0.0166437	0.000439219	0.0101328	0.000634044
BRCA-TCGA_B6_A0IK	0.0236029	0.0197884	0.00035914	0.021955	0.00442399	0.00048513	0.0134999	0.00666758	0.00930998	0.278229	7.91624e-07	0.00190018	0.0448315	0.0464785	0.29679	0.000103451	0.0181863	2.4233e-06	0.0127156	0.00852546	0.0216859	0.0228694	0.016195	5.80773e-06	0.0119634	2.83122e-07	0.0322209	0.0147518	0.0101849	5.89527e-07	0.029457	0.0124229	0.000388525	0.0234742	3.25963e-09	0.000127189	0.0265976	0.000496618	0.0170085	0.000611134	0.0129279	0.00070022
BRCA-TCGA_E9_A54Y	0.0197797	0.0121936	5.36293e-05	0.0210319	0.000259571	0.000563405	0.0121573	0.00338992	0.0118694	0.283087	2.21189e-09	0.000201903	0.0385353	0.0322339	0.258261	8.94293e-05	0.011007	1.19116e-06	0.0109621	0.0077669	0.0257139	0.0225803	0.0161974	0.000153944	0.0132616	3.70666e-07	0.0348709	0.0312493	0.0183625	1.86265e-07	0.0294743	0.01972	0.000398576	0.0233825	-6.0536e-09	0.0003502	0.0300501	0.0016378	0.016696	0.000701636	0.0134405	0.000644669
BRCA-TCGA_D8_A1XS	0.0174008	0.0254011	7.97771e-05	0.0220374	0.00439903	0.0012448	0.0101864	0.00336741	0.00755149	0.264687	6.1933e-07	0.00378616	0.0457064	0.0423361	0.286309	2.28584e-05	0.0230004	4.18164e-07	0.0131793	0.00893751	0.0202173	0.0207858	0.0161417	-1.42027e-08	0.0140486	-3.49246e-09	0.0324241	0.00625637	0.00828746	1.37836e-07	0.0294456	0.0117447	0.000388943	0.0234495	4.20026e-07	9.37134e-05	0.0256606	0.00209053	0.0168302	0.000578813	0.00983942	0.000601456
BRCA-TCGA_BH_A0DX	0.0265068	0.0165524	0.000210017	0.0209327	0.00259076	0.00101234	0.0144802	0.00408202	0.00817514	0.285478	1.76951e-08	0.00258099	0.0423441	0.0368084	0.281732	2.14987e-05	0.0228976	2.91038e-10	0.0122284	0.00883916	0.0249982	0.0213162	0.0161623	2.34693e-07	0.0150259	1.01794e-06	0.0355692	0.0220512	0.0150501	6.11879e-07	0.0294459	0.0132187	0.000387937	0.023389	-3.72529e-08	0.000119485	0.0278782	0.000537686	0.0166322	0.000439286	0.0115792	0.000640579
BRCA-TCGA_A2_A4S3	0.0217199	0.0248108	9.55835e-05	0.0220441	0.00513242	0.00101106	0.0109011	0.00345205	0.00792676	0.27871	3.15718e-07	0.00237891	0.0448875	0.0418898	0.281222	5.49704e-05	0.0197715	2.58908e-07	0.012978	0.00887585	0.022484	0.0210039	0.0161397	2.56114e-09	0.015529	-2.93367e-08	0.0348206	0.0160614	0.0105536	1.24332e-07	0.0294458	0.0174681	0.00038784	0.0232852	2.44472e-09	8.61362e-05	0.024952	0.00133595	0.0167786	0.000511445	0.012493	0.000604145
BRCA-TCGA_LL_A6FQ	0.0196801	0.0206914	0.000334404	0.0224837	0.00762558	0.00041116	0.0119375	0.00621086	0.00812838	0.314056	1.5134e-07	0.00019674	0.0378026	0.0419465	0.296957	5.37671e-05	0.011682	6.04428e-06	0.0107066	0.0086455	0.0167401	0.0233123	0.0161475	0.000122175	0.0138601	1.32993e-06	0.0486034	0.0176767	0.010933	1.18744e-07	0.0294478	0.0127456	0.000376433	0.0235216	-1.01514e-07	0.0004685	0.023334	0.000321724	0.0170956	0.000365175	0.0129528	0.00050021
BRCA-TCGA_E2_A14T	0.020845	0.0228946	0.000163272	0.0220139	0.00296648	0.000808686	0.0125501	0.00482535	0.00898424	0.26363	3.01749e-07	0.00271998	0.043817	0.0425814	0.281978	9.72301e-05	0.0183704	6.31437e-07	0.0131448	0.00840053	0.0226381	0.0221851	0.0161412	1.90549e-06	0.0129334	6.75209e-07	0.0305797	0.0155766	0.0105657	2.16067e-07	0.0294488	0.0142792	0.000389904	0.0233591	1.46683e-08	0.000129499	0.0268346	0.00130419	0.0168273	0.000569642	0.0124015	0.000598669
BRCA-TCGA_A2_A0CU	0.0375011	0.020467	5.09918e-05	0.0220087	0.00255938	0.00106548	0.0136861	0.00345433	0.00888532	0.282976	3.44589e-08	0.00207768	0.0429969	0.0335642	0.251996	4.53927e-06	0.0212131	-1.76951e-08	0.0127375	0.00897825	0.0297809	0.0205747	0.0161357	2.48663e-07	0.017594	-4.21517e-06	0.0295129	0.0223167	0.0147003	1.35042e-08	0.0294496	0.0238338	0.000381343	0.0234693	-1.39698e-09	0.000103317	0.027355	0.000703752	0.0165304	0.000534095	0.0171561	0.000552274
BRCA-TCGA_OL_A6VR	0.0185835	0.0240878	7.10785e-05	0.0218852	0.00571784	0.00076279	0.0106809	0.00370657	0.00812131	0.294801	3.25032e-07	0.00248827	0.0433838	0.0452823	0.300625	2.75522e-05	0.0217951	1.05426e-06	0.0131356	0.00877389	0.0198735	0.0213684	0.0161362	-7.21775e-09	0.0151527	1.83471e-07	0.0362743	0.00999075	0.00865644	3.84636e-07	0.0294589	0.0127704	0.000395603	0.023665	1.9744e-07	0.00014285	0.0249716	0.0021916	0.01695	0.000818104	0.0104636	0.000563599
BRCA-TCGA_BH_A0E7	0.017893	0.0253159	5.32009e-05	0.021816	0.0042206	0.00134194	0.00984758	0.00317489	0.00735742	0.266246	4.06057e-07	0.00337087	0.0448456	0.0415151	0.281956	1.03712e-05	0.0247512	4.74975e-08	0.0127591	0.00906035	0.0206416	0.0202737	0.0161378	-1.58139e-06	0.0152029	-3.07336e-08	0.0321299	0.00849396	0.00836751	8.61473e-08	0.0294446	0.0120671	0.000389606	0.0241145	2.23517e-08	9.21637e-05	0.0252781	0.00219682	0.0168235	0.000689328	0.0100762	0.000569403
BRCA-TCGA_BH_A204.1	0.0217838	0.0208344	0.000305802	0.0219029	0.00284103	0.00048539	0.0144071	0.00664613	0.0103293	0.26097	8.25152e-07	0.00193858	0.0452715	0.0461824	0.286824	0.000199422	0.0150047	5.26197e-07	0.0135317	0.00812855	0.0235407	0.0233629	0.0161515	7.86223e-06	0.010976	6.23055e-06	0.0277029	0.0174488	0.0102506	4.80562e-07	0.0294542	0.0139284	0.000392601	0.0234585	2.87779e-07	0.000128999	0.0274341	0.000912115	0.0169328	0.00081183	0.0125543	0.000751585
BRCA-TCGA_BH_A0HK.1	0.0485966	0.014508	0.000103839	0.02072	0.000648342	0.000938222	0.0168918	0.00337754	0.011368	0.286868	2.32831e-10	0.00086695	0.0356247	0.0281965	0.238515	-2.03028e-07	0.0270391	-1.9744e-07	0.0129163	0.00815609	0.0373662	0.0209186	0.0162346	2.74703e-05	0.0170486	-2.79769e-06	0.031697	0.0304878	0.0175541	8.19564e-08	0.0294595	0.0312298	0.000388496	0.0239979	2.79397e-09	0.000174455	0.0316498	0.000824243	0.0165735	0.000598431	0.0176098	0.000629306
BRCA-TCGA_D8_A1XK	0.0284452	0.0185442	0.000537552	0.0219635	0.00552624	0.000205964	0.0166078	0.00734058	0.00914922	0.279567	8.08388e-07	0.00121614	0.0460722	0.0491303	0.303716	7.50497e-05	0.0195352	2.27429e-06	0.0130914	0.00837058	0.0227086	0.0224679	0.0163319	3.75323e-07	0.010008	1.55978e-05	0.0293581	0.015338	0.0116639	8.19564e-07	0.0295446	0.0138035	0.000400893	0.0234452	1.85333e-07	0.000157103	0.0267604	0.000442445	0.0168717	0.00056503	0.0130596	0.000773132
BRCA-TCGA_BH_A0B4	0.0246547	0.0122073	0.000213809	0.0210351	0.000308678	0.000595324	0.0155515	0.00418423	0.0125265	0.282028	2.79397e-08	0.000387788	0.037962	0.034649	0.279349	1.80379e-05	0.0117323	6.14673e-08	0.0119631	0.00750238	0.0284448	0.0228743	0.0164205	4.80562e-05	0.0147372	1.13156e-06	0.0301589	0.0333494	0.0182992	3.79048e-07	0.0294652	0.0158976	0.000393689	0.0236499	2.21189e-09	0.000278428	0.0322039	0.00101866	0.0167495	0.000725016	0.0144195	0.000795171
BRCA-TCGA_AC_A2BK	0.0256013	0.021235	0.00033354	0.0219644	0.00648674	0.000220947	0.0143549	0.00606105	0.0086289	0.27484	1.18371e-06	0.00192335	0.0444333	0.0491014	0.292746	2.74889e-05	0.019768	9.58331e-07	0.013171	0.0086171	0.0205956	0.0217313	0.0161574	0	0.0115795	4.30271e-07	0.028485	0.0137937	0.00959346	2.26311e-07	0.0294758	0.0116687	0.00039465	0.0234019	1.85333e-07	0.000130102	0.0255044	0.00067389	0.0169288	0.000452608	0.0137142	0.00072211
BRCA-TCGA_AQ_A04H	0.01963	0.0231353	0.000154383	0.0219871	0.00393696	0.00092566	0.0114063	0.00394639	0.00835177	0.258293	1.27032e-06	0.00278278	0.0455292	0.0425775	0.29123	2.76566e-05	0.024093	5.4948e-07	0.0129881	0.00855729	0.0209795	0.0215888	0.0161412	6.61239e-07	0.014816	5.58794e-09	0.0306362	0.0106032	0.00949457	4.11645e-07	0.029447	0.0126227	0.000392653	0.0234402	6.56582e-08	0.000102907	0.0264436	0.00161745	0.0169182	0.000599742	0.0111837	0.000649355
BRCA-TCGA_AR_A24K	0.0186958	0.0233337	7.90432e-05	0.0221848	0.00754756	0.000485912	0.0116317	0.00436635	0.00842542	0.286691	1.09524e-06	0.00167619	0.0427923	0.0486314	0.285078	1.02818e-05	0.0179803	6.34231e-07	0.0129392	0.00896871	0.0190946	0.0211031	0.0161357	-1.38767e-07	0.0164402	-7.14324e-07	0.0320418	0.00966454	0.00918978	3.241e-07	0.0294589	0.0126108	0.000389546	0.0236757	1.82539e-07	0.000135139	0.0250827	0.00122847	0.0169427	0.000760466	0.0112552	0.000634998
BRCA-TCGA_A8_A0A2	0.021516	0.0214755	6.79269e-05	0.0215988	0.00201541	0.00120251	0.0116577	0.00320308	0.00844565	0.270909	6.98492e-08	0.00183764	0.0438111	0.0386913	0.272463	1.27405e-05	0.02394	0	0.0122835	0.00860789	0.0219602	0.0209259	0.0161377	-4.88944e-09	0.0150299	-5.72763e-07	0.0319383	0.018051	0.0117715	1.64844e-07	0.0294447	0.0156218	0.00039307	0.023342	2.91038e-11	0.000112958	0.0262155	0.00104339	0.0167887	0.000561617	0.0105557	0.000542648
BRCA-TCGA_AO_A03L	0.0202378	0.0224139	0.000183269	0.0218925	0.00594336	0.000604361	0.0118491	0.00449558	0.00784144	0.275922	8.50297e-07	0.00180864	0.043102	0.0464428	0.293883	1.75759e-05	0.0215263	9.21078e-07	0.0128306	0.00882465	0.0194884	0.021384	0.016151	5.82077e-10	0.0139009	1.11759e-08	0.0327304	0.0107208	0.00882363	2.13273e-07	0.029459	0.0110264	0.000391476	0.0234357	1.1595e-07	0.000127062	0.024971	0.00124954	0.0169642	0.000591852	0.0114161	0.000601567
BRCA-TCGA_E9_A1NG.1	0.0188429	0.0216019	8.48472e-05	0.0214975	0.00464901	0.00127406	0.0102846	0.00397192	0.00638008	0.261402	7.17118e-08	0.00255199	0.0422277	0.0406835	0.267173	3.45148e-06	0.0243295	9.54606e-09	0.0121735	0.00931144	0.0195544	0.0200429	0.0161417	-5.28246e-06	0.0157203	-4.50946e-06	0.0320026	0.00671926	0.00847709	1.99303e-07	0.0294457	0.00870708	0.000386626	0.0234242	0	5.87292e-05	0.0245398	0.000894591	0.0168192	0.000651859	0.00882617	0.00050699
BRCA-TCGA_AR_A0U2	0.0196677	0.0228758	9.7774e-05	0.0220119	0.00286981	0.00105217	0.0110811	0.00372614	0.00792986	0.270602	7.57165e-07	0.00383419	0.0458607	0.0430661	0.292012	2.96757e-05	0.0238084	4.19095e-07	0.0133148	0.00887161	0.0208759	0.020815	0.0161458	-9.31323e-10	0.0139673	-3.39933e-08	0.0318668	0.00850815	0.00921756	1.80677e-07	0.0294473	0.0116362	0.000390433	0.0235872	6.4075e-07	9.3691e-05	0.026223	0.00199036	0.0168221	0.00055971	0.00999421	0.000644878
BRCA-TCGA_BH_A0H9.1	0.0221993	0.021099	0.000249736	0.0219863	0.00583664	0.000427097	0.0130555	0.00516792	0.00820169	0.284171	7.18981e-07	0.00154868	0.0430537	0.0473921	0.29696	2.13757e-05	0.0216334	1.20327e-06	0.0127498	0.00871205	0.0200398	0.0217104	0.0161597	2.32831e-07	0.0132097	2.82191e-07	0.0330896	0.012034	0.00937361	2.19792e-07	0.0294684	0.0115639	0.000391707	0.0234624	7.59028e-08	0.000154249	0.0252926	0.000937283	0.0169736	0.00055363	0.0121175	0.000638515
BRCA-TCGA_BH_A0HN	0.0206738	0.0212299	3.84599e-05	0.0218056	0.00202116	0.00110239	0.0112859	0.0031414	0.00921029	0.288514	2.32831e-08	0.00351422	0.0422312	0.036919	0.266911	4.95799e-05	0.0236524	1.3411e-07	0.0119144	0.00828573	0.0224514	0.0214912	0.0161352	4.53554e-07	0.0156319	-1.5134e-09	0.0313482	0.0186299	0.0115893	3.07336e-07	0.0294519	0.0203798	0.000393122	0.0235539	-6.75209e-09	0.000146285	0.0261742	0.00124528	0.0169231	0.000677735	0.0121033	0.000525959
BRCA-TCGA_V7_A7HQ	0.0203625	0.0202452	0.000405364	0.0224772	0.00816694	0.000336193	0.0123978	0.00682461	0.0082708	0.313526	1.37836e-07	9.76175e-05	0.0373496	0.0407718	0.294475	6.24396e-05	0.0100349	6.80983e-06	0.0103063	0.00861239	0.016227	0.0235716	0.0161521	0.000174545	0.0139089	8.801e-07	0.0500624	0.019895	0.0118146	1.13621e-07	0.0294464	0.0128808	0.0003732	0.0234601	-2.8871e-07	0.000529624	0.0231224	0.000181891	0.0171345	0.000331618	0.0138744	0.000497624
BRCA-TCGA_OL_A66N	0.0148633	0.0241925	5.2806e-05	0.0216127	0.00585404	0.00134099	0.00936487	0.00310913	0.00725156	0.292018	5.96046e-08	0.00413647	0.0419543	0.0404606	0.292245	5.56484e-05	0.0202138	1.94833e-06	0.0121171	0.00901848	0.0186889	0.0210721	0.016138	3.241e-07	0.0194589	-7.31088e-08	0.037443	0.00895178	0.00803557	9.89996e-07	0.029445	0.0108131	0.000387706	0.0245556	-4.42378e-09	0.000140004	0.0230744	0.0018357	0.017148	0.00068444	0.0102195	0.0004659
BRCA-TCGA_A8_A0AD	0.0151338	0.0240324	1.80192e-05	0.0214535	0.00520001	0.00170419	0.00877971	0.00307643	0.00709248	0.2542	6.23986e-08	0.00485548	0.0435894	0.039362	0.27561	2.59578e-05	0.0247413	1.13156e-07	0.0122006	0.00924373	0.020013	0.0200344	0.0161398	-1.27777e-06	0.016282	-5.96978e-07	0.0309329	0.0112677	0.00763497	8.67993e-07	0.029445	0.00959724	0.000387423	0.0257432	-1.39698e-09	6.49802e-05	0.024596	0.00177759	0.0169325	0.00064826	0.009958	0.00044512
BRCA-TCGA_S3_AA11	0.0198231	0.0223589	0.000141099	0.022009	0.00372618	0.000947043	0.0117363	0.00400156	0.00832731	0.266218	3.22238e-07	0.00279525	0.0450962	0.0421616	0.280167	3.47532e-05	0.0241645	5.93252e-07	0.0127222	0.00860342	0.0213836	0.0216016	0.0161407	4.44241e-07	0.0138553	1.74623e-10	0.0320313	0.011903	0.00982609	3.22238e-07	0.0294476	0.0131653	0.000388294	0.0234734	2.7474e-08	0.000102386	0.0260397	0.00136106	0.0169069	0.000612259	0.0108071	0.000625402
BRCA-TCGA_A8_A07U	0.0219969	0.0164984	0.000221722	0.0216998	0.00413358	0.000616461	0.0136724	0.0050469	0.0086804	0.264472	1.02445e-07	0.000701159	0.039838	0.0421824	0.285618	2.2199e-05	0.0178465	5.78351e-07	0.0116977	0.0089846	0.0214609	0.0215722	0.0165632	8.89413e-07	0.0144414	-3.79048e-07	0.0348543	0.0148621	0.0136198	2.98023e-08	0.02945	0.0118873	0.000382774	0.0233636	-1.11293e-07	0.000114635	0.0269512	0.000335254	0.0166987	0.000342742	0.0121826	0.000617713
BRCA-TCGA_D8_A1XJ	0.0157243	0.0250765	7.21812e-05	0.021419	0.00523207	0.00123377	0.00980538	0.00338089	0.0075337	0.259786	1.95578e-07	0.00323421	0.0439067	0.0420451	0.281948	3.04766e-05	0.0196733	4.3232e-06	0.0127662	0.00893906	0.0198571	0.0209335	0.0161384	1.16415e-10	0.0177215	-1.13714e-06	0.02968	0.00677481	0.00772795	6.72415e-07	0.029444	0.0109033	0.000391543	0.0234957	1.35042e-08	7.39694e-05	0.0240889	0.00151391	0.0170259	0.000738397	0.0095869	0.000541225
BRCA-TCGA_AC_A4ZE	0.020992	0.0231652	0.000115708	0.0221261	0.00389555	0.000935674	0.0114865	0.00395617	0.00829291	0.271226	2.86847e-07	0.00254664	0.0458764	0.0431903	0.280808	7.44201e-05	0.0209293	2.97092e-07	0.0129318	0.00862184	0.022292	0.0216509	0.0161373	2.81259e-07	0.0145027	1.62981e-09	0.0329365	0.0147195	0.010349	1.8999e-07	0.0294491	0.0165707	0.000390857	0.0233303	2.23517e-08	0.000100166	0.0254834	0.00141859	0.0168477	0.000654548	0.0120492	0.000602484
BRCA-TCGA_C8_A26Z	0.0170395	0.0275631	3.61577e-05	0.021723	0.00545973	0.00143668	0.00934243	0.00287902	0.00724739	0.27715	2.6729e-07	0.00311755	0.0449296	0.0410471	0.278568	2.29329e-05	0.024331	3.07336e-08	0.0127058	0.00902462	0.0194916	0.0204438	0.0161353	-2.54437e-06	0.0152443	-5.7742e-08	0.0337533	0.00887027	0.0081172	4.05125e-08	0.0294432	0.0131771	0.000389837	0.0244246	4.65661e-09	0.000100151	0.0249602	0.00204532	0.0167821	0.000656478	0.00987911	0.000549354
BRCA-TCGA_BH_A0HU	0.0212615	0.0198351	0.000248507	0.0212699	0.00269124	0.000531741	0.0137489	0.00405657	0.00975043	0.276311	1.41095e-07	0.00106192	0.0435528	0.0394177	0.290472	3.76292e-05	0.021762	6.67758e-07	0.0126784	0.0080778	0.0222732	0.0221281	0.016147	6.04242e-06	0.0179754	-3.72529e-09	0.0310507	0.023042	0.012702	5.11296e-07	0.029453	0.0149608	0.000397742	0.0234495	7.91624e-09	0.000186317	0.0278078	0.000728488	0.0168782	0.000475667	0.0118898	0.000614472
BRCA-TCGA_AR_A5QP	0.0215741	0.0226545	2.05934e-05	0.0217016	0.00560164	0.00113237	0.00967634	0.00316419	0.00724363	0.313894	3.44589e-08	0.00115921	0.0414981	0.0404517	0.259381	1.4957e-05	0.0184059	1.28057e-08	0.011423	0.00921154	0.020094	0.0210046	0.0161354	-7.82311e-07	0.018872	-2.29478e-06	0.0384571	0.01071	0.0102516	1.04774e-07	0.0294468	0.013784	0.000379167	0.0234672	-3.72529e-08	0.000139855	0.0245919	0.0011055	0.0166923	0.000776201	0.00944015	0.000473209
BRCA-TCGA_LL_A740	0.0180044	0.0241748	5.69671e-05	0.0215515	0.00630656	0.00102755	0.00977466	0.00363418	0.00819349	0.296371	1.11293e-07	0.00179204	0.0438848	0.0455203	0.306212	2.68407e-05	0.0205235	1.02166e-06	0.0126795	0.008773	0.0201805	0.0224462	0.0161406	1.16415e-10	0.018334	-1.16415e-09	0.0313599	0.0125403	0.00823358	5.4948e-07	0.0294542	0.0127805	0.000394747	0.0234461	1.62981e-09	7.19838e-05	0.0242906	0.000832677	0.0169569	0.000654526	0.0120868	0.000554584
BRCA-TCGA_E2_A15C	0.0184277	0.0243472	2.45385e-05	0.0215845	0.00493324	0.00157164	0.00965205	0.00302437	0.0070332	0.266911	1.06636e-07	0.00271323	0.0437537	0.0401893	0.269337	7.86223e-06	0.0236905	1.04774e-09	0.0122931	0.00926328	0.0204697	0.0199541	0.0161369	-3.45148e-06	0.0159016	-1.44355e-06	0.0308834	0.00990084	0.00869363	1.88127e-07	0.0294454	0.0122249	0.000388384	0.0235649	-3.49246e-10	6.96257e-05	0.024472	0.00160855	0.0167785	0.00064446	0.00943848	0.00048507
BRCA-TCGA_BH_A0RX	0.0211394	0.0185127	0.000259325	0.021545	0.00296572	0.000500984	0.0137131	0.00521079	0.00962809	0.265747	1.68569e-07	0.0011443	0.0429854	0.0410081	0.287905	9.8981e-05	0.0172319	1.22376e-06	0.0122075	0.00841898	0.0214727	0.0225154	0.0162565	1.17905e-05	0.0163423	3.49246e-09	0.0310632	0.0177154	0.0116745	3.25032e-07	0.0294552	0.0130887	0.000387386	0.0234651	-1.16415e-09	0.000144318	0.0272041	0.000400014	0.0168584	0.000483252	0.0116232	0.000663072
BRCA-TCGA_D8_A27P	0.0170283	0.0253541	1.41636e-05	0.0214278	0.00553918	0.00134239	0.00926033	0.00301291	0.00751996	0.302815	9.35979e-08	0.00352658	0.0429715	0.0431994	0.292381	1.91517e-05	0.0227936	3.86499e-08	0.0126705	0.00887993	0.0205228	0.0209783	0.0161355	-5.67548e-06	0.0175115	-9.77889e-09	0.033199	0.0117793	0.00801477	1.22469e-07	0.0294476	0.0138218	0.000390053	0.0237828	5.82077e-11	9.57325e-05	0.0242603	0.00171669	0.0168969	0.000782236	0.0101444	0.000482202
BRCA-TCGA_D8_A1X9	0.0175595	0.0243937	0.000152424	0.0221813	0.00443019	0.000964686	0.0112102	0.00400279	0.00806487	0.267026	7.91624e-07	0.00322515	0.0461658	0.0431578	0.291238	6.10091e-05	0.0219933	5.42961e-07	0.0134367	0.0086554	0.0206316	0.0217762	0.0161461	1.55997e-08	0.0133879	3.41423e-06	0.0339837	0.00942397	0.00866902	1.42958e-07	0.0294482	0.0123131	0.000387609	0.0233195	2.98023e-07	0.00010556	0.0261192	0.00194594	0.016882	0.000521578	0.0118345	0.000645377
BRCA-TCGA_E2_A1L7.1	0.0212142	0.019671	0.000277504	0.0217718	0.00351253	0.000609078	0.0129097	0.00536269	0.00908876	0.277524	4.74974e-07	0.00259112	0.0448812	0.043955	0.299548	0.000112996	0.019004	3.90597e-06	0.0131336	0.0084658	0.0224698	0.0226208	0.0161827	4.75906e-06	0.0109345	5.62333e-06	0.0338838	0.0172722	0.0115918	3.74392e-07	0.0294538	0.0128526	0.00038942	0.0233967	1.76951e-08	0.000138298	0.02747	0.000974774	0.0169066	0.000583746	0.0121285	0.000685245
BRCA-TCGA_C8_A12W	0.0230709	0.018539	0.000225209	0.0217096	0.00582325	0.000537105	0.0127389	0.00501028	0.00752488	0.279284	2.71946e-07	0.00232303	0.0459982	0.0443209	0.29084	2.77832e-05	0.02346	3.20375e-07	0.0123956	0.00883025	0.0211304	0.0212466	0.0163212	-4.69387e-07	0.0135659	1.06636e-07	0.0342724	0.00924751	0.00959414	2.28174e-07	0.029458	0.0106825	0.00039126	0.0234109	6.51926e-09	9.3855e-05	0.0259806	0.000616074	0.01672	0.000496551	0.0108752	0.000655316
BRCA-TCGA_C8_A26W	0.019731	0.0220444	9.01744e-05	0.0217712	0.00385348	0.00120787	0.0107878	0.00362898	0.00771335	0.270496	2.04891e-07	0.00243053	0.0440825	0.0408867	0.281246	1.12616e-05	0.0239934	1.62981e-07	0.0124119	0.0090166	0.0208622	0.0210782	0.0161442	4.98258e-08	0.0149498	-9.73232e-08	0.0333781	0.0107031	0.0105459	1.04308e-07	0.0294462	0.0126624	0.000386864	0.0233749	4.65661e-10	8.65087e-05	0.0252229	0.0014638	0.0168365	0.00059583	0.0107742	0.00057023
BRCA-TCGA_LQ_A4E4	0.0280483	0.0180511	0.000131309	0.0211099	0.00112949	0.00118689	0.0141033	0.0034924	0.00913274	0.277618	3.63216e-08	0.00126375	0.0418081	0.0335725	0.278713	2.83122e-06	0.0258931	0	0.012629	0.00851694	0.0249698	0.0208821	0.0161355	2.95416e-06	0.0171148	-2.5034e-06	0.0300572	0.0291787	0.0145274	2.08616e-07	0.0294487	0.0161293	0.000386216	0.0237043	0	0.000150107	0.0281691	0.00111085	0.0166963	0.000523888	0.0111787	0.000598311
BRCA-TCGA_A2_A0YC	0.0183874	0.0239244	0.000115134	0.0219712	0.00391127	0.0010449	0.0110124	0.00367516	0.00816417	0.260735	6.82659e-07	0.00374714	0.0453012	0.042365	0.286197	3.18587e-05	0.0243171	8.35396e-07	0.0130027	0.00861409	0.0213627	0.0212092	0.0161411	3.1665e-08	0.0149243	4.42378e-09	0.031072	0.00983813	0.00883779	2.29105e-07	0.0294462	0.0132342	0.000389695	0.0235448	9.59262e-08	9.86904e-05	0.0259845	0.00182986	0.0168977	0.000626415	0.010964	0.000643365
BRCA-TCGA_A8_A07S	0.0160568	0.0239667	2.32533e-05	0.0217122	0.00407138	0.00156808	0.00894174	0.00290921	0.00702423	0.269174	1.60187e-07	0.00409678	0.0423287	0.0418757	0.278727	7.73743e-06	0.0257784	1.35042e-08	0.0127873	0.00907054	0.0199638	0.0201156	0.0161374	-1.88239e-05	0.0159104	-2.15136e-07	0.0321742	0.00735643	0.00794491	1.47149e-07	0.0294463	0.011091	0.000389524	0.0237871	6.14673e-08	8.93027e-05	0.0247311	0.00252324	0.0169244	0.000812978	0.00922906	0.00048437
BRCA-TCGA_D8_A27E	0.0148211	0.029384	4.23715e-05	0.0223655	0.00489089	0.00170407	0.0100359	0.00294985	0.00719124	0.306563	1.39233e-07	0.00726882	0.0419858	0.040294	0.296026	2.59392e-05	0.0234829	2.02097e-07	0.0130708	0.00855342	0.0214473	0.0203068	0.0161382	-5.39795e-06	0.0139765	1.06636e-07	0.0431679	0.00877163	0.00774449	5.02914e-08	0.029443	0.0164621	0.0003905	0.0237266	4.65661e-09	0.000160694	0.0251388	0.00263989	0.0168809	0.000678152	0.0102837	0.000484735
BRCA-TCGA_E2_A15S	0.019897	0.0234169	8.79094e-05	0.0219049	0.00285575	0.001132	0.0110592	0.00345518	0.00812969	0.261792	3.1665e-07	0.00201422	0.0457646	0.0411204	0.281734	3.64929e-05	0.0232254	5.02914e-08	0.0127515	0.00859731	0.0216247	0.0210509	0.0161365	1.39698e-09	0.0143647	-1.34576e-07	0.0317922	0.013116	0.0107105	2.16067e-07	0.029446	0.0151698	0.000394695	0.0233228	5.58794e-08	9.49055e-05	0.0254019	0.00173649	0.0168225	0.000676319	0.0108742	0.000590146
BRCA-TCGA_A8_A083	0.0160955	0.0256988	2.58908e-05	0.0217201	0.00497714	0.00148769	0.00904638	0.00295369	0.00727105	0.270989	2.26311e-07	0.00422694	0.0432828	0.0418419	0.27964	1.31875e-05	0.0251773	7.12462e-08	0.012738	0.0089902	0.0201549	0.0204052	0.0161356	-7.50832e-06	0.0158214	-1.04774e-09	0.0323927	0.00781485	0.0078145	6.65896e-08	0.0294486	0.0130164	0.000389911	0.0244412	3.35276e-08	0.000104465	0.0247355	0.0030652	0.016926	0.000853658	0.00943533	0.000472896
BRCA-TCGA_BH_A18R.1	0.019807	0.0225432	0.000265546	0.0222665	0.0038837	0.000605203	0.0131705	0.00422417	0.00931269	0.272309	1.63168e-06	0.00241448	0.0453242	0.045212	0.299421	6.31549e-05	0.0198926	8.68924e-07	0.0134159	0.00825924	0.0225894	0.0222972	0.0161408	1.2368e-06	0.0133933	2.23517e-07	0.0312108	0.012989	0.0100569	2.69152e-07	0.0294541	0.0157373	0.000395283	0.0233521	1.65775e-07	0.000145108	0.0269246	0.00114383	0.0169908	0.000555508	0.0130497	0.000697404
BRCA-TCGA_D8_A27H	0.0287047	0.0192233	0.000381634	0.0218341	0.00471249	0.000391617	0.0142969	0.00623748	0.00805017	0.265009	7.93487e-07	0.00257179	0.0468236	0.0467315	0.298378	7.37458e-05	0.021764	4.40516e-07	0.0128114	0.00869867	0.0221029	0.0215016	0.0162019	-1.04774e-09	0.011791	1.32285e-05	0.0298679	0.0141695	0.0104744	9.66713e-07	0.0294631	0.0100418	0.00039167	0.0235294	8.3819e-09	9.31919e-05	0.0268279	0.000427552	0.0168381	0.000412159	0.0125873	0.000721976
BRCA-TCGA_PE_A5DE	0.0231557	0.0180774	0.000139795	0.0214346	0.00432225	0.000748783	0.01234	0.00443578	0.00758621	0.292993	7.77654e-08	0.001785	0.0414671	0.0419486	0.277767	1.5486e-05	0.0227638	8.99658e-07	0.0117927	0.00911519	0.0211777	0.0213803	0.016438	-4.014e-07	0.0152073	-3.95812e-09	0.0376059	0.0154259	0.0114147	3.06405e-07	0.0294501	0.011282	0.000387467	0.0234626	-2.18861e-08	0.000111207	0.0264832	0.000605091	0.0166679	0.000441663	0.0108648	0.000603877
BRCA-TCGA_AN_A0XT	0.0218118	0.0213787	8.19415e-05	0.0216399	0.00302155	0.000855669	0.0116895	0.00365092	0.00868019	0.274637	1.08033e-07	0.00168571	0.0445268	0.0404073	0.276547	4.05386e-05	0.020506	1.11293e-07	0.0123684	0.00860164	0.0217332	0.0216545	0.0161382	2.43075e-07	0.0150515	-1.5134e-07	0.0319807	0.0161226	0.0110835	3.74392e-07	0.0294498	0.0156935	0.000392385	0.0234036	4.65661e-10	0.000113368	0.0261477	0.00110815	0.0168139	0.000634626	0.0105101	0.000573553
BRCA-TCGA_AC_A5XS	0.0211499	0.0191166	0.000133529	0.0217917	0.00585872	0.000867903	0.0115581	0.00409265	0.00781003	0.294075	5.58794e-08	0.00130267	0.0398151	0.0404257	0.275301	1.4253e-05	0.0202538	7.15256e-07	0.011144	0.00911966	0.0196208	0.0216593	0.0162256	2.26311e-07	0.0158762	-2.91038e-10	0.0415215	0.0123538	0.0125054	2.85916e-07	0.0294493	0.0120035	0.000383265	0.0233578	-5.58794e-08	0.000154793	0.0253731	0.000697032	0.0167875	0.000457712	0.0112592	0.000541262
BRCA-TCGA_AR_A2LL	0.0224843	0.0202389	0.000260122	0.0219154	0.00284289	0.000617452	0.0132229	0.00494134	0.00900423	0.271001	2.78465e-07	0.0024152	0.0453827	0.042659	0.294545	0.000108428	0.0193951	3.86499e-07	0.0128025	0.00849232	0.0221324	0.022434	0.0161498	3.24287e-06	0.0137191	7.53067e-06	0.0324127	0.0174336	0.011495	4.84288e-07	0.0294493	0.0136288	0.000389568	0.0234559	4.88944e-09	0.000132464	0.026835	0.000883132	0.016883	0.000580944	0.0118732	0.000679836
BRCA-TCGA_A7_A26E	0.0312851	0.0135899	0.000241123	0.0218629	0.00211272	0.00136921	0.0282734	0.00533327	0.0130744	0.213945	2.13087e-06	0.00460507	0.045769	0.0446664	0.289199	-1.00583e-05	0.0409067	-3.37325e-06	0.0110548	0.00888723	0.027089	0.0211836	0.0194005	-2.85394e-05	0.00765744	6.14673e-07	0.0158009	0.0142446	0.0108865	2.14204e-06	0.0294593	0.00645313	0.000413559	0.0240879	2.75671e-06	4.39212e-05	0.0281137	0.000297971	0.0168364	0.0014654	0.0116177	0.00154926
BRCA-TCGA_LL_A440	0.0213898	0.0187066	8.61287e-05	0.0212146	0.003695	0.0013241	0.0112256	0.00394271	0.00688252	0.278005	1.30385e-08	0.00266914	0.0419987	0.0379526	0.266262	8.63895e-06	0.0213323	0	0.0116341	0.00934586	0.0216867	0.0204539	0.0161453	-1.28523e-07	0.0150295	-4.20026e-07	0.0361056	0.0132765	0.0123748	2.36556e-07	0.0294423	0.0104868	0.000382699	0.0233118	-1.13621e-07	8.36179e-05	0.0256001	0.000543326	0.0166455	0.000413999	0.00979939	0.000503264
BRCA-TCGA_E9_A5UO	0.0153029	0.0300827	4.2554e-05	0.0226268	0.0033665	0.00204772	0.00929078	0.00257288	0.00748289	0.27126	1.9744e-07	0.00396228	0.0414928	0.0375616	0.280511	9.1698e-06	0.0217335	2.19792e-07	0.0128222	0.00868252	0.0217056	0.0203335	0.0161358	-7.03149e-08	0.0140887	-7.91624e-09	0.03341	0.00854295	0.00738841	3.30619e-08	0.0294414	0.00980219	0.000389457	0.0233997	5.7742e-08	0.000141151	0.0260149	0.00325744	0.0166694	0.000489749	0.0111762	0.000498131
BRCA-TCGA_A2_A0T0	0.0236357	0.0203578	0.00028608	0.0220184	0.00441444	0.000620477	0.0133971	0.00612333	0.00908923	0.272293	2.13273e-07	0.00147432	0.0456626	0.0439438	0.277292	8.65981e-05	0.0201541	8.801e-08	0.0123818	0.00865102	0.0220702	0.0221054	0.0161439	2.99327e-06	0.0116267	2.93367e-08	0.0308792	0.0173376	0.0109786	9.68576e-08	0.0294506	0.0139219	0.000386231	0.0233597	0	0.000114903	0.0259803	0.000727773	0.0170111	0.000603355	0.013494	0.000658378
BRCA-TCGA_BH_A202	0.0154141	0.0244247	4.24087e-05	0.021445	0.00526054	0.0014365	0.00942534	0.00319032	0.00731608	0.260052	8.28877e-08	0.0042149	0.0439468	0.0403902	0.278381	3.29763e-05	0.0213303	1.18744e-06	0.0124193	0.00907531	0.0204695	0.0205845	0.0161396	-1.0943e-08	0.0179947	-3.70666e-07	0.0309549	0.0104789	0.00770625	8.67993e-07	0.0294437	0.010702	0.000389896	0.0240745	0	7.00839e-05	0.0242905	0.00147338	0.0169747	0.000675693	0.00997433	0.000485979
BRCA-TCGA_BH_A28Q	0.0184678	0.0238584	5.75334e-05	0.0217614	0.00515407	0.000986278	0.0103462	0.0035013	0.00739273	0.272794	3.75323e-07	0.00261506	0.0435778	0.04475	0.281489	6.45034e-06	0.0240579	1.02911e-07	0.012842	0.0089986	0.0197124	0.020411	0.0161362	-6.20633e-06	0.0167505	-2.04891e-07	0.0318673	0.00814286	0.00874969	2.12342e-07	0.0294508	0.0113685	0.000391603	0.0238682	1.49943e-07	8.86768e-05	0.0249315	0.00192624	0.0168912	0.00078176	0.00974944	0.000545055
BRCA-TCGA_BH_A1EV.1	0.0177405	0.0231935	0.00013417	0.0218124	0.00501588	0.000943944	0.0106006	0.00372176	0.00795934	0.262873	2.45869e-07	0.00239058	0.0447912	0.042551	0.279694	5.34467e-05	0.0194149	1.92039e-06	0.0127546	0.0087586	0.0208831	0.0216646	0.0161429	5.41098e-07	0.0147156	-1.49477e-07	0.0310087	0.0113098	0.00892487	4.35859e-07	0.0294454	0.0130056	0.000389837	0.023376	3.0268e-09	9.43616e-05	0.0255276	0.00103278	0.0169599	0.000508621	0.0112045	0.00057473
BRCA-TCGA_C8_A135	0.0207165	0.0200743	0.000352025	0.0216834	0.00363408	0.000352621	0.0135335	0.00520624	0.00972828	0.264588	2.32831e-07	0.00100923	0.0440781	0.0418868	0.288558	8.31112e-05	0.0182215	1.07568e-06	0.0127477	0.0082683	0.0211684	0.0227783	0.0161667	1.53556e-05	0.0150201	1.63913e-07	0.0290233	0.0171768	0.0112254	5.43892e-07	0.0294513	0.01302	0.000392042	0.0234576	9.31323e-10	0.000157759	0.0273329	0.000528619	0.0169668	0.000515826	0.0117492	0.000657365
BRCA-TCGA_AR_A0U0	0.0235353	0.0168762	0.000272132	0.0214889	0.00514038	0.000405416	0.0135002	0.00508668	0.00820556	0.276809	2.0396e-07	0.00199533	0.04329	0.0453133	0.296165	2.82042e-05	0.0225892	1.78069e-06	0.0122788	0.00861853	0.0223483	0.0217207	0.0174279	-3.7998e-07	0.0119927	6.67758e-07	0.0340959	0.0134793	0.0110162	2.54251e-07	0.0294607	0.0130219	0.000394471	0.0233818	0	0.000105448	0.0270886	0.000371099	0.0167274	0.00038676	0.013687	0.000782311
BRCA-TCGA_AR_A0TZ	0.0166683	0.0243116	6.22422e-05	0.0218112	0.00469977	0.00115588	0.00986636	0.00322808	0.00757423	0.261432	6.10016e-07	0.00301053	0.0438788	0.0444142	0.290779	1.036e-05	0.0267362	2.86847e-07	0.0132841	0.00882003	0.019684	0.0205289	0.0161372	-3.98606e-06	0.0150269	-2.91038e-11	0.030444	0.00789866	0.00744191	2.02097e-07	0.0294501	0.0105286	0.000396356	0.0238208	6.75209e-07	9.3095e-05	0.0251946	0.0025053	0.016984	0.000816748	0.00966176	0.000538684
BRCA-TCGA_AO_A12G	0.0200053	0.00835657	8.07159e-05	0.0206864	7.43568e-06	0.000457749	0.0140619	0.00271536	0.0141627	0.287197	4.65661e-10	0.000159889	0.0360778	0.027862	0.258786	1.451e-06	0.0166419	7.21775e-09	0.0111209	0.00705513	0.0348247	0.0225084	0.0161993	0.000106409	0.0124477	5.72763e-08	0.0345248	0.0378668	0.0212741	3.80911e-07	0.0294787	0.0241625	0.000405058	0.0236798	3.34345e-07	0.000462338	0.0343199	0.00401519	0.0168501	0.00106178	0.0191484	0.000744283
BRCA-TCGA_B6_A0WT	0.0177449	0.0223549	3.90783e-05	0.0215519	0.00445925	0.00137553	0.00954554	0.00330791	0.00656441	0.262381	1.70432e-07	0.00245203	0.0423985	0.042275	0.270325	6.7614e-07	0.0247098	2.79397e-09	0.0123768	0.0092501	0.0196614	0.0198595	0.0161446	-1.66111e-05	0.0156094	-4.77768e-06	0.0316071	0.00677097	0.00820562	1.39233e-07	0.0294464	0.00992253	0.0003867	0.0235456	9.31323e-09	6.56433e-05	0.024615	0.00160915	0.0167973	0.000741646	0.00898951	0.000503808
BRCA-TCGA_AR_A1AT	0.0162708	0.0240065	7.79852e-05	0.0214632	0.00549209	0.0011857	0.0100475	0.00341769	0.00722063	0.270604	1.07568e-07	0.00279546	0.0424934	0.0424796	0.286152	2.23517e-05	0.0219917	1.18557e-06	0.0125611	0.00901762	0.0193015	0.020758	0.0161408	-6.47269e-08	0.019935	-8.10251e-07	0.032017	0.00718099	0.00769654	4.61005e-07	0.0294473	0.0101454	0.000389934	0.0236366	3.0268e-09	8.40277e-05	0.0237852	0.00163636	0.0170366	0.000745028	0.00955141	0.000509009
BRCA-TCGA_BH_A0B8.1	0.0228373	0.020709	0.000249207	0.0212332	0.00151438	0.000570267	0.0148507	0.00373812	0.0109165	0.278819	1.5134e-07	0.00100365	0.0433495	0.0372428	0.283131	1.16043e-05	0.024335	6.28643e-08	0.0128588	0.00773013	0.0244322	0.0217943	0.0161397	1.42679e-06	0.0175594	-1.33738e-06	0.0310777	0.0227208	0.0128184	5.52274e-07	0.0294544	0.0164635	0.000406459	0.0234465	7.26432e-08	0.000217006	0.0293236	0.000848174	0.0168633	0.000511795	0.0133764	0.000630252
BRCA-TCGA_D8_A1JG	0.0234714	0.0180964	0.00015422	0.0217839	0.00513653	0.000629194	0.0125454	0.00477025	0.00797701	0.282169	2.44007e-07	0.00162235	0.0449452	0.0430107	0.285825	3.02419e-05	0.019189	8.19564e-07	0.0120845	0.00898611	0.0210671	0.0215089	0.0165367	-1.6205e-07	0.0141118	1.02911e-07	0.03404	0.0122745	0.0105012	3.09199e-07	0.0294518	0.0118528	0.000388488	0.0233697	-1.16415e-09	9.35793e-05	0.0267256	0.000398129	0.0167183	0.000381254	0.0116014	0.000663444
BRCA-TCGA_A7_A426	0.019473	0.0226676	2.30633e-05	0.0216978	0.00487676	0.00130732	0.00965211	0.00315556	0.00689724	0.291928	5.44824e-08	0.00201294	0.0415759	0.0405236	0.263137	6.49691e-06	0.0208093	2.00234e-08	0.0116048	0.00937453	0.0201179	0.0205562	0.0161369	-1.67079e-06	0.0169333	-5.4054e-06	0.0380553	0.00941825	0.00996578	1.18278e-07	0.0294451	0.0124415	0.000380956	0.0233873	-1.72295e-08	9.52184e-05	0.0247398	0.00126037	0.0167149	0.00058987	0.00901416	0.000473723
BRCA-TCGA_GM_A2DI	0.0236817	0.0184619	0.000207365	0.0213386	0.00354041	0.000680938	0.0128497	0.00483353	0.00763434	0.280659	1.61119e-07	0.00183895	0.0426602	0.0432287	0.284312	1.07251e-05	0.0242338	5.30854e-07	0.0123816	0.00893018	0.0218978	0.0210481	0.0163444	-6.44475e-07	0.0142839	-6.33299e-08	0.0343625	0.0163272	0.0114046	2.73809e-07	0.0294506	0.0108595	0.000390336	0.0234809	-6.98492e-10	0.000102036	0.0267815	0.000621706	0.0167195	0.000464573	0.0110798	0.00062789
BRCA-TCGA_5L_AAT1	0.0212298	0.0183871	0.00018084	0.0214489	0.00427218	0.000993118	0.0120088	0.00450042	0.00743234	0.279635	1.4063e-07	0.00257073	0.0410432	0.0406148	0.279719	1.16639e-05	0.0223307	4.55417e-07	0.0118261	0.0091275	0.0209837	0.0210697	0.016203	0	0.0143816	-7.21775e-09	0.0364208	0.0146842	0.0116338	3.93018e-07	0.0294487	0.0107907	0.00038705	0.0233608	-4.51691e-08	0.000103176	0.0259021	0.000566147	0.0167545	0.000482544	0.0106279	0.000546098
BRCA-TCGA_A2_A0T7	0.0217452	0.0209401	0.000129297	0.0216845	0.00453591	0.000926897	0.0112119	0.00445414	0.00696063	0.265662	2.3935e-07	0.00263703	0.0436538	0.0433262	0.277858	8.12486e-06	0.0245782	6.00703e-08	0.0124621	0.00910297	0.020169	0.0205059	0.0161513	-2.92435e-06	0.0143926	-3.91155e-08	0.0319454	0.00921577	0.00913754	2.62633e-07	0.0294508	0.00964335	0.000388309	0.0234983	4.65661e-09	7.34031e-05	0.025333	0.000926688	0.0168118	0.000605017	0.00983262	0.00056313
BRCA-TCGA_LL_A7SZ	0.025153	0.0174651	0.000235848	0.0231181	0.00624201	0.000532374	0.013705	0.00537053	0.00734621	0.287596	3.91155e-08	0.000495791	0.0417227	0.0404081	0.289232	2.84761e-05	0.0165757	5.40167e-07	0.011056	0.00916389	0.0204369	0.0216485	0.0168314	1.15149e-05	0.0153163	-1.31875e-06	0.0440303	0.0202942	0.0139472	3.39933e-08	0.0294508	0.0100259	0.000384174	0.023284	-2.18861e-07	0.000166804	0.0268189	0.000188783	0.0166342	0.000204086	0.0115818	0.000543214
BRCA-TCGA_AC_A62Y	0.014482	0.0241727	1.63652e-05	0.0214677	0.00514674	0.00162856	0.00869069	0.00313635	0.00729054	0.26224	6.56582e-08	0.00687739	0.0432778	0.0390122	0.281247	4.00655e-05	0.024892	2.90573e-07	0.0122013	0.00913471	0.0199062	0.0202458	0.0161417	-7.92555e-07	0.0182381	-6.19329e-08	0.0317038	0.0115123	0.00763166	1.17533e-06	0.0294454	0.0100448	0.000388965	0.0272466	-2.91038e-10	7.71843e-05	0.0244271	0.00208092	0.0170422	0.00074178	0.0107629	0.00045222
[truncated: 4,412 more rows]

## Sheet: Predicted Metabolomic Change
	C00022_c	C00024	C00025	C00025_c	C00026	C00036	C00042	C00049	C00051	C00064	C00064_c	C00091	C00097	C00118	C00127	C00149	C00158	C00158_c	C00186	C00197	C00267	C00334	C00417
[truncated: 5,253 more rows]
